# Supplementary material for: Chemical crosslinking and mass spectrometry to elucidate the topology of integral membrane proteins
Source: PLoS One. 2017 Oct 26;12(10):e0186840. doi: 10.1371/journal.pone.0186840 (PMC5658093; doi:10.1371/journal.pone.0186840)
Supplement: S1 Table — (XLSX) [file pone.0186840.s001.xlsx]

## Sheet: Variations
S1 Table. Experimental variations
Name of experiment	Experiment/.mfg-file number	Name of experiment/.mfg-file	Merge file	BS3-d0, 10 mM	BS3-d4, 10 mM	EDC, 25 mM	Overexpressed TAP-tag fused proteins	Yeast growth media	Protein sample alkylation by Iodoacetamid	Protein sample alkylation by Iodoacetic acid
1-BS3	1.1_BS3	Debelyy_7182_F002052.mgf	n/a	yes	n/a	n/a	n/a	YEPD	yes	n/a
2-BS3	2.1_BS3	B-WT-memb-7263.mgf	n/a	yes	n/a	n/a	n/a	YEPD	n/a	yes
	2.2_BS3	20150415_Debelyy_7263_SCX-frct-FT-2ul.raw_(F002579).mgf	n/a	yes	n/a	n/a	n/a	YEPD	n/a	yes
	2.3_BS3	20150415_Debelyy_7263_SCX-frct-50-2ul.raw_(F002580).mgf	n/a	yes	n/a	n/a	n/a	YEPD	n/a	yes
	2.4_BS3	20150415_Debelyy_7263_SCX-frct-75-2ul.raw_(F002581).mgf	n/a	yes	n/a	n/a	n/a	YEPD	n/a	yes
	2.5_BS3	20150415_Debelyy_7263_SCX-frct-125-2ul.raw_(F002582).mgf	n/a	yes	n/a	n/a	n/a	YEPD	n/a	yes
	2.6_BS3	20150415_Debelyy_7263_SCX-frct-200-2ul.raw_(F002583).mgf	n/a	yes	n/a	n/a	n/a	YEPD	n/a	yes
	2.7_BS3	20150415_Debelyy_7263_SCX-frct-300-2ul.raw_(F002584).mgf	n/a	yes	n/a	n/a	n/a	YEPD	n/a	yes
	2.8_BS3	B-7263-SCX-merged.mgf	20150415_Debelyy_7263_SCX-frct-FT-2ul.raw_(F002579).mgf, 20150415_Debelyy_7263_SCX-frct-50-2ul.raw_(F002580).mgf, 20150415_Debelyy_7263_SCX-frct-75-2ul.raw_(F002581).mgf, 20150415_Debelyy_7263_SCX-frct-125-2ul.raw_(F002582).mgf, 20150415_Debelyy_7263_SCX-frct-200-2ul.raw_(F002583).mgf, 20150415_Debelyy_7263_SCX-frct-300-2ul.raw_(F002584).mgf	yes	yes	n/a	n/a	YEPD	n/a	yes
	2.9_BS3	C-WT-memb-NaOH-7264.mgf	n/a	yes	yes	n/a	n/a	YEPD	n/a	yes
	2.10_BS3	Merged_B_C.mgf	B-WT-memb-7263.mgf, C-WT-memb-NaOH-7264.mgf	yes	yes	n/a	n/a	YEPD	n/a	yes
3-BS3	3.1_BS3	Debelyy_M-7438.mgf	n/a	yes	yes	n/a	n/a	YEPD	n/a	yes
4-BS3	4.1_BS3	Debelyy_D-7439.mgf	n/a	yes	yes	n/a	n/a	YEPD	n/a	yes
5-BS3	5.1_BS3	Debelyy_P-7441.mgf	n/a	yes	yes	n/a	n/a	YEPD	n/a	yes
6-BS3	6.1_BS3	20150730_Debelyy-M-7663-elu-dil10x-4ul-140min.mgf	n/a	yes	yes	n/a	n/a	YEPD	n/a	yes
	6.2_BS3	20150730_Debelyy-G-7664-elu-dil10x-4ul-140min.mgf	n/a	yes	yes	n/a	n/a	YEPD	n/a	yes
	6.3_BS3	Debelyy-M-7663-fractions-merged.mgf	20150730_Debelyy-M-7663-elu-dil10x-4ul-140min.mgf, 20150730_Debelyy-G-7664-elu-dil10x-4ul-140min.mgf	yes	yes	n/a	n/a	YEPD	n/a	yes
7-BS3	7.1_BS3	150828_Debelyy_7720-d20x-1ul-140min.mgf	n/a	yes	yes	n/a	n/a	YEPD	n/a	yes
8-BS3	8.1_BS3	20150922_7777-A-BS3.mgf	n/a	yes	yes	n/a	n/a	YEPD	n/a	yes
	8.2_BS3	20150922_7778-B-BS3.mgf	n/a	yes	yes	n/a	n/a	YEPD	n/a	yes
	8.3_BS3	MergedMGF_20150922_7777-A-BS3.mgf_20150922_7778-B-BS3.mgf	20150922_7777-A-BS3.mgf, 20150922_7778-B-BS3.mgf	yes	yes	n/a	n/a	YEPD	n/a	yes
9-BS3	9.1_BS3	Debelyy_Mir1p-BS3-7987.mgf	n/a	yes	yes	n/a	n/a	YEPD	n/a	yes
10-BS3	10.1_BS3	20160201_Debelyy_8080-FT.mgf	n/a	yes	yes	n/a	Aur1p, Elo2p, Elo3p, Gpt2p, Ipt1p, Sct1p, Sec61p, Sur2p, Ydc1p, Ypc1p, Slc1p	SD -URA 2% glucose; SD -URA 2% galactose	n/a	yes
	10.2_BS3	20160201_Debelyy_8080-SCX2.mgf	n/a	yes	yes	n/a	Aur1p, Elo2p, Elo3p, Gpt2p, Ipt1p, Sct1p, Sec61p, Sur2p, Ydc1p, Ypc1p, Slc1p	SD -URA 2% glucose; SD -URA 2% galactose	n/a	yes
	10.3_BS3	20160201_Debelyy_8080-SCX3.mgf	n/a	yes	yes	n/a	Aur1p, Elo2p, Elo3p, Gpt2p, Ipt1p, Sct1p, Sec61p, Sur2p, Ydc1p, Ypc1p, Slc1p	SD -URA 2% glucose; SD -URA 2% galactose	n/a	yes
	10.4_BS3	20160201_Debelyy_8080-SCX4.mgf	n/a	yes	yes	n/a	Aur1p, Elo2p, Elo3p, Gpt2p, Ipt1p, Sct1p, Sec61p, Sur2p, Ydc1p, Ypc1p, Slc1p	SD -URA 2% glucose; SD -URA 2% galactose	n/a	yes
	10.5_BS3	20160201_Debelyy_8080-SCX5.mgf	n/a	yes	yes	n/a	Aur1p, Elo2p, Elo3p, Gpt2p, Ipt1p, Sct1p, Sec61p, Sur2p, Ydc1p, Ypc1p, Slc1p	SD -URA 2% glucose; SD -URA 2% galactose	n/a	yes
	10.6_BS3	20160201_Debelyy_8080-SCX6.mgf	n/a	yes	yes	n/a	Aur1p, Elo2p, Elo3p, Gpt2p, Ipt1p, Sct1p, Sec61p, Sur2p, Ydc1p, Ypc1p, Slc1p	SD -URA 2% glucose; SD -URA 2% galactose	n/a	yes
	10.7_BS3	20160201_Debelyy_8080-SCX7.mgf	n/a	yes	yes	n/a	Aur1p, Elo2p, Elo3p, Gpt2p, Ipt1p, Sct1p, Sec61p, Sur2p, Ydc1p, Ypc1p, Slc1p	SD -URA 2% glucose; SD -URA 2% galactose	n/a	yes
	10.8_BS3	8080-DSS-SCX.mgf	20160201_Debelyy_8080-FT.mgf, 20160201_Debelyy_8080-SCX2.mgf, 20160201_Debelyy_8080-SCX3.mgf, 20160201_Debelyy_8080-SCX4.mgf, 20160201_Debelyy_8080-SCX5.mgf, 20160201_Debelyy_8080-SCX6.mgf, 20160201_Debelyy_8080-SCX7.mgf	yes	yes	n/a	Aur1p, Elo2p, Elo3p, Gpt2p, Ipt1p, Sct1p, Sec61p, Sur2p, Ydc1p, Ypc1p, Slc1p	SD -URA 2% glucose; SD -URA 2% galactose	n/a	yes
11-EDC	11.1_EDC	20150922_7779-A-EDC.mgf	n/a	n/a	n/a	yes	n/a	YEPD	n/a	yes
	11.2_EDC	20150922_7780-B-EDC.mgf	n/a	n/a	n/a	yes	n/a	YEPD	n/a	yes
	11.3_EDC	Merged_MGF_20150922_7779-A-EDC_20150922_7780-B-EDC.mgf	20150922_7779-A-EDC.mgf, 20150922_7780-B-EDC.mgf	n/a	n/a	yes	n/a	YEPD	n/a	yes
12-EDC	12.1_EDC	20151015_Debelyy_7824-dil10x-1ul-140min.mgf	n/a	n/a	n/a	yes	n/a	YEPD	n/a	yes
13-EDC	13.1_EDC	20151029_Debelyy_7881-Lip1p.mgf	n/a	n/a	n/a	yes	n/a	YEPD	n/a	yes
14-EDC	14.1_EDC	Debelyy_Mir1p-EDC-7988.mgf	n/a	n/a	n/a	yes	n/a	YEPD	n/a	yes
15-EDC	15.1_EDC	20160201_Debelyy_8078-FT.mgf	n/a	n/a	n/a	yes	Aur1p, Elo2p, Elo3p, Gpt2p, Ipt1p, Sct1p, Sec61p, Sur2p, Ydc1p, Ypc1p, Slc1p	SD -URA 2% glucose; SD -URA 2% galactose	n/a	yes
	15.2_EDC	20160201_Debelyy_8078-SCX2.mgf	n/a	n/a	n/a	yes	Aur1p, Elo2p, Elo3p, Gpt2p, Ipt1p, Sct1p, Sec61p, Sur2p, Ydc1p, Ypc1p, Slc1p	SD -URA 2% glucose; SD -URA 2% galactose	n/a	yes
	15.3_EDC	20160201_Debelyy_8078-SCX3.mgf	n/a	n/a	n/a	yes	Aur1p, Elo2p, Elo3p, Gpt2p, Ipt1p, Sct1p, Sec61p, Sur2p, Ydc1p, Ypc1p, Slc1p	SD -URA 2% glucose; SD -URA 2% galactose	n/a	yes
	15.4_EDC	20160201_Debelyy_8078-SCX4.mgf	n/a	n/a	n/a	yes	Aur1p, Elo2p, Elo3p, Gpt2p, Ipt1p, Sct1p, Sec61p, Sur2p, Ydc1p, Ypc1p, Slc1p	SD -URA 2% glucose; SD -URA 2% galactose	n/a	yes
	15.5_EDC	20160201_Debelyy_8078-SCX5.mgf	n/a	n/a	n/a	yes	Aur1p, Elo2p, Elo3p, Gpt2p, Ipt1p, Sct1p, Sec61p, Sur2p, Ydc1p, Ypc1p, Slc1p	SD -URA 2% glucose; SD -URA 2% galactose	n/a	yes
	15.6_EDC	20160201_Debelyy_8078-SCX6.mgf	n/a	n/a	n/a	yes	Aur1p, Elo2p, Elo3p, Gpt2p, Ipt1p, Sct1p, Sec61p, Sur2p, Ydc1p, Ypc1p, Slc1p	SD -URA 2% glucose; SD -URA 2% galactose	n/a	yes
	15.7_EDC	20160201_Debelyy_8078-SCX7.mgf	n/a	n/a	n/a	yes	Aur1p, Elo2p, Elo3p, Gpt2p, Ipt1p, Sct1p, Sec61p, Sur2p, Ydc1p, Ypc1p, Slc1p	SD -URA 2% glucose; SD -URA 2% galactose	n/a	yes
	15.8_EDC	8078-EDC-SCX.mgf	20160201_Debelyy_8078-FT.mgf, 20160201_Debelyy_8078-SCX2.mgf, 20160201_Debelyy_8078-SCX3.mgf, 20160201_Debelyy_8078-SCX4.mgf, 20160201_Debelyy_8078-SCX5.mgf, 20160201_Debelyy_8078-SCX6.mgf, 20160201_Debelyy_8078-SCX7.mgf	n/a	n/a	yes	Aur1p, Elo2p, Elo3p, Gpt2p, Ipt1p, Sct1p, Sec61p, Sur2p, Ydc1p, Ypc1p, Slc1p	SD -URA 2% glucose; SD -URA 2% galactose	n/a	yes
