# Supplementary material for: Chemical crosslinking and mass spectrometry to elucidate the topology of integral membrane proteins
Source: PLoS One. 2017 Oct 26;12(10):e0186840. doi: 10.1371/journal.pone.0186840 (PMC5658093; doi:10.1371/journal.pone.0186840)
Supplement: S3 Table — (XLSX) [file pone.0186840.s003.xlsx]

## Sheet: Summary sheet
S3 Table. Promiscuity amongst EDC crosslinks found by StavroX
Summary sheet. Ppromiscuity of EDC generated XLs identified by StavroX amongst 72 membrane proteins.
Promiscuity designates the fact that a specifc ion and its fagemtation spectrum are claimed by two different proteins as XL between two of their peptides.
column 1	column 2	column 3	column 4	column 5	column 6	column 7	column 8	column 9
Deviation cut off (ppm)	Number of XLs remaining when deviation < cut off of column 1	Number of XLs remaining that belong to the 280 promiscuous XLs when Dev < 5 ppm	number of promis-cuous XLs within subgroups of XLs in column 2	column 3 as percent of column 2	column 4 as percent of column 2	Number of unique XLs in column 2	Number of unique XLs in column 4	Number of unique XLs in column 8 as % of those in column 9
5	1486	280	280	0.188425	0.188425	458	44	0.0960699
2.5	805	97	49	0.120497	0.0608696	271	14	0.0516605
1.5	549	61	28	0.111111	0.0510018	172	5	0.0290698
1.34	493	53	28	0.107505	0.0567951	159	5	0.0314465
1	387	40	12	0.103359	0.0310078	123	2	0.0162602
0.5	181	25	4	0.138122	0.0220994	70	1	0.0142857
	Total	init. prom.	prom within subgroup	% init. prom.	% prom within subgroup	unique	unique promiscuous
5	1486	281	281	0.189098	0.189098	458	44	0.0960699
2.5	805	97	49	0.120497	0.0608696	271	14	0.0516605
1.5	549	61	28	0.111111	0.0510018	173	5	0.0289017
1.34	493	53	28	0.107505	0.0567951	159	5	0.0314465
1	387	40	12	0.103359	0.0310078	123	2	0.0162602
0.5	181	25	4	0.138122	0.0220994	70	1	0.0142857
	% promisc. in 1486	% promisc. within subgroup	unique in remain	unique promiscuous
5	0.189098	0.189098	458	44
2.5	0.120497	0.0608696	271	14
1.5	0.111111	0.0510018	173	5
1.34	0.107505	0.0567951	159	5
1	0.103359	0.0310078	123	2
0.5	0.138122	0.0220994	70	1
	unique	unique promiscuous
5	458	44
2.5	271	14
1.5	173	5
1.34	159	5
1	123	2
0.5	70	1
Control: Limiting the size of the subset by taking the corresponding number of XLs by taking first x XLs when the table is ordered alphabetically with regard to the gene name
column 1	column 2	column 3	column 4	column 5	column 6		column 5	column 6
Subgroup size (subgroup generated alphabetically)	Number of XLs remaining when deviation < cut off of column 1	Number of XLs remaining that belong to the 281 promiscuous XLs when Dev < 5 ppm	number of promiscuous XLs within subgroups of XLs in column 2	column 3 as percent of column 2	column 4 as percent of column 2		% promisc. in 1486	% promisc. within subgroup
1486	1486	280	280	0.188425	0.188425	1486	0.188425	0.188425
805	805	163	118	0.202484	0.146584	805	0.202484	0.146584
549	549	126	94	0.229508	0.17122	549	0.229508	0.17122
493	493	119	83	0.241379	0.168357	493	0.241379	0.168357
387	387	84	31	0.217054	0.0801034	387	0.217054	0.0801034
181	181	37	0	0.20442	0	181	0.20442	0

## Sheet: EDC promisc. in red
Sheet curated in the sense that where Pma2p and Pma1p had XLs between two identical peptides, the ones of Pma2p were removed
There are 1486 XLs reported, with 459 unique m/z values
Of those 280 are promiscuous, their m/z value being claimed as XLs by more than one protein. Those 280 containt 46 unique m/z values.
P = promiscuous, spectrum claimed by >1 protein. F1, number of fragmention ions from peptide 1. F2, number of fragmention ions from peptide 2
	FDR<0.05	Nr.	Score	m/z at ppm < 0.5 promisc = red	m/z at ppm < 1.0 promisc = red	m/z at ppm < 1.34 promisc = red	m/z at ppm < 1.5 promisc = red	m/z at ppm < 2.5 promisc = red	m/z at ppm < 5 promisc = red	P	F2	F1	z	M+H+	calc.	Dev.	Peptide(1)	Protein(1)	From(1)	To(1)	Peptide(2)	Protein(2)	From(1)	To(2)	Site(1)	Site(2)	Rank	Scan	RT		|Dev.|
Cds1p	59	1	81						442.725	1			4	1767.88	1767.87	4.3	[ESTAATK]	>sp|P38221	49	55	[ESTAATKESR]	>sp|P38221	49	58	E49	K55		10498	3576	4.3	4.3
Pma1p	117	6	125	442.834	442.834	442.834	442.834	442.834	442.834	1			5	2210.14	2210.14	-0.21	[VSTQHEK]	>sp|P05030	910	916	[KVTAVVESPEGER]	>sp|P05030	457	469	E915	K457		20160201_Debelyy_8078-SCX6.3987.3987.5	1458.14	0.21	0.21
Sct1p	166	2	181			460.504	460.504	460.504	460.504	1			4	1838.99	1839	-1.01	[KTSELNR]	>sp|P32784	617	623	[LTEKFASSK]	>sp|P32784	6	14	K617	E8		20160201_Debelyy_8078-SCX6.4865.4865.4	1658.19	1.01	1.01
Sct1p	166	2	170			460.504	460.504	460.504	460.504	1			4	1838.99	1839	-1.01	[KTSELNR]	>sp|P32784	617	623	[LTEKFASSK]	>sp|P32784	6	14	E620	K9		20160201_Debelyy_8078-SCX6.4865.4865.4	1658.19	1.01	1.01
Sct1p	162	2	181			460.504	460.504	460.504	460.504	1			4	1838.99	1839	-1.01	[KTSELNR]	>sp|P32784	617	623	[LTEKFASSK]	>sp|P32784	6	14	K617	E8		20160201_Debelyy_8078-SCX6.4865.4865.4	1658.19	1.01	1.01
Sct1p	162	2	170			460.504	460.504	460.504	460.504	1			4	1838.99	1839	-1.01	[KTSELNR]	>sp|P32784	617	623	[LTEKFASSK]	>sp|P32784	6	14	E620	K9		20160201_Debelyy_8078-SCX6.4865.4865.4	1658.19	1.01	1.01
Pdr5p	167	1	170			460.504	460.504	460.504	460.504	1			4	1838.99	1838.99	1.08	[YVEEVIK]	>sp|P33302	985	991	[TLNKDmLK]	>sp|P33302	428	435	E987	K431		20160201_Debelyy_8078-SCX6.4865.4865.4	1658.19	1.08	1.08
Pdr5p	167	1	170			460.504	460.504	460.504	460.504	1			4	1838.99	1838.99	1.08	[YVEEVIK]	>sp|P33302	985	991	[TLNKDmLK]	>sp|P33302	428	435	E988	K431		20160201_Debelyy_8078-SCX6.4865.4865.4	1658.19	1.08	1.08
Pdr5p	167	1	170			460.504	460.504	460.504	460.504	1			4	1838.99	1838.99	1.08	[YVEEVIK]	>sp|P33302	985	991	[TLNKDmLK]	>sp|P33302	428	435	E987	K431		20160201_Debelyy_8078-SCX6.4865.4865.4	1658.19	1.08	1.08
Pdr5p	167	1	170			460.504	460.504	460.504	460.504	1			4	1838.99	1838.99	1.08	[YVEEVIK]	>sp|P33302	985	991	[TLNKDmLK]	>sp|P33302	428	435	E988	K431		20160201_Debelyy_8078-SCX6.4865.4865.4	1658.19	1.08	1.08
Erg4p	97	1	110						460.504	1			4	1838.99	1838.99	2.54	[KQMSGDK]	>sp|P25340	358	364	[GQPLSHLKGK]	>sp|P25340	126	135	D363	K133		20160201_Debelyy_8078-SCX6.4865.4865.4	1658.19	2.54	2.54
Erg4p	97	1	110						460.504	1			4	1838.99	1838.99	2.54	[KQMSGDK]	>sp|P25340	358	364	[GQPLSHLKGK]	>sp|P25340	126	135	D363	K133		20160201_Debelyy_8078-SCX6.4865.4865.4	1658.19	2.54	2.54
Atm1p	163	1	228						460.504	1			4	1838.99	1839	-3.57	[AmDRGTK]	>sp|P40416	217	223	[SKFRSGLIR]	>sp|P40416	16	24	D219	K17		20160201_Debelyy_8078-SCX6.4865.4865.4	1658.19	3.57	3.57
Atm1p	94	1	228						460.504	1			4	1838.99	1839	-3.57	[AmDRGTK]	>sp|P40416	217	223	[SKFRSGLIR]	>sp|P40416	16	24	D219	K17		20160201_Debelyy_8078-SCX6.4865.4865.4	1658.19	3.57	3.57
Vph1p	109	1	128		471.488	471.488	471.488	471.488	471.488	1			4	1882.93	1882.93	0.86	[LYEGDTDK]	>sp|P32563	83	90	[TREYKHK]	>sp|P32563	227	233	D89	K231		20160201_Debelyy_8078-SCX6.4395.4395.4	1553.79	0.86	0.86
Vph1p	109	1	110		471.488	471.488	471.488	471.488	471.488	1			4	1882.93	1882.93	0.86	[LYEGDTDK]	>sp|P32563	83	90	[TREYKHK]	>sp|P32563	227	233	D87	K231		20160201_Debelyy_8078-SCX6.4395.4395.4	1553.79	0.86	0.86
Vph1p	119	1	130				471.488	471.488	471.488	1			4	1882.93	1882.93	1.44	[LYEGDTDK]	>sp|P32563	83	90	[TREYKHK]	>sp|P32563	227	233	D89	K231		20150922_Debelyy_7780-dil10x-2ul-140min.5442.5442.4	2057.45	1.44	1.44
Vph1p	119	1	119				471.488	471.488	471.488	1			4	1882.93	1882.93	1.44	[LYEGDTDK]	>sp|P32563	83	90	[TREYKHK]	>sp|P32563	227	233	D87	K231		20150922_Debelyy_7780-dil10x-2ul-140min.5442.5442.4	2057.45	1.44	1.44
Vph1p	119	1	130				471.488	471.488	471.488	1			4	1882.93	1882.93	1.44	[LYEGDTDK]	>sp|P32563	83	90	[TREYKHK]	>sp|P32563	227	233	D89	K231		20150922_Debelyy_7780-dil10x-2ul-140min.5442.5442.4	2057.45	1.44	1.44
Vph1p	119	1	119				471.488	471.488	471.488	1			4	1882.93	1882.93	1.44	[LYEGDTDK]	>sp|P32563	83	90	[TREYKHK]	>sp|P32563	227	233	D87	K231		20150922_Debelyy_7780-dil10x-2ul-140min.5442.5442.4	2057.45	1.44	1.44
Are2p	144	4	147						471.488	1			4	1882.93	1882.94	-3.18	[ELMAMRK]	>sp|P53629	162	168	[EKELmAMR]	>sp|P53629	160	167	E162	K161	1	20160201_Debelyy_8078-SCX6.4395.4395.4	1553.79	3.18	3.18
Are2p	128	3	147						471.488	1			4	1882.93	1882.94	-3.18	[ELMAMRK]	>sp|P53629	162	168	[EKELmAMR]	>sp|P53629	160	167	E162	K161	1	20160201_Debelyy_8078-SCX6.4395.4395.4	1553.79	3.18	3.18
Tcb1p	137	5	155						497.285	1			5	2482.39	2482.4	-2.96	[LEPPKTK]	>sp|Q12466	28	34	[VFIEKANDLRNLEK]	>sp|Q12466	662	675	K32	E674		16097	4990	2.96	2.96
Hmg1p	109	1	125						497.285	1			5	2482.39	2482.39	4.2	[IISKAEK]	>sp|P12683	386	392	[QmAKPIAYVSRFSAK]	>sp|P12683	10	24	E391	K13		16097	4990	4.2	4.2
Chs1p	121	1	179					500.527	500.527	1			4	1999.09	1999.08	1.64	[RSGTEIRK]	>sp|P08004	370	377	[KTGYYANVR]	>sp|P08004	1032	1040	E374	K1032		9669	3306	1.64	1.64
Gpt2p	116	3	120						500.527	1			4	1999.09	1999.09	-3.98	[QKREHEK]	>sp|P36148	735	741	[NHPEIIKGR]	>sp|P36148	158	166	K736	E161		9669	3306	3.98	3.98
Lac1p	106	1	192					545.055	545.055	1			4	2177.2	2177.19	2.35	[ESKTAAK]	>sp|P28496	45	51	[ESKTAAKRRMQR]	>sp|P28496	45	56	K47	E45		20150922_Debelyy_7780-dil10x-2ul-140min.5282.5282.4	2016.46	2.35	2.35
Lac1p	106	1	190					545.055	545.055	1			4	2177.2	2177.19	2.35	[ESKTAAK]	>sp|P28496	45	51	[ESKTAAKRRMQR]	>sp|P28496	45	56	E45	K51		20150922_Debelyy_7780-dil10x-2ul-140min.5282.5282.4	2016.46	2.35	2.35
Lac1p	106	1	183					545.055	545.055	1			4	2177.2	2177.19	2.35	[ESKTAAK]	>sp|P28496	45	51	[ESKTAAKRRMQR]	>sp|P28496	45	56	E45	K47		20150922_Debelyy_7780-dil10x-2ul-140min.5282.5282.4	2016.46	2.35	2.35
Lac1p	113	2	192					545.055	545.055	1			4	2177.2	2177.19	2.35	[ESKTAAK]	>sp|P28496	45	51	[ESKTAAKRRMQR]	>sp|P28496	45	56	K47	E45		20150922_Debelyy_7780-dil10x-2ul-140min.5282.5282.4	2016.46	2.35	2.35
Lac1p	113	2	190					545.055	545.055	1			4	2177.2	2177.19	2.35	[ESKTAAK]	>sp|P28496	45	51	[ESKTAAKRRMQR]	>sp|P28496	45	56	E45	K51		20150922_Debelyy_7780-dil10x-2ul-140min.5282.5282.4	2016.46	2.35	2.35
Lac1p	113	2	183					545.055	545.055	1			4	2177.2	2177.19	2.35	[ESKTAAK]	>sp|P28496	45	51	[ESKTAAKRRMQR]	>sp|P28496	45	56	E45	K47		20150922_Debelyy_7780-dil10x-2ul-140min.5282.5282.4	2016.46	2.35	2.35
Per1p	61	1	77						545.055	1			4	2177.2	2177.19	3.82	[KTAYSSFKR]	>sp|P25625	281	289	[QKLMGEFKK]	>sp|P25625	273	281	K288	E278		20150922_Debelyy_7780-dil10x-2ul-140min.5282.5282.4	2016.46	3.82	3.82
Per1p	61	1	77						545.055	1			4	2177.2	2177.19	3.82	[KTAYSSFKR]	>sp|P25625	281	289	[QKLMGEFKK]	>sp|P25625	273	281	K288	E278		20150922_Debelyy_7780-dil10x-2ul-140min.5282.5282.4	2016.46	3.82	3.82
Sct1p	86	2	95	558.557	558.557	558.557	558.557	558.557	558.557	1			4	2231.21	2231.21	-0.47	[DRRNLAER]	>sp|P32784	574	581	[EFKMAKPEIK]	>sp|P32784	204	213	E580	K206	1	18488	5572	0.47	0.47
Sct1p	86	2	94	558.557	558.557	558.557	558.557	558.557	558.557	1			4	2231.21	2231.21	-0.47	[DRRNLAER]	>sp|P32784	574	581	[EFKMAKPEIK]	>sp|P32784	204	213	E580	K209	1	18488	5572	0.47	0.47
Slc1p	85	2	117						558.557	1			4	2231.21	2231.22	-4.9	[GLENVKKNK]	>sp|P33333	140	148	[VRDQmVDTLK]	>sp|P33333	234	243	K145	D236		18488	5572	4.9	4.9
Isc1p	64	3	96	611.836	611.836	611.836	611.836	611.836	611.836	1			4	2444.32	2444.32	-0.21	[KDRDVHERK]	>sp|P40015	5	13	[THDRELILQR]	>sp|P40015	361	370	K13	E365		20150922_Debelyy_7779-dil20x-2ul-140min.22922.22922.4	6812.88	0.21	0.21
Erg11p	75	1	109					611.837	611.837	1			4	2444.32	2444.32	2.31	[NFRLNER]	>sp|P10614	183	189	[KYGDIFSFVLLGR]	>sp|P10614	86	98	E188	K86		20150922_Debelyy_7779-dil20x-2ul-140min.23455.23455.4	6914.64	2.31	2.31
Pma1p	122	32	133			618.329	618.329	618.329	618.329	1			5	3087.62	3087.61	1.06	[VTAVVESPEGER]	>sp|P05030	458	469	[YKVLEFHPFDPVSKK]	>sp|P05030	443	457	E463	K444	1	13003	4149	1.06	1.06
Pma2p	97	24	133			618.329	618.329	618.329	618.329	1			5	3087.62	3087.61	1.06	[VTAVVESPEGER]	>sp|P19657	487	498	[YKVLEFHPFDPVSKK]	>sp|P19657	472	486	E492	K473	1	13003	4149	1.06	1.06
Pma2p	97	24	107			618.329	618.329	618.329	618.329	1			5	3087.62	3087.61	1.06	[VTAVVESPEGER]	>sp|P19657	487	498	[YKVLEFHPFDPVSKK]	>sp|P19657	472	486	E492	K485	1	13003	4149	1.06	1.06
Pma2p	97	24	107			618.329	618.329	618.329	618.329	1			5	3087.62	3087.61	1.06	[VTAVVESPEGER]	>sp|P19657	487	498	[YKVLEFHPFDPVSKK]	>sp|P19657	472	486	E495	K473	1	13003	4149	1.06	1.06
Pma2p	97	31	117			618.329	618.329	618.329	618.329	1			5	3087.62	3087.61	1.06	[KVTAVVESPEGER]	>sp|P19657	486	498	[YKVLEFHPFDPVSK]	>sp|P19657	472	485	K486	D481	2	13003	4149	1.06	1.06
Pma2p	97	31	110			618.329	618.329	618.329	618.329	1			5	3087.62	3087.61	1.06	[KVTAVVESPEGER]	>sp|P19657	486	498	[YKVLEFHPFDPVSK]	>sp|P19657	472	485	E492	K473	2	13003	4149	1.06	1.06
Are2p	67	1	107						618.329	1			3	1852.97	1852.96	3.96	[TLSSKEK]	>sp|P53629	103	109	[YKDSINDPK]	>sp|P53629	364	372	K107	D370		20160201_Debelyy_8078-SCX4.9130.9130.3	2465.17	3.96	3.96
Are2p	67	1	79						618.329	1			3	1852.97	1852.96	3.96	[TLSSKEK]	>sp|P53629	103	109	[YKDSINDPK]	>sp|P53629	364	372	K107	D366		20160201_Debelyy_8078-SCX4.9130.9130.3	2465.17	3.96	3.96
Are2p	67	1	79						618.329	1			3	1852.97	1852.96	3.96	[TLSSKEK]	>sp|P53629	103	109	[YKDSINDPK]	>sp|P53629	364	372	E108	K365		20160201_Debelyy_8078-SCX4.9130.9130.3	2465.17	3.96	3.96
Chs2p	135	1	156					637.686	637.686	1			3	1911.04	1911.04	1.83	[DAKWVLK]	>sp|P14180	574	580	[MVSDLPPPSK]	>sp|P14180	223	232	K576	D226		20160201_Debelyy_8078-SCX7.28021.28021.3	6362.15	1.83	1.83
Chs2p	86	1	156					637.686	637.686	1			3	1911.04	1911.04	1.83	[DAKWVLK]	>sp|P14180	574	580	[MVSDLPPPSK]	>sp|P14180	223	232	K576	D226		20160201_Debelyy_8078-SCX7.28021.28021.3	6362.15	1.83	1.83
Gpt2p	113	5	115					637.686	637.686	1			3	1911.04	1911.05	-1.95	[TTKLEALR]	>sp|P36148	432	439	[DHQVMQLK]	>sp|P36148	424	431	K434	D424		20160201_Debelyy_8078-SCX7.28021.28021.3	6362.15	1.95	1.95
Gpt2p	100	3	115					637.686	637.686	1			3	1911.04	1911.05	-1.95	[TTKLEALR]	>sp|P36148	432	439	[DHQVMQLK]	>sp|P36148	424	431	K434	D424		20160201_Debelyy_8078-SCX7.28021.28021.3	6362.15	1.95	1.95
Sct1p	69	1	70					654.689	654.689	1			3	1962.05	1962.05	2.31	[IGENTAR]	>sp|P32784	729	735	[EFKMAKPEIK]	>sp|P32784	204	213	E731	K206		20160201_Debelyy_8078-SCX4.17006.17006.3	3891.3	2.31	2.31
Tcb1p	75	2	76			654.69	654.69	654.69	654.69	1			3	1962.05	1962.05	1.25	[VVVEEGSR]	>sp|Q12466	533	540	[VAKNKNYNR]	>sp|Q12466	924	932	E537	K926		20160201_Debelyy_8078-SCX3.15123.15123.3	3949.41	1.25	1.25
Tcb1p	75	2	75			654.69	654.69	654.69	654.69	1			3	1962.05	1962.05	1.25	[VVVEEGSR]	>sp|Q12466	533	540	[VAKNKNYNR]	>sp|Q12466	924	932	E537	K928		20160201_Debelyy_8078-SCX3.15123.15123.3	3949.41	1.25	1.25
Sct1p	66	1	96						654.69	1			3	1962.05	1962.05	3.21	[IGENTAR]	>sp|P32784	729	735	[EFKMAKPEIK]	>sp|P32784	204	213	E731	K206		20160201_Debelyy_8078-SCX3.15123.15123.3	3949.41	3.21	3.21
Atm1p	76	1	76					684.111	684.111	1			4	2733.42	2733.43	-1.95	[DNFTSGSR]	>sp|P40416	617	624	[TIADADKIIVLDNGRVR]	>sp|P40416	635	651	D617	K641		13444	4330	1.95	1.95
Atm1p	81	6	90	684.112	684.112	684.112	684.112	684.112	684.112	1			4	2733.43	2733.43	0.1	[DNFTSGSR]	>sp|P40416	617	624	[TIADADKIIVLDNGRVR]	>sp|P40416	635	651	D617	K641		20150922_Debelyy_7780-dil10x-2ul-140min.14222.14222.4	4152.89	0.1	0.1
Taz1p	80	8	95						684.112	1			4	2733.43	2733.42	3.66	[GDEFLEAYPR]	>sp|Q06510	10	19	[RMQKFLPPEGKPK]	>sp|Q06510	365	377	E15	K375	1	20150922_Debelyy_7780-dil10x-2ul-140min.14222.14222.4	4152.89	3.66	3.66
Taz1p	80	8	81						684.112	1			4	2733.43	2733.42	3.66	[GDEFLEAYPR]	>sp|Q06510	10	19	[RMQKFLPPEGKPK]	>sp|Q06510	365	377	E12	K375	1	20150922_Debelyy_7780-dil10x-2ul-140min.14222.14222.4	4152.89	3.66	3.66
Taz1p	94	11	95						684.112	1			4	2733.43	2733.42	3.66	[GDEFLEAYPR]	>sp|Q06510	10	19	[RMQKFLPPEGKPK]	>sp|Q06510	365	377	E15	K375	1	20150922_Debelyy_7780-dil10x-2ul-140min.14222.14222.4	4152.89	3.66	3.66
Erg11p	75	4	76						696.787	1			5	3479.91	3479.9	2.77	[LMEQKKFVK]	>sp|P10614	147	155	[DHAQKAISGTYmSLIKERRK]	>sp|P10614	255	274	K151	D255		20150922_Debelyy_7779-dil20x-2ul-140min.20822.20822.5	6299.57	2.77	2.77
Erg11p	75	4	76						696.787	1			5	3479.91	3479.9	2.77	[LMEQKKFVK]	>sp|P10614	147	155	[DHAQKAISGTYmSLIKERRK]	>sp|P10614	255	274	K152	D255		20150922_Debelyy_7779-dil20x-2ul-140min.20822.20822.5	6299.57	2.77	2.77
Erg11p	75	4	75						696.787	1			5	3479.91	3479.9	2.77	[LMEQKKFVK]	>sp|P10614	147	155	[DHAQKAISGTYmSLIKERRK]	>sp|P10614	255	274	E149	K259		20150922_Debelyy_7779-dil20x-2ul-140min.20822.20822.5	6299.57	2.77	2.77
Nte1p	163	3	172						696.788	1			5	3479.91	3479.89	4.44	[DYDLVPIYGR]	>sp|Q04958	1418	1427	[YFLIYLRISDSLTKLLSSR]	>sp|Q04958	933	951	D1420	K946	1	20150922_Debelyy_7780-dil10x-2ul-140min.23294.23294.5	6316.06	4.44	4.44
Nte1p	163	3	171						696.788	1			5	3479.91	3479.89	4.44	[DYDLVPIYGR]	>sp|Q04958	1418	1427	[YFLIYLRISDSLTKLLSSR]	>sp|Q04958	933	951	D1418	K946	1	20150922_Debelyy_7780-dil10x-2ul-140min.23294.23294.5	6316.06	4.44	4.44
Ist2p	94	2	115						703.345	1			3	2108.02	2108.03	-3.84	[AESEIGK]	>sp|P38250	403	409	[AKFDQEWNEVK]	>sp|Q12466	829	839	E404	K830		20160201_Debelyy_8078-SCX2.25985.25985.3	6545.35	3.84	3.84
Ist2p	94	2	115						703.345	1			3	2108.02	2108.03	-3.84	[AESEIGK]	>sp|P38250	403	409	[AKFDQEWNEVK]	>sp|Q12466	829	839	E406	K830		20160201_Debelyy_8078-SCX2.25985.25985.3	6545.35	3.84	3.84
Ist2p	94	1	137						703.345	1			3	2108.02	2108.03	-4.3	[AESEIGK]	>sp|P38250	403	409	[AKFDQEWNEVK]	>sp|Q12466	829	839	E404	K830		20160201_Debelyy_8078-SCX2.25596.25596.3	6455.51	4.3	4.3
Ist2p	94	1	137						703.345	1			3	2108.02	2108.03	-4.3	[AESEIGK]	>sp|P38250	403	409	[AKFDQEWNEVK]	>sp|Q12466	829	839	E406	K830		20160201_Debelyy_8078-SCX2.25596.25596.3	6455.51	4.3	4.3
Pma1p	127	20	148						703.345	1			3	2108.02	2108.01	4.43	[LMNGKPmK]	>sp|P05030	885	892	[DDTAQTVSEAR]	>sp|P05030	538	548	K889	D538	1	20160201_Debelyy_8078-SCX2.25596.25596.3	6455.51	4.43	4.43
Pma1p	127	20	148						703.345	1			3	2108.02	2108.01	4.43	[LMNGKPmK]	>sp|P05030	885	892	[DDTAQTVSEAR]	>sp|P05030	538	548	K889	D539	1	20160201_Debelyy_8078-SCX2.25596.25596.3	6455.51	4.43	4.43
Pma1p	127	20	137						703.345	1			3	2108.02	2108.01	4.43	[LMNGKPmK]	>sp|P05030	885	892	[DDTAQTVSEAR]	>sp|P05030	538	548	K889	E546	1	20160201_Debelyy_8078-SCX2.25596.25596.3	6455.51	4.43	4.43
Pma1p	67	1	148						703.345	1			3	2108.02	2108.01	4.43	[LMNGKPmK]	>sp|P05030	885	892	[DDTAQTVSEAR]	>sp|P05030	538	548	K889	D538	1	20160201_Debelyy_8078-SCX2.25596.25596.3	6455.51	4.43	4.43
Pma1p	67	1	148						703.345	1			3	2108.02	2108.01	4.43	[LMNGKPmK]	>sp|P05030	885	892	[DDTAQTVSEAR]	>sp|P05030	538	548	K889	D539	1	20160201_Debelyy_8078-SCX2.25596.25596.3	6455.51	4.43	4.43
Pma1p	67	1	137						703.345	1			3	2108.02	2108.01	4.43	[LMNGKPmK]	>sp|P05030	885	892	[DDTAQTVSEAR]	>sp|P05030	538	548	K889	E546	1	20160201_Debelyy_8078-SCX2.25596.25596.3	6455.51	4.43	4.43
Pma1p	67	3	84						703.345	1			3	2108.02	2108.01	4.43	[LmNGKPMK]	>sp|P05030	885	892	[DDTAQTVSEAR]	>sp|P05030	538	548	K889	D538	2	20160201_Debelyy_8078-SCX2.25596.25596.3	6455.51	4.43	4.43
Pma1p	67	3	84						703.345	1			3	2108.02	2108.01	4.43	[LmNGKPMK]	>sp|P05030	885	892	[DDTAQTVSEAR]	>sp|P05030	538	548	K889	D539	2	20160201_Debelyy_8078-SCX2.25596.25596.3	6455.51	4.43	4.43
Pma1p	67	3	78						703.345	1			3	2108.02	2108.01	4.43	[LmNGKPMK]	>sp|P05030	885	892	[DDTAQTVSEAR]	>sp|P05030	538	548	K889	E546	2	20160201_Debelyy_8078-SCX2.25596.25596.3	6455.51	4.43	4.43
Pma1p	67	2	109						703.345	1			3	2108.02	2108.01	4.9	[LMNGKPmK]	>sp|P05030	885	892	[DDTAQTVSEAR]	>sp|P05030	538	548	K889	D538		20160201_Debelyy_8078-SCX2.25985.25985.3	6545.35	4.9	4.9
Pma1p	67	2	109						703.345	1			3	2108.02	2108.01	4.9	[LMNGKPmK]	>sp|P05030	885	892	[DDTAQTVSEAR]	>sp|P05030	538	548	K889	D539		20160201_Debelyy_8078-SCX2.25985.25985.3	6545.35	4.9	4.9
Pma1p	67	2	109						703.345	1			3	2108.02	2108.01	4.9	[LMNGKPmK]	>sp|P05030	885	892	[DDTAQTVSEAR]	>sp|P05030	538	548	K889	E546		20160201_Debelyy_8078-SCX2.25985.25985.3	6545.35	4.9	4.9
Drs2p	67	3	86		747.071	747.071	747.071	747.071	747.071	1			3	2239.2	2239.2	0.71	[ALVVKMVKR]	>sp|P39524	935	943	[NVGDAEGNGEPR]	>sp|P39524	172	183	K939	D175		20160201_Debelyy_8078-SCX2.25786.25786.3	6499.02	0.71	0.71
Drs2p	67	3	86		747.071	747.071	747.071	747.071	747.071	1			3	2239.2	2239.2	0.71	[ALVVKMVKR]	>sp|P39524	935	943	[NVGDAEGNGEPR]	>sp|P39524	172	183	K939	E177		20160201_Debelyy_8078-SCX2.25786.25786.3	6499.02	0.71	0.71
Drs2p	67	3	86		747.071	747.071	747.071	747.071	747.071	1			3	2239.2	2239.2	0.71	[ALVVKMVKR]	>sp|P39524	935	943	[NVGDAEGNGEPR]	>sp|P39524	172	183	K939	E181		20160201_Debelyy_8078-SCX2.25786.25786.3	6499.02	0.71	0.71
Are2p	144	3	148						747.071	1			3	2239.2	2239.19	2.81	[LNAADAGK]	>sp|P53629	19	26	[DSINDPKVIGALEK]	>sp|P53629	366	379	D23	K372		20160201_Debelyy_8078-SCX2.25786.25786.3	6499.02	2.81	2.81
Are2p	59	1	148						747.071	1			3	2239.2	2239.19	2.81	[LNAADAGK]	>sp|P53629	19	26	[DSINDPKVIGALEK]	>sp|P53629	366	379	D23	K372		20160201_Debelyy_8078-SCX2.25786.25786.3	6499.02	2.81	2.81
Are1p	72	1	143	755.748	755.748	755.748	755.748	755.748	755.748	1			3	2265.23	2265.23	-0.22	[TTEKTDK]	>sp|P25628	167	173	[YLSHLKSKSRSR]	>sp|P25628	90	101	D172	K95		20150922_Debelyy_7779-dil20x-2ul-140min.16778.16778.3	5238.63	0.22	0.22
Are1p	72	1	98	755.748	755.748	755.748	755.748	755.748	755.748	1			3	2265.23	2265.23	-0.22	[TTEKTDK]	>sp|P25628	167	173	[YLSHLKSKSRSR]	>sp|P25628	90	101	E169	K95		20150922_Debelyy_7779-dil20x-2ul-140min.16778.16778.3	5238.63	0.22	0.22
Are1p	80	1	143	755.748	755.748	755.748	755.748	755.748	755.748	1			3	2265.23	2265.23	-0.22	[TTEKTDK]	>sp|P25628	167	173	[YLSHLKSKSRSR]	>sp|P25628	90	101	D172	K95		20150922_Debelyy_7779-dil20x-2ul-140min.16778.16778.3	5238.63	0.22	0.22
Are1p	80	1	98	755.748	755.748	755.748	755.748	755.748	755.748	1			3	2265.23	2265.23	-0.22	[TTEKTDK]	>sp|P25628	167	173	[YLSHLKSKSRSR]	>sp|P25628	90	101	E169	K95		20150922_Debelyy_7779-dil20x-2ul-140min.16778.16778.3	5238.63	0.22	0.22
Drs2p	153	1	198						755.748	1			3	2265.23	2265.22	2.97	[FPDGSIK]	>sp|P39524	711	717	[QSRVETAKFIDVK]	>sp|P39524	349	361	D713	K356		20150922_Debelyy_7779-dil20x-2ul-140min.16778.16778.3	5238.63	2.97	2.97
Drs2p	153	1	198						755.748	1			3	2265.23	2265.22	2.97	[FPDGSIK]	>sp|P39524	711	717	[QSRVETAKFIDVK]	>sp|P39524	349	361	D713	K356		20150922_Debelyy_7779-dil20x-2ul-140min.16778.16778.3	5238.63	2.97	2.97
Cho2p	108	1	116						758.392	1			4	3030.55	3030.56	-3.36	[ESVTEIKATEK]	>sp|P05374	731	741	[SSNVTFKPPVTHDMVR]	>sp|P05374	30	45	E731	K36	1	23247	6703	3.36	3.36
Por1p	45	1	107						758.392	1			4	3030.55	3030.56	-3.36	{mSPPVYSDISR]	>sp|P04840	0	11	[AKQPVKDGPLSTNVEAK]	>sp|P04840	45	61	{0	E59		23247	6703	3.36	3.36
Por1p	45	1	99						758.392	1			4	3030.55	3030.56	-3.36	{mSPPVYSDISR]	>sp|P04840	0	11	[AKQPVKDGPLSTNVEAK]	>sp|P04840	45	61	D8	K50		23247	6703	3.36	3.36
Por1p	45	1	65						758.392	1			4	3030.55	3030.56	-3.36	{mSPPVYSDISR]	>sp|P04840	0	11	[AKQPVKDGPLSTNVEAK]	>sp|P04840	45	61	D8	K46		23247	6703	3.36	3.36
Flc1p	80	3	99			760.003	760.003	760.003	760.003	1			5	3795.99	3795.99	-1.11	[GIKRMGYRmK]	>sp|Q08967	303	312	[NTSVYKRAENVLYGNSNTLIFR]	>sp|Q08967	281	302	K305	E289		24723	6919	1.11	1.11
Are1p	77	2	86					760.003	760.003	1			5	3795.99	3795.99	-1.77	[SKSRSRFHRKDASK]	>sp|P25628	96	109	{mTETKDLLQDEEFLKIR]	>sp|P25628	0	17	K97	D10		24723	6919	1.77	1.77
Are1p	77	2	80					760.003	760.003	1			5	3795.99	3795.99	-1.77	[SKSRSRFHRKDASK]	>sp|P25628	96	109	{mTETKDLLQDEEFLKIR]	>sp|P25628	0	17	K97	E11		24723	6919	1.77	1.77
Are1p	77	2	80					760.003	760.003	1			5	3795.99	3795.99	-1.77	[SKSRSRFHRKDASK]	>sp|P25628	96	109	{mTETKDLLQDEEFLKIR]	>sp|P25628	0	17	K97	E12		24723	6919	1.77	1.77
Nte1p	156	1	245						775.646	1			4	3099.56	3099.57	-3.29	[SKSQDKK]	>sp|Q04958	787	793	[ASETLFSQGDSANGIYVVLNGR]	>sp|Q04958	966	987	K788	E968		20151202_Debelyy_7988-dil10x-6ul-140min.10694.10694.4	3569.02	3.29	3.29
Nte1p	156	1	245						775.646	1			4	3099.56	3099.57	-3.29	[SKSQDKK]	>sp|Q04958	787	793	[ASETLFSQGDSANGIYVVLNGR]	>sp|Q04958	966	987	K792	E968		20151202_Debelyy_7988-dil10x-6ul-140min.10694.10694.4	3569.02	3.29	3.29
Taz1p	102	3	192						775.646	1			4	3099.56	3099.57	-3.57	{mSFRDVLER]	>sp|Q06510	0	9	[IASEAVTDSmFRQILPR]	>sp|Q06510	234	250	{0	E237		20151202_Debelyy_7988-dil10x-6ul-140min.10694.10694.4	3569.02	3.57	3.57
Are2p	102	1	204						775.646	1			4	3099.56	3099.57	-4.66	[REKELmAmR]	>sp|P53629	159	167	{mDKKKDLLENEQFLR]	>sp|P53629	0	15	E160	{0		20151202_Debelyy_7988-dil10x-6ul-140min.10694.10694.4	3569.02	4.66	4.66
Are2p	102	1	204						775.646	1			4	3099.56	3099.57	-4.66	[REKELmAmR]	>sp|P53629	159	167	{mDKKKDLLENEQFLR]	>sp|P53629	0	15	E160	K3		20151202_Debelyy_7988-dil10x-6ul-140min.10694.10694.4	3569.02	4.66	4.66
Are2p	102	1	204						775.646	1			4	3099.56	3099.57	-4.66	[REKELmAmR]	>sp|P53629	159	167	{mDKKKDLLENEQFLR]	>sp|P53629	0	15	E160	K4		20151202_Debelyy_7988-dil10x-6ul-140min.10694.10694.4	3569.02	4.66	4.66
Are2p	102	1	204						775.646	1			4	3099.56	3099.57	-4.66	[REKELmAmR]	>sp|P53629	159	167	{mDKKKDLLENEQFLR]	>sp|P53629	0	15	E160	K5		20151202_Debelyy_7988-dil10x-6ul-140min.10694.10694.4	3569.02	4.66	4.66
Are2p	102	1	204						775.646	1			4	3099.56	3099.57	-4.66	[REKELmAmR]	>sp|P53629	159	167	{mDKKKDLLENEQFLR]	>sp|P53629	0	15	K161	D2		20151202_Debelyy_7988-dil10x-6ul-140min.10694.10694.4	3569.02	4.66	4.66
Are2p	102	1	204						775.646	1			4	3099.56	3099.57	-4.66	[REKELmAmR]	>sp|P53629	159	167	{mDKKKDLLENEQFLR]	>sp|P53629	0	15	K161	D6		20151202_Debelyy_7988-dil10x-6ul-140min.10694.10694.4	3569.02	4.66	4.66
Are2p	102	1	204						775.646	1			4	3099.56	3099.57	-4.66	[REKELmAmR]	>sp|P53629	159	167	{mDKKKDLLENEQFLR]	>sp|P53629	0	15	E162	{0		20151202_Debelyy_7988-dil10x-6ul-140min.10694.10694.4	3569.02	4.66	4.66
Are2p	102	1	204						775.646	1			4	3099.56	3099.57	-4.66	[REKELmAmR]	>sp|P53629	159	167	{mDKKKDLLENEQFLR]	>sp|P53629	0	15	E162	K3		20151202_Debelyy_7988-dil10x-6ul-140min.10694.10694.4	3569.02	4.66	4.66
Are2p	102	1	204						775.646	1			4	3099.56	3099.57	-4.66	[REKELmAmR]	>sp|P53629	159	167	{mDKKKDLLENEQFLR]	>sp|P53629	0	15	E162	K5		20151202_Debelyy_7988-dil10x-6ul-140min.10694.10694.4	3569.02	4.66	4.66
Are2p	102	1	203						775.646	1			4	3099.56	3099.57	-4.66	[REKELmAmR]	>sp|P53629	159	167	{mDKKKDLLENEQFLR]	>sp|P53629	0	15	E162	K4		20151202_Debelyy_7988-dil10x-6ul-140min.10694.10694.4	3569.02	4.66	4.66
Fks1p	223	1	266						790.901	1			4	3160.58	3160.57	4.07	[IEGDNSLEAADFR]	>sp|P38631	276	288	[FKPHELENAEFLLR]	>sp|P38631	1010	1023	D286	K1011	1	20151202_Debelyy_7988-dil10x-6ul-140min.10837.10837.4	3606.03	4.07	4.07
Dnf1p	252	2	270						790.901	1			4	3160.58	3160.57	4.22	[LAEmIPEFFYK]	>sp|P32660	1184	1194	[AEIAKDRDTMIDELR]	>sp|P32660	717	731	E1190	K721	1	20151202_Debelyy_7988-dil10x-6ul-140min.10837.10837.4	3606.03	4.22	4.22
Dnf1p	252	3	262						790.901	1			4	3160.58	3160.57	4.22	[LAEMIPEFFYK]	>sp|P32660	1184	1194	[AEIAKDRDTmIDELR]	>sp|P32660	717	731	E1190	K721	2	20151202_Debelyy_7988-dil10x-6ul-140min.10837.10837.4	3606.03	4.22	4.22
Atm1p	164	1	176	858.476	858.476	858.476	858.476	858.476	858.476	1			2	1715.94	1715.94	0.01	[AMDRGTK]	>sp|P40416	217	223	[GNNKVRIR]	>sp|P40416	103	110	D219	K106		20151202_Debelyy_7988-dil10x-6ul-140min.19062.19062.2	5615.28	0.01	0.01
Izh1p	63	1	140						858.476	1			2	1715.94	1715.94	4.99	{MSITTTR]	>sp|Q03419	0	7	[IPETLAPGK]	>sp|Q03419	269	277	{0	E271		20151202_Debelyy_7988-dil10x-6ul-140min.19062.19062.2	5615.28	4.99	4.99
Fks1p	223	3	245					897.79	897.79	1			3	2691.36	2691.36	-1.9	[EDDQFSR]	>sp|P38631	863	869	[MARRKFKFLVSmQR]	>sp|P38631	993	1006	E863	K999		20151202_Debelyy_7988-dil10x-6ul-140min.25273.25273.3	7010.04	1.9	1.9
Fks1p	223	3	241					897.79	897.79	1			3	2691.36	2691.36	-1.9	[EDDQFSR]	>sp|P38631	863	869	[MARRKFKFLVSmQR]	>sp|P38631	993	1006	D864	K999		20151202_Debelyy_7988-dil10x-6ul-140min.25273.25273.3	7010.04	1.9	1.9
Fks1p	223	3	241					897.79	897.79	1			3	2691.36	2691.36	-1.9	[EDDQFSR]	>sp|P38631	863	869	[MARRKFKFLVSmQR]	>sp|P38631	993	1006	D865	K999		20151202_Debelyy_7988-dil10x-6ul-140min.25273.25273.3	7010.04	1.9	1.9
Chs1p	186	1	207						897.79	1			3	2691.36	2691.35	2.59	[SGTEIRKFK]	>sp|P08004	371	379	[EYLHDDSRPVNDGK]	>sp|P08004	281	294	K377	E281		20151202_Debelyy_7988-dil10x-6ul-140min.25273.25273.3	7010.04	2.59	2.59
Chs1p	186	1	203						897.79	1			3	2691.36	2691.35	2.59	[SGTEIRKFK]	>sp|P08004	371	379	[EYLHDDSRPVNDGK]	>sp|P08004	281	294	K377	D285		20151202_Debelyy_7988-dil10x-6ul-140min.25273.25273.3	7010.04	2.59	2.59
Chs1p	186	1	203						897.79	1			3	2691.36	2691.35	2.59	[SGTEIRKFK]	>sp|P08004	371	379	[EYLHDDSRPVNDGK]	>sp|P08004	281	294	K377	D286		20151202_Debelyy_7988-dil10x-6ul-140min.25273.25273.3	7010.04	2.59	2.59
Atm1p	94	4	101					906.474	906.474	1			3	2717.41	2717.4	2.09	[GLMISGGEKQR]	>sp|P40416	570	580	[IDATDEEVITVVEK]	>sp|P40416	535	548	K578	D539		20160201_Debelyy_8078-SCX6.16103.16103.3	3897.69	2.09	2.09
Atm1p	94	4	98					906.474	906.474	1			3	2717.41	2717.4	2.09	[GLMISGGEKQR]	>sp|P40416	570	580	[IDATDEEVITVVEK]	>sp|P40416	535	548	K578	D536		20160201_Debelyy_8078-SCX6.16103.16103.3	3897.69	2.09	2.09
Flc1p	71	1	99						906.474	1			3	2717.41	2717.42	-4.93	[ITQQEVSPDR]	>sp|Q08967	701	710	[ETTRPTFSEKVLR]	>sp|Q08967	667	679	E705	K676		20160201_Debelyy_8078-SCX6.16103.16103.3	3897.69	4.93	4.93
Pma1p	122	5	124	916.215	916.215	916.215	916.215	916.215	916.215	1			4	3661.84	3661.84	-0.14	[GLDAIDK]	>sp|P05030	418	424	[ALGVARKRGEGHWEILGVMPJmDPPR]	>sp|P05030	512	537	D420	K518	1	24209	6827	0.14	0.14
Pma1p	122	8	122	916.215	916.215	916.215	916.215	916.215	916.215	1			4	3661.84	3661.84	-0.14	[GLDAIDK]	>sp|P05030	418	424	[ALGVARKRGEGHWEILGVmPJMDPPR]	>sp|P05030	512	537	D420	K518	2	24209	6827	0.14	0.14
Dnf1p	269	1	319		916.215	916.215	916.215	916.215	916.215	1			4	3661.84	3661.84	0.96	[NKKGNPIMGRSK]	>sp|P32660	124	135	[DmIDEEGNPImQYPRNKIR]	>sp|P32660	179	197	K126	D179	1	24209	6827	0.96	0.96
Dnf1p	269	1	306		916.215	916.215	916.215	916.215	916.215	1			4	3661.84	3661.84	0.96	[NKKGNPIMGRSK]	>sp|P32660	124	135	[DmIDEEGNPImQYPRNKIR]	>sp|P32660	179	197	K126	D182	1	24209	6827	0.96	0.96
Dnf1p	269	1	306		916.215	916.215	916.215	916.215	916.215	1			4	3661.84	3661.84	0.96	[NKKGNPIMGRSK]	>sp|P32660	124	135	[DmIDEEGNPImQYPRNKIR]	>sp|P32660	179	197	K126	E183	1	24209	6827	0.96	0.96
Dnf1p	269	2	300		916.215	916.215	916.215	916.215	916.215	1			4	3661.84	3661.84	0.96	[NKKGNPImGRSK]	>sp|P32660	124	135	[DMIDEEGNPImQYPRNKIR]	>sp|P32660	179	197	K126	D179	2	24209	6827	0.96	0.96
Dnf1p	269	2	292		916.215	916.215	916.215	916.215	916.215	1			4	3661.84	3661.84	0.96	[NKKGNPImGRSK]	>sp|P32660	124	135	[DMIDEEGNPImQYPRNKIR]	>sp|P32660	179	197	K126	D182	2	24209	6827	0.96	0.96
Dnf1p	269	2	291		916.215	916.215	916.215	916.215	916.215	1			4	3661.84	3661.84	0.96	[NKKGNPImGRSK]	>sp|P32660	124	135	[DMIDEEGNPImQYPRNKIR]	>sp|P32660	179	197	K126	E183	2	24209	6827	0.96	0.96
Drs2p	115	1	148						916.215	1			4	3661.84	3661.82	3.85	[FGNGLKNAFTFK]	>sp|P39524	115	126	[IWVLTGDRQETAINIGmSJR]	>sp|P39524	831	850	K120	E840		24209	6827	3.85	3.85
Drs2p	115	1	144						916.215	1			4	3661.84	3661.82	3.85	[FGNGLKNAFTFK]	>sp|P39524	115	126	[IWVLTGDRQETAINIGmSJR]	>sp|P39524	831	850	K120	D837		24209	6827	3.85	3.85
Dnf1p	269	3	308						916.215	1			4	3661.84	3661.82	4.09	[IPGLNPGDEPR]	>sp|P32660	855	865	[KNIPNPFEDFTKDDIDPGAINR]	>sp|P32660	142	163	D862	K153	3	24209	6827	4.09	4.09
Dnf1p	269	3	304						916.215	1			4	3661.84	3661.82	4.09	[IPGLNPGDEPR]	>sp|P32660	855	865	[KNIPNPFEDFTKDDIDPGAINR]	>sp|P32660	142	163	E863	K153	3	24209	6827	4.09	4.09
Izh2p	71	1	153						916.215	1			4	3661.84	3661.86	-4.24	[KREWRPYR]	>sp|Q12442	205	212	[DNDFILHGYVKETSSFIETFK]	>sp|Q12442	51	71	E207	K61		24209	6827	4.24	4.24
Gpt2p	116	1	329						916.215	1			4	3661.84	3661.82	4.54	[SRmPJFVTAESSFK]	>sp|P36148	106	119	[KRFISFFGHAMGGIPVPR]	>sp|P36148	120	137	E115	K120	1	24209	6827	4.54	4.54
Gpt2p	116	5	141						916.215	1			4	3661.84	3661.82	4.54	[SRMPJFVTAESSFK]	>sp|P36148	106	119	[KRFISFFGHAmGGIPVPR]	>sp|P36148	120	137	E115	K120	2	24209	6827	4.54	4.54
Dnf1p	89	1	102			919.476	919.476	919.476	919.476	1			3	2756.41	2756.41	1.32	[VTKAGQHGEK]	>sp|P32660	1437	1446	[EFGSEPSEIVDALLSK]	>sp|P32660	1024	1039	K1439	E1024		20160201_Debelyy_8078-SCX3.26474.26474.3	6514.42	1.32	1.32
Nte1p	72	2	79	919.477	919.477	919.477	919.477	919.477	919.477	1			3	2756.41	2756.41	0.47	[SPSAEIGEYEK]	>sp|Q04958	1227	1237	[DYDLVPIYGRVKK]	>sp|Q04958	1418	1430	E1236	K1429		20160201_Debelyy_8078-SCX4.29982.29982.3	6511.89	0.47	0.47
Ist2p	214	2	306					1027.56	1027.56	1	1	1	3	3080.66	3080.67	-1.68	[AKVGRLVMPK]	>sp|Q12466	764	773	[IPSPEFNSNNEKELVQR]	>sp|P38250	619	635	K765	E631	1	20151202_Debelyy_7988-dil10x-6ul-140min.23267.23267.3	6666.47	1.68	1.68
Ist2p	214	2	246					1027.56	1027.56	1			3	3080.66	3080.67	-1.68	[AKVGRLVMPK]	>sp|Q12466	764	773	[IPSPEFNSNNEKELVQR]	>sp|P38250	619	635	K765	E623	1	20151202_Debelyy_7988-dil10x-6ul-140min.23267.23267.3	6666.47	1.68	1.68
Ist2p	214	2	246					1027.56	1027.56	1			3	3080.66	3080.67	-1.68	[AKVGRLVMPK]	>sp|Q12466	764	773	[IPSPEFNSNNEKELVQR]	>sp|P38250	619	635	K765	E629	1	20151202_Debelyy_7988-dil10x-6ul-140min.23267.23267.3	6666.47	1.68	1.68
Taz1p	102	1	344						1027.56	1			3	3080.66	3080.65	2.84	{MSFRDVLER]	>sp|Q06510	0	9	[LAAELRAHVAEIRNEVR]	>sp|Q06510	309	325	{0	E312		20151202_Debelyy_7988-dil10x-6ul-140min.23267.23267.3	6666.47	2.84	2.84
Taz1p	102	1	337						1027.56	1			3	3080.66	3080.65	2.84	{MSFRDVLER]	>sp|Q06510	0	9	[LAAELRAHVAEIRNEVR]	>sp|Q06510	309	325	{0	E319		20151202_Debelyy_7988-dil10x-6ul-140min.23267.23267.3	6666.47	2.84	2.84
Taz1p	102	1	243						1027.56	1			3	3080.66	3080.65	2.84	{MSFRDVLER]	>sp|Q06510	0	9	[LAAELRAHVAEIRNEVR]	>sp|Q06510	309	325	{0	E323		20151202_Debelyy_7988-dil10x-6ul-140min.23267.23267.3	6666.47	2.84	2.84
Ist2p	245	3	249	1027.56	1027.56	1027.56	1027.56	1027.56	1027.56	1			3	3080.67	3080.67	0.02	[AKVGRLVMPK]	>sp|Q12466	764	773	[IPSPEFNSNNEKELVQR]	>sp|P38250	619	635	K765	E631		20160201_Debelyy_8078-SCX6.27639.27639.3	6264.31	0.02	0.02
Ist2p	180	1	249	1027.56	1027.56	1027.56	1027.56	1027.56	1027.56	1			3	3080.67	3080.67	0.02	[AKVGRLVMPK]	>sp|Q12466	764	773	[IPSPEFNSNNEKELVQR]	>sp|P38250	619	635	K765	E631		20160201_Debelyy_8078-SCX6.27639.27639.3	6264.31	0.02	0.02
Ist2p	180	1	240	1027.56	1027.56	1027.56	1027.56	1027.56	1027.56	1			3	3080.67	3080.67	0.02	[AKVGRLVMPK]	>sp|Q12466	764	773	[IPSPEFNSNNEKELVQR]	>sp|P38250	619	635	K765	E623		20160201_Debelyy_8078-SCX6.27639.27639.3	6264.31	0.02	0.02
Ist2p	180	1	240	1027.56	1027.56	1027.56	1027.56	1027.56	1027.56	1			3	3080.67	3080.67	0.02	[AKVGRLVMPK]	>sp|Q12466	764	773	[IPSPEFNSNNEKELVQR]	>sp|P38250	619	635	K765	E629		20160201_Debelyy_8078-SCX6.27639.27639.3	6264.31	0.02	0.02
Flc1p	80	1	150						1027.56	1			3	3080.67	3080.66	2.54	[NWRSVLKGSLLR]	>sp|Q08967	364	375	[SAPDKITQQEVSPDR]	>sp|Q08967	696	710	K370	D699		23548	6729	2.54	2.54
Taz1p	80	1	336						1027.56	1			3	3080.67	3080.65	4.67	{MSFRDVLER]	>sp|Q06510	0	9	[LAAELRAHVAEIRNEVR]	>sp|Q06510	309	325	{0	E312		23548	6729	4.67	4.67
Taz1p	80	1	336						1027.56	1			3	3080.67	3080.65	4.67	{MSFRDVLER]	>sp|Q06510	0	9	[LAAELRAHVAEIRNEVR]	>sp|Q06510	309	325	{0	E319		23548	6729	4.67	4.67
Taz1p	80	1	230						1027.56	1			3	3080.67	3080.65	4.67	{MSFRDVLER]	>sp|Q06510	0	9	[LAAELRAHVAEIRNEVR]	>sp|Q06510	309	325	{0	E323		23548	6729	4.67	4.67
Ist2p	214	1	333					1027.56	1027.56	1			3	3080.67	3080.67	1.9	[AKVGRLVMPK]	>sp|Q12466	764	773	[IPSPEFNSNNEKELVQR]	>sp|P38250	619	635	K765	E631	1	20151202_Debelyy_7988-dil10x-6ul-140min.23596.23596.3	6735.56	1.9	1.9
Ist2p	214	1	258					1027.56	1027.56	1			3	3080.67	3080.67	1.9	[AKVGRLVMPK]	>sp|Q12466	764	773	[IPSPEFNSNNEKELVQR]	>sp|P38250	619	635	K765	E629	1	20151202_Debelyy_7988-dil10x-6ul-140min.23596.23596.3	6735.56	1.9	1.9
Ist2p	214	1	257					1027.56	1027.56	1			3	3080.67	3080.67	1.9	[AKVGRLVMPK]	>sp|Q12466	764	773	[IPSPEFNSNNEKELVQR]	>sp|P38250	619	635	K765	E623	1	20151202_Debelyy_7988-dil10x-6ul-140min.23596.23596.3	6735.56	1.9	1.9
Flc1p	121	1	156						1027.56	1			3	3080.67	3080.66	4.3	[NWRSVLKGSLLR]	>sp|Q08967	364	375	[SAPDKITQQEVSPDR]	>sp|Q08967	696	710	K370	D699		20151202_Debelyy_7988-dil10x-6ul-140min.23596.23596.3	6735.56	4.3	4.3
Ptr2p	80	1	125						1031.54	1			3	3092.61	3092.6	4.03	[SFKVJWILTKNK]	>sp|P32901	308	319	[FDFNAAKPSVHPEK]	>sp|P32901	320	333	K317	E332		25679	7131	4.03	4.03
Ptr2p	80	1	111						1031.54	1			3	3092.61	3092.6	4.03	[SFKVJWILTKNK]	>sp|P32901	308	319	[FDFNAAKPSVHPEK]	>sp|P32901	320	333	K310	E332		25679	7131	4.03	4.03
Ptr2p	80	1	89						1031.54	1			3	3092.61	3092.6	4.03	[SFKVJWILTKNK]	>sp|P32901	308	319	[FDFNAAKPSVHPEK]	>sp|P32901	320	333	K317	D321		25679	7131	4.03	4.03
Tcb1p	137	7	140						1031.54	1			3	3092.61	3092.63	-4.91	[VVKKTLNPK]	>sp|Q12466	1033	1041	[VENDYESLEWLNAFLDK]	>sp|Q12466	169	185	K1035	D172	1	25679	7131	4.91	4.91
Tcb1p	137	7	140						1031.54	1			3	3092.61	3092.63	-4.91	[VVKKTLNPK]	>sp|Q12466	1033	1041	[VENDYESLEWLNAFLDK]	>sp|Q12466	169	185	K1035	E174	1	25679	7131	4.91	4.91
Tcb1p	137	7	140						1031.54	1			3	3092.61	3092.63	-4.91	[VVKKTLNPK]	>sp|Q12466	1033	1041	[VENDYESLEWLNAFLDK]	>sp|Q12466	169	185	K1036	E174	1	25679	7131	4.91	4.91
Tcb1p	137	7	139						1031.54	1			3	3092.61	3092.63	-4.91	[VVKKTLNPK]	>sp|Q12466	1033	1041	[VENDYESLEWLNAFLDK]	>sp|Q12466	169	185	K1036	D172	1	25679	7131	4.91	4.91
Tcb1p	137	7	137						1031.54	1			3	3092.61	3092.63	-4.91	[VVKKTLNPK]	>sp|Q12466	1033	1041	[VENDYESLEWLNAFLDK]	>sp|Q12466	169	185	K1035	E177	1	25679	7131	4.91	4.91
Lcb3p	85	1	147						1056.23	1			3	3166.68	3166.69	-3.32	{MVDGLNTSNIR]	>sp|P47013	0	11	[NVAARKRLEATHKEGASK]	>sp|P47013	350	367	{0	E358		20151202_Debelyy_7988-dil10x-6ul-140min.26413.26413.3	7244.28	3.32	3.32
Lcb3p	85	1	147						1056.23	1			3	3166.68	3166.69	-3.32	{MVDGLNTSNIR]	>sp|P47013	0	11	[NVAARKRLEATHKEGASK]	>sp|P47013	350	367	{0	E363		20151202_Debelyy_7988-dil10x-6ul-140min.26413.26413.3	7244.28	3.32	3.32
Lcb3p	85	1	147						1056.23	1			3	3166.68	3166.69	-3.32	{MVDGLNTSNIR]	>sp|P47013	0	11	[NVAARKRLEATHKEGASK]	>sp|P47013	350	367	D3	K355		20151202_Debelyy_7988-dil10x-6ul-140min.26413.26413.3	7244.28	3.32	3.32
Lcb3p	85	1	147						1056.23	1			3	3166.68	3166.69	-3.32	{MVDGLNTSNIR]	>sp|P47013	0	11	[NVAARKRLEATHKEGASK]	>sp|P47013	350	367	D3	K362		20151202_Debelyy_7988-dil10x-6ul-140min.26413.26413.3	7244.28	3.32	3.32
Chs2p	115	7	122						1056.23	1			3	3166.68	3166.66	4.98	[KVSVILISDGR]	>sp|P14180	336	346	[VFDmDSNVAGAAGQIKTMK]	>sp|P14180	457	475	K336	D461		20151202_Debelyy_7988-dil10x-6ul-140min.26413.26413.3	7244.28	4.98	4.98
Chs2p	115	7	119						1056.23	1			3	3166.68	3166.66	4.98	[KVSVILISDGR]	>sp|P14180	336	346	[VFDmDSNVAGAAGQIKTMK]	>sp|P14180	457	475	K336	D459		20151202_Debelyy_7988-dil10x-6ul-140min.26413.26413.3	7244.28	4.98	4.98
Chs2p	115	9	116	1077.89	1077.89	1077.89	1077.89	1077.89	1077.89	1			3	3231.66	3231.66	-0.44	[LDLPNVFHKKG}	>sp|P14180	953	964	[VFDMDSNVAGAAGQIKTMK]	>sp|P14180	457	475	K961	D459		20151202_Debelyy_7988-dil10x-6ul-140min.24566.24566.3	6890.79	0.44	0.44
Chs2p	115	9	116	1077.89	1077.89	1077.89	1077.89	1077.89	1077.89	1			3	3231.66	3231.66	-0.44	[LDLPNVFHKKG}	>sp|P14180	953	964	[VFDMDSNVAGAAGQIKTMK]	>sp|P14180	457	475	K961	D461		20151202_Debelyy_7988-dil10x-6ul-140min.24566.24566.3	6890.79	0.44	0.44
Chs2p	115	9	116	1077.89	1077.89	1077.89	1077.89	1077.89	1077.89	1			3	3231.66	3231.66	-0.44	[LDLPNVFHKKG}	>sp|P14180	953	964	[VFDMDSNVAGAAGQIKTMK]	>sp|P14180	457	475	K962	D459		20151202_Debelyy_7988-dil10x-6ul-140min.24566.24566.3	6890.79	0.44	0.44
Chs2p	115	9	116	1077.89	1077.89	1077.89	1077.89	1077.89	1077.89	1			3	3231.66	3231.66	-0.44	[LDLPNVFHKKG}	>sp|P14180	953	964	[VFDMDSNVAGAAGQIKTMK]	>sp|P14180	457	475	K962	D461		20151202_Debelyy_7988-dil10x-6ul-140min.24566.24566.3	6890.79	0.44	0.44
Pma1p	172	1	177					1077.89	1077.89	1			3	3231.66	3231.67	-2.25	[KVTAVVESPEGER]	>sp|P05030	457	469	[VKMLTGDAVGIAKETJR]	>sp|P05030	554	570	E468	K566		20151202_Debelyy_7988-dil10x-6ul-140min.24566.24566.3	6890.79	2.25	2.25
Chs3p	135	1	158						1077.89	1			3	3231.66	3231.65	4.5	[FLSSLMLKTFPK]	>sp|P29465	956	967	[ASVKISDEGVAEDEFDK]	>sp|P29465	120	136	K963	E131		20151202_Debelyy_7988-dil10x-6ul-140min.24566.24566.3	6890.79	4.5	4.5
Chs3p	135	1	158						1077.89	1			3	3231.66	3231.65	4.5	[FLSSLMLKTFPK]	>sp|P29465	956	967	[ASVKISDEGVAEDEFDK]	>sp|P29465	120	136	K963	D132		20151202_Debelyy_7988-dil10x-6ul-140min.24566.24566.3	6890.79	4.5	4.5
Chs3p	135	1	158						1077.89	1			3	3231.66	3231.65	4.5	[FLSSLMLKTFPK]	>sp|P29465	956	967	[ASVKISDEGVAEDEFDK]	>sp|P29465	120	136	K963	E133		20151202_Debelyy_7988-dil10x-6ul-140min.24566.24566.3	6890.79	4.5	4.5
Chs3p	135	1	157						1077.89	1			3	3231.66	3231.65	4.5	[FLSSLMLKTFPK]	>sp|P29465	956	967	[ASVKISDEGVAEDEFDK]	>sp|P29465	120	136	K963	D126		20151202_Debelyy_7988-dil10x-6ul-140min.24566.24566.3	6890.79	4.5	4.5
Chs3p	135	1	157						1077.89	1			3	3231.66	3231.65	4.5	[FLSSLMLKTFPK]	>sp|P29465	956	967	[ASVKISDEGVAEDEFDK]	>sp|P29465	120	136	K963	E127		20151202_Debelyy_7988-dil10x-6ul-140min.24566.24566.3	6890.79	4.5	4.5
Chs3p	135	1	137						1077.89	1			3	3231.66	3231.65	4.5	[FLSSLMLKTFPK]	>sp|P29465	956	967	[ASVKISDEGVAEDEFDK]	>sp|P29465	120	136	K963	D135		20151202_Debelyy_7988-dil10x-6ul-140min.24566.24566.3	6890.79	4.5	4.5
Atm1p	135	1	155				1123.98	1123.98	1123.98	1			5	5615.89	5615.89	-1.42	[SKFRSGLIR]	>sp|P40416	16	24	[IMFFDEATSALDTHTEQALLRTIRDNFTSGSRTSVYIAHR]	>sp|P40416	593	632	K17	D597		23358	6695	1.42	1.42
Atm1p	135	1	155				1123.98	1123.98	1123.98	1			5	5615.89	5615.89	-1.42	[SKFRSGLIR]	>sp|P40416	16	24	[IMFFDEATSALDTHTEQALLRTIRDNFTSGSRTSVYIAHR]	>sp|P40416	593	632	K17	E598		23358	6695	1.42	1.42
Atm1p	135	1	143				1123.98	1123.98	1123.98	1			5	5615.89	5615.89	-1.42	[SKFRSGLIR]	>sp|P40416	16	24	[IMFFDEATSALDTHTEQALLRTIRDNFTSGSRTSVYIAHR]	>sp|P40416	593	632	K17	D604		23358	6695	1.42	1.42
Atm1p	135	1	143				1123.98	1123.98	1123.98	1			5	5615.89	5615.89	-1.42	[SKFRSGLIR]	>sp|P40416	16	24	[IMFFDEATSALDTHTEQALLRTIRDNFTSGSRTSVYIAHR]	>sp|P40416	593	632	K17	E608		23358	6695	1.42	1.42
Erg11p	106	1	159						1123.98	1			5	5615.89	5615.86	4.66	[SYVPLIAEEVYKYFR]	>sp|P10614	165	179	[LNERTTGTIDVmVTQPEmTIFTASRSLLGKEMR]	>sp|P10614	186	218	K176	E202	1	23358	6695	4.66	4.66
Erg11p	106	1	155						1123.98	1			5	5615.89	5615.86	4.66	[SYVPLIAEEVYKYFR]	>sp|P10614	165	179	[LNERTTGTIDVmVTQPEmTIFTASRSLLGKEMR]	>sp|P10614	186	218	K176	D195	1	23358	6695	4.66	4.66
Erg11p	106	1	154						1123.98	1			5	5615.89	5615.86	4.66	[SYVPLIAEEVYKYFR]	>sp|P10614	165	179	[LNERTTGTIDVmVTQPEmTIFTASRSLLGKEMR]	>sp|P10614	186	218	K176	E188	1	23358	6695	4.66	4.66
Erg11p	106	1	139						1123.98	1			5	5615.89	5615.86	4.66	[SYVPLIAEEVYKYFR]	>sp|P10614	165	179	[LNERTTGTIDVmVTQPEmTIFTASRSLLGKEMR]	>sp|P10614	186	218	E172	K215	1	23358	6695	4.66	4.66
Erg11p	106	1	138						1123.98	1			5	5615.89	5615.86	4.66	[SYVPLIAEEVYKYFR]	>sp|P10614	165	179	[LNERTTGTIDVmVTQPEmTIFTASRSLLGKEMR]	>sp|P10614	186	218	K176	E216	1	23358	6695	4.66	4.66
Erg11p	106	1	137						1123.98	1			5	5615.89	5615.86	4.66	[SYVPLIAEEVYKYFR]	>sp|P10614	165	179	[LNERTTGTIDVmVTQPEmTIFTASRSLLGKEMR]	>sp|P10614	186	218	E173	K215	1	23358	6695	4.66	4.66
Erg11p	106	2	145						1123.98	1			5	5615.89	5615.86	4.66	[SYVPLIAEEVYKYFR]	>sp|P10614	165	179	[LNERTTGTIDVMVTQPEmTIFTASRSLLGKEmR]	>sp|P10614	186	218	E172	K215	2	23358	6695	4.66	4.66
Erg11p	106	2	145						1123.98	1			5	5615.89	5615.86	4.66	[SYVPLIAEEVYKYFR]	>sp|P10614	165	179	[LNERTTGTIDVMVTQPEmTIFTASRSLLGKEmR]	>sp|P10614	186	218	K176	E188	2	23358	6695	4.66	4.66
Erg11p	106	2	145						1123.98	1			5	5615.89	5615.86	4.66	[SYVPLIAEEVYKYFR]	>sp|P10614	165	179	[LNERTTGTIDVMVTQPEmTIFTASRSLLGKEmR]	>sp|P10614	186	218	K176	E216	2	23358	6695	4.66	4.66
Erg11p	106	2	144						1123.98	1			5	5615.89	5615.86	4.66	[SYVPLIAEEVYKYFR]	>sp|P10614	165	179	[LNERTTGTIDVMVTQPEmTIFTASRSLLGKEmR]	>sp|P10614	186	218	E173	K215	2	23358	6695	4.66	4.66
Erg11p	106	2	142						1123.98	1			5	5615.89	5615.86	4.66	[SYVPLIAEEVYKYFR]	>sp|P10614	165	179	[LNERTTGTIDVMVTQPEmTIFTASRSLLGKEmR]	>sp|P10614	186	218	K176	D195	2	23358	6695	4.66	4.66
Erg11p	106	2	135						1123.98	1			5	5615.89	5615.86	4.66	[SYVPLIAEEVYKYFR]	>sp|P10614	165	179	[LNERTTGTIDVMVTQPEmTIFTASRSLLGKEmR]	>sp|P10614	186	218	K176	E202	2	23358	6695	4.66	4.66
Erg11p	106	3	144						1123.98	1			5	5615.89	5615.86	4.66	[SYVPLIAEEVYKYFR]	>sp|P10614	165	179	[LNERTTGTIDVmVTQPEMTIFTASRSLLGKEmR]	>sp|P10614	186	218	E172	K215	3	23358	6695	4.66	4.66
Erg11p	106	3	143						1123.98	1			5	5615.89	5615.86	4.66	[SYVPLIAEEVYKYFR]	>sp|P10614	165	179	[LNERTTGTIDVmVTQPEMTIFTASRSLLGKEmR]	>sp|P10614	186	218	E173	K215	3	23358	6695	4.66	4.66
Erg11p	106	3	143						1123.98	1			5	5615.89	5615.86	4.66	[SYVPLIAEEVYKYFR]	>sp|P10614	165	179	[LNERTTGTIDVmVTQPEMTIFTASRSLLGKEmR]	>sp|P10614	186	218	K176	E216	3	23358	6695	4.66	4.66
Erg11p	106	3	137						1123.98	1			5	5615.89	5615.86	4.66	[SYVPLIAEEVYKYFR]	>sp|P10614	165	179	[LNERTTGTIDVmVTQPEMTIFTASRSLLGKEmR]	>sp|P10614	186	218	K176	E188	3	23358	6695	4.66	4.66
Erg11p	106	3	134						1123.98	1			5	5615.89	5615.86	4.66	[SYVPLIAEEVYKYFR]	>sp|P10614	165	179	[LNERTTGTIDVmVTQPEMTIFTASRSLLGKEmR]	>sp|P10614	186	218	K176	E202	3	23358	6695	4.66	4.66
Erg11p	106	3	133						1123.98	1			5	5615.89	5615.86	4.66	[SYVPLIAEEVYKYFR]	>sp|P10614	165	179	[LNERTTGTIDVmVTQPEMTIFTASRSLLGKEmR]	>sp|P10614	186	218	K176	D195	3	23358	6695	4.66	4.66
Fks1p	186	1	269						1147.55	1			2	2294.1	2294.11	-2.94	[ELEKMAR]	>sp|P38631	989	995	[IEGDNSLEAADFR]	>sp|P38631	276	288	K992	E277		20150922_Debelyy_7779-dil20x-2ul-140min.25098.25098.2	7285.89	2.94	2.94
Fks1p	186	1	269						1147.55	1			2	2294.1	2294.11	-2.94	[ELEKMAR]	>sp|P38631	989	995	[IEGDNSLEAADFR]	>sp|P38631	276	288	K992	D279		20150922_Debelyy_7779-dil20x-2ul-140min.25098.25098.2	7285.89	2.94	2.94
Fks1p	186	1	269						1147.55	1			2	2294.1	2294.11	-2.94	[ELEKMAR]	>sp|P38631	989	995	[IEGDNSLEAADFR]	>sp|P38631	276	288	K992	E277		20150922_Debelyy_7779-dil20x-2ul-140min.25098.25098.2	7285.89	2.94	2.94
Fks1p	186	1	269						1147.55	1			2	2294.1	2294.11	-2.94	[ELEKMAR]	>sp|P38631	989	995	[IEGDNSLEAADFR]	>sp|P38631	276	288	K992	D279		20150922_Debelyy_7779-dil20x-2ul-140min.25098.25098.2	7285.89	2.94	2.94
Taz1p	80	7	101					1147.56	1147.56	1			2	2294.1	2294.11	-2.42	[NPNDLSDELK]	>sp|Q06510	288	297	{mSFRDVLER]	>sp|Q06510	0	9	D291	{0		20150922_Debelyy_7780-dil10x-2ul-140min.28200.28200.2	7287.97	2.42	2.42
Taz1p	94	10	101					1147.56	1147.56	1			2	2294.1	2294.11	-2.42	[NPNDLSDELK]	>sp|Q06510	288	297	{mSFRDVLER]	>sp|Q06510	0	9	D291	{0		20150922_Debelyy_7780-dil10x-2ul-140min.28200.28200.2	7287.97	2.42	2.42
Pdr5p	171	6	182		1251.96	1251.96	1251.96	1251.96	1251.96	1			3	3753.86	3753.86	-0.82	[LKTPQNRIKGVDR]	>sp|P33302	264	276	[mLQESSEEESDTYGEIGLSK]	>sp|P33302	845	864	K265	E848	2	26744	7374	0.82	0.82
Pdr5p	171	4	249						1251.96	1			3	3753.86	3753.87	-2.91	[SISSNTHGFDLGADTK]	>sp|P33302	205	220	[LLNDDEASREAIKEAHIAK]	>sp|P33302	468	486	D218	K480	1	26744	7374	2.91	2.91
Pdr5p	171	4	248						1251.96	1			3	3753.86	3753.87	-2.91	[SISSNTHGFDLGADTK]	>sp|P33302	205	220	[LLNDDEASREAIKEAHIAK]	>sp|P33302	468	486	D214	K480	1	26744	7374	2.91	2.91
Pma1p	122	2	297						1251.96	1			3	3753.86	3753.87	-4.04	[VKMLTGDAVGIAK]	>sp|P05030	554	566	[STRSVEDFmAAmQRVSTQHEK]	>sp|P05030	896	916	K555	D902	1	26744	7374	4.04	4.04
Pma1p	122	2	291						1251.96	1			3	3753.86	3753.87	-4.04	[VKMLTGDAVGIAK]	>sp|P05030	554	566	[STRSVEDFmAAmQRVSTQHEK]	>sp|P05030	896	916	K555	E901	1	26744	7374	4.04	4.04
Pma1p	122	2	237						1251.96	1			3	3753.86	3753.87	-4.04	[VKMLTGDAVGIAK]	>sp|P05030	554	566	[STRSVEDFmAAmQRVSTQHEK]	>sp|P05030	896	916	K555	E915	1	26744	7374	4.04	4.04
Pma1p	122	3	293						1251.96	1			3	3753.86	3753.87	-4.04	[VKmLTGDAVGIAK]	>sp|P05030	554	566	[STRSVEDFMAAmQRVSTQHEK]	>sp|P05030	896	916	K555	D902	2	26744	7374	4.04	4.04
Pma1p	122	3	286						1251.96	1			3	3753.86	3753.87	-4.04	[VKmLTGDAVGIAK]	>sp|P05030	554	566	[STRSVEDFMAAmQRVSTQHEK]	>sp|P05030	896	916	K555	E901	2	26744	7374	4.04	4.04
Pma1p	122	3	236						1251.96	1			3	3753.86	3753.87	-4.04	[VKmLTGDAVGIAK]	>sp|P05030	554	566	[STRSVEDFMAAmQRVSTQHEK]	>sp|P05030	896	916	K555	E915	2	26744	7374	4.04	4.04
Pma1p	122	4	286						1251.96	1			3	3753.86	3753.87	-4.04	[VKmLTGDAVGIAK]	>sp|P05030	554	566	[STRSVEDFmAAMQRVSTQHEK]	>sp|P05030	896	916	K555	D902	3	26744	7374	4.04	4.04
Pma1p	122	4	279						1251.96	1			3	3753.86	3753.87	-4.04	[VKmLTGDAVGIAK]	>sp|P05030	554	566	[STRSVEDFmAAMQRVSTQHEK]	>sp|P05030	896	916	K555	E901	3	26744	7374	4.04	4.04
Pma1p	122	4	223						1251.96	1			3	3753.86	3753.87	-4.04	[VKmLTGDAVGIAK]	>sp|P05030	554	566	[STRSVEDFmAAMQRVSTQHEK]	>sp|P05030	896	916	K555	E915	3	26744	7374	4.04	4.04
Scs7p	181	3	268						1251.96	1			3	3753.86	3753.84	4.09	{MSTNTSKTLELFSK]	>sp|Q03529	0	14	[ELPAEEKLSIATDYSNDYK]	>sp|Q03529	125	143	K7	E129	1	26744	7374	4.09	4.09
Scs7p	181	3	262						1251.96	1			3	3753.86	3753.84	4.09	{MSTNTSKTLELFSK]	>sp|Q03529	0	14	[ELPAEEKLSIATDYSNDYK]	>sp|Q03529	125	143	E10	K131	1	26744	7374	4.09	4.09
Scs7p	181	3	248						1251.96	1			3	3753.86	3753.84	4.09	{MSTNTSKTLELFSK]	>sp|Q03529	0	14	[ELPAEEKLSIATDYSNDYK]	>sp|Q03529	125	143	K7	E130	1	26744	7374	4.09	4.09
Scs7p	181	3	222						1251.96	1			3	3753.86	3753.84	4.09	{MSTNTSKTLELFSK]	>sp|Q03529	0	14	[ELPAEEKLSIATDYSNDYK]	>sp|Q03529	125	143	K7	D137	1	26744	7374	4.09	4.09
Scs7p	181	3	209						1251.96	1			3	3753.86	3753.84	4.09	{MSTNTSKTLELFSK]	>sp|Q03529	0	14	[ELPAEEKLSIATDYSNDYK]	>sp|Q03529	125	143	K7	D141	1	26744	7374	4.09	4.09
Scs7p	181	3	184						1251.96	1			3	3753.86	3753.84	4.09	{MSTNTSKTLELFSK]	>sp|Q03529	0	14	[ELPAEEKLSIATDYSNDYK]	>sp|Q03529	125	143	{0	E129	1	26744	7374	4.09	4.09
Scs7p	181	3	184						1251.96	1			3	3753.86	3753.84	4.09	{MSTNTSKTLELFSK]	>sp|Q03529	0	14	[ELPAEEKLSIATDYSNDYK]	>sp|Q03529	125	143	{0	D137	1	26744	7374	4.09	4.09
Scs7p	181	3	183						1251.96	1			3	3753.86	3753.84	4.09	{MSTNTSKTLELFSK]	>sp|Q03529	0	14	[ELPAEEKLSIATDYSNDYK]	>sp|Q03529	125	143	{0	E130	1	26744	7374	4.09	4.09
Scs7p	181	3	180						1251.96	1			3	3753.86	3753.84	4.09	{MSTNTSKTLELFSK]	>sp|Q03529	0	14	[ELPAEEKLSIATDYSNDYK]	>sp|Q03529	125	143	{0	D141	1	26744	7374	4.09	4.09
Scs7p	181	4	268						1251.96	1			3	3753.86	3753.84	4.09	{MSTNTSKTLELFSK]	>sp|Q03529	0	14	[ELPAEEKLSIATDYSNDYK]	>sp|Q03529	125	143	K7	E129	2	26744	7374	4.09	4.09
Scs7p	181	4	262						1251.96	1			3	3753.86	3753.84	4.09	{MSTNTSKTLELFSK]	>sp|Q03529	0	14	[ELPAEEKLSIATDYSNDYK]	>sp|Q03529	125	143	E10	K131	2	26744	7374	4.09	4.09
Scs7p	181	4	248						1251.96	1			3	3753.86	3753.84	4.09	{MSTNTSKTLELFSK]	>sp|Q03529	0	14	[ELPAEEKLSIATDYSNDYK]	>sp|Q03529	125	143	K7	E130	2	26744	7374	4.09	4.09
Scs7p	181	4	222						1251.96	1			3	3753.86	3753.84	4.09	{MSTNTSKTLELFSK]	>sp|Q03529	0	14	[ELPAEEKLSIATDYSNDYK]	>sp|Q03529	125	143	K7	D137	2	26744	7374	4.09	4.09
Scs7p	181	4	209						1251.96	1			3	3753.86	3753.84	4.09	{MSTNTSKTLELFSK]	>sp|Q03529	0	14	[ELPAEEKLSIATDYSNDYK]	>sp|Q03529	125	143	K7	D141	2	26744	7374	4.09	4.09
Scs7p	181	4	184						1251.96	1			3	3753.86	3753.84	4.09	{MSTNTSKTLELFSK]	>sp|Q03529	0	14	[ELPAEEKLSIATDYSNDYK]	>sp|Q03529	125	143	{0	E129	2	26744	7374	4.09	4.09
Scs7p	181	4	184						1251.96	1			3	3753.86	3753.84	4.09	{MSTNTSKTLELFSK]	>sp|Q03529	0	14	[ELPAEEKLSIATDYSNDYK]	>sp|Q03529	125	143	{0	D137	2	26744	7374	4.09	4.09
Scs7p	181	4	183						1251.96	1			3	3753.86	3753.84	4.09	{MSTNTSKTLELFSK]	>sp|Q03529	0	14	[ELPAEEKLSIATDYSNDYK]	>sp|Q03529	125	143	{0	E130	2	26744	7374	4.09	4.09
Scs7p	181	4	180						1251.96	1			3	3753.86	3753.84	4.09	{MSTNTSKTLELFSK]	>sp|Q03529	0	14	[ELPAEEKLSIATDYSNDYK]	>sp|Q03529	125	143	{0	D141	2	26744	7374	4.09	4.09
Pdr5p	171	5	199		1251.96	1251.96	1251.96	1251.96	1251.96	1			3	3753.86	3753.86	-0.52	[LKTPQNRIKGVDR]	>sp|P33302	264	276	[mLQESSEEESDTYGEIGLSK]	>sp|P33302	845	864	K265	E851	2	26091	7214	0.52	0.52
Pdr5p	171	5	194		1251.96	1251.96	1251.96	1251.96	1251.96	1			3	3753.86	3753.86	-0.52	[LKTPQNRIKGVDR]	>sp|P33302	264	276	[mLQESSEEESDTYGEIGLSK]	>sp|P33302	845	864	K265	E848	2	26091	7214	0.52	0.52
Pdr5p	171	5	192		1251.96	1251.96	1251.96	1251.96	1251.96	1			3	3753.86	3753.86	-0.52	[LKTPQNRIKGVDR]	>sp|P33302	264	276	[mLQESSEEESDTYGEIGLSK]	>sp|P33302	845	864	K265	E852	2	26091	7214	0.52	0.52
Pdr5p	171	3	284						1251.96	1			3	3753.86	3753.87	-2.62	[SISSNTHGFDLGADTK]	>sp|P33302	205	220	[LLNDDEASREAIKEAHIAK]	>sp|P33302	468	486	D218	K480	1	26091	7214	2.62	2.62
Pdr5p	171	3	282						1251.96	1			3	3753.86	3753.87	-2.62	[SISSNTHGFDLGADTK]	>sp|P33302	205	220	[LLNDDEASREAIKEAHIAK]	>sp|P33302	468	486	D214	K480	1	26091	7214	2.62	2.62
Pma1p	122	1	440						1251.96	1			3	3753.86	3753.87	-3.75	[VKMLTGDAVGIAK]	>sp|P05030	554	566	[STRSVEDFmAAmQRVSTQHEK]	>sp|P05030	896	916	K555	D902		26091	7214	3.75	3.75
Pma1p	122	1	405						1251.96	1			3	3753.86	3753.87	-3.75	[VKMLTGDAVGIAK]	>sp|P05030	554	566	[STRSVEDFmAAmQRVSTQHEK]	>sp|P05030	896	916	K555	E901		26091	7214	3.75	3.75
Pma1p	122	1	305						1251.96	1			3	3753.86	3753.87	-3.75	[VKMLTGDAVGIAK]	>sp|P05030	554	566	[STRSVEDFmAAmQRVSTQHEK]	>sp|P05030	896	916	K555	E915		26091	7214	3.75	3.75
Scs7p	181	1	288						1251.96	1			3	3753.86	3753.84	4.38	{MSTNTSKTLELFSK]	>sp|Q03529	0	14	[ELPAEEKLSIATDYSNDYK]	>sp|Q03529	125	143	K7	D137	1	26091	7214	4.38	4.38
Scs7p	181	1	288						1251.96	1			3	3753.86	3753.84	4.38	{MSTNTSKTLELFSK]	>sp|Q03529	0	14	[ELPAEEKLSIATDYSNDYK]	>sp|Q03529	125	143	K7	D141	1	26091	7214	4.38	4.38
Scs7p	181	1	287						1251.96	1			3	3753.86	3753.84	4.38	{MSTNTSKTLELFSK]	>sp|Q03529	0	14	[ELPAEEKLSIATDYSNDYK]	>sp|Q03529	125	143	K7	E129	1	26091	7214	4.38	4.38
Scs7p	181	1	287						1251.96	1			3	3753.86	3753.84	4.38	{MSTNTSKTLELFSK]	>sp|Q03529	0	14	[ELPAEEKLSIATDYSNDYK]	>sp|Q03529	125	143	K7	E130	1	26091	7214	4.38	4.38
Scs7p	181	1	287						1251.96	1			3	3753.86	3753.84	4.38	{MSTNTSKTLELFSK]	>sp|Q03529	0	14	[ELPAEEKLSIATDYSNDYK]	>sp|Q03529	125	143	E10	K131	1	26091	7214	4.38	4.38
Scs7p	181	2	288						1251.96	1			3	3753.86	3753.84	4.38	{MSTNTSKTLELFSK]	>sp|Q03529	0	14	[ELPAEEKLSIATDYSNDYK]	>sp|Q03529	125	143	K7	D137	2	26091	7214	4.38	4.38
Scs7p	181	2	288						1251.96	1			3	3753.86	3753.84	4.38	{MSTNTSKTLELFSK]	>sp|Q03529	0	14	[ELPAEEKLSIATDYSNDYK]	>sp|Q03529	125	143	K7	D141	2	26091	7214	4.38	4.38
Scs7p	181	2	287						1251.96	1			3	3753.86	3753.84	4.38	{MSTNTSKTLELFSK]	>sp|Q03529	0	14	[ELPAEEKLSIATDYSNDYK]	>sp|Q03529	125	143	K7	E129	2	26091	7214	4.38	4.38
Scs7p	181	2	287						1251.96	1			3	3753.86	3753.84	4.38	{MSTNTSKTLELFSK]	>sp|Q03529	0	14	[ELPAEEKLSIATDYSNDYK]	>sp|Q03529	125	143	K7	E130	2	26091	7214	4.38	4.38
Scs7p	181	2	287						1251.96	1			3	3753.86	3753.84	4.38	{MSTNTSKTLELFSK]	>sp|Q03529	0	14	[ELPAEEKLSIATDYSNDYK]	>sp|Q03529	125	143	E10	K131	2	26091	7214	4.38	4.38
Ist2p	130	1	284						1251.96	1			3	3753.86	3753.88	-4.76	[LLPDGDAVDALSR]	>sp|P38250	782	794	[VKSYQTDPWGATFDLDANFKK]	>sp|P38250	423	443	D787	K424	1	26091	7214	4.76	4.76
Ist2p	130	1	283						1251.96	1			3	3753.86	3753.88	-4.76	[LLPDGDAVDALSR]	>sp|P38250	782	794	[VKSYQTDPWGATFDLDANFKK]	>sp|P38250	423	443	D787	K442	1	26091	7214	4.76	4.76
Ist2p	130	1	231						1251.96	1			3	3753.86	3753.88	-4.76	[LLPDGDAVDALSR]	>sp|P38250	782	794	[VKSYQTDPWGATFDLDANFKK]	>sp|P38250	423	443	D790	K424	1	26091	7214	4.76	4.76
Ist2p	130	2	244						1251.96	1			3	3753.86	3753.88	-4.76	[LLPDGDAVDALSRK]	>sp|P38250	782	795	[VKSYQTDPWGATFDLDANFK]	>sp|P38250	423	442	D785	K424	2	26091	7214	4.76	4.76
Fks1p	195	2	271	1271.29	1271.29	1271.29	1271.29	1271.29	1271.29	1			3	3811.86	3811.86	0	[KWAGAQHLSRR]	>sp|P38631	521	531	[ILSTTAmRJTGEYWWGAVLJK]	>sp|P38631	650	670	K521	E661	2	26824	7410	0	0
Chs2p	110	4	148	1271.29	1271.29	1271.29	1271.29	1271.29	1271.29	1			3	3811.86	3811.86	0.35	[YTAJTVEPDDFLR]	>sp|P14180	264	276	[YSLARTIHSIMKNVAHLJK]	>sp|P14180	304	322	E270	K315	2	26824	7410	0.35	0.35
Chs2p	110	4	148	1271.29	1271.29	1271.29	1271.29	1271.29	1271.29	1			3	3811.86	3811.86	0.35	[YTAJTVEPDDFLR]	>sp|P14180	264	276	[YSLARTIHSIMKNVAHLJK]	>sp|P14180	304	322	D272	K315	2	26824	7410	0.35	0.35
Chs2p	110	4	148	1271.29	1271.29	1271.29	1271.29	1271.29	1271.29	1			3	3811.86	3811.86	0.35	[YTAJTVEPDDFLR]	>sp|P14180	264	276	[YSLARTIHSIMKNVAHLJK]	>sp|P14180	304	322	D273	K315	2	26824	7410	0.35	0.35
Chs2p	110	1	273						1271.29	1			3	3811.86	3811.88	-3.96	[REKSHVWGPNGWKK]	>sp|P14180	323	336	{mTRNPFmVEPSNGSPNRR]	>sp|P14180	0	18	K335	E9	1	26824	7410	3.96	3.96
Chs2p	110	1	134						1271.29	1			3	3811.86	3811.88	-3.96	[REKSHVWGPNGWKK]	>sp|P14180	323	336	{mTRNPFmVEPSNGSPNRR]	>sp|P14180	0	18	K325	E9	1	26824	7410	3.96	3.96
Fks1p	195	3	268						1271.29	1			3	3811.86	3811.84	4.58	[LVGDESEK]	>sp|P38631	1540	1547	[SSRmSPDQALLSLHADYIGGDTANYKK]	>sp|P38631	197	223	E1544	K222	3	26824	7410	4.58	4.58
Fks1p	195	3	334						1271.29	1			3	3811.86	3811.84	4.58	[LVGDESEK]	>sp|P38631	1540	1547	[SSRmSPDQALLSLHADYIGGDTANYKK]	>sp|P38631	197	223	D1249	K258	3	26824	7410	4.58	4.58
Chs2p	264	1	269					1271.3	1271.3	1			3	3811.87	3811.88	-1.65	[REKSHVWGPNGWKK]	>sp|P14180	323	336	{mTRNPFmVEPSNGSPNRR]	>sp|P14180	0	18	K335	E9	1	26448	7297	1.65	1.65
Chs2p	264	1	250					1271.3	1271.3	1			3	3811.87	3811.88	-1.65	[REKSHVWGPNGWKK]	>sp|P14180	323	336	{mTRNPFmVEPSNGSPNRR]	>sp|P14180	0	18	E324	{0	1	26448	7297	1.65	1.65
Chs2p	264	1	244					1271.3	1271.3	1			3	3811.87	3811.88	-1.65	[REKSHVWGPNGWKK]	>sp|P14180	323	336	{mTRNPFmVEPSNGSPNRR]	>sp|P14180	0	18	K325	E9	1	26448	7297	1.65	1.65
Fks1p	139	1	329						1271.3	1			3	3811.87	3811.88	-2.66	[GRDLGFGTILNFTTK]	>sp|P38631	1247	1261	[NKKAMEEANPEDTEETLNK]	>sp|P38631	257	275	D1249	K259	1	26448	7297	2.66	2.66
Lac1p	59	1	94		402.228	402.228	402.228	402.228	402.228				4	1605.89	1605.89	-0.68	[ESKTAAK]	>sp|P28496	45	51	[ESKTAAKR]	>sp|P28496	45	52	E45	K47		14796	4669	0.68	0.68
Lac1p	59	1	92		402.228	402.228	402.228	402.228	402.228				4	1605.89	1605.89	-0.68	[ESKTAAK]	>sp|P28496	45	51	[ESKTAAKR]	>sp|P28496	45	52	K47	E45		14796	4669	0.68	0.68
Lac1p	59	1	87		402.228	402.228	402.228	402.228	402.228				4	1605.89	1605.89	-0.68	[ESKTAAK]	>sp|P28496	45	51	[ESKTAAKR]	>sp|P28496	45	52	E45	K51		14796	4669	0.68	0.68
Ist2p	106	5	139						402.719				4	1607.85	1607.85	3.03	[AESEIGK]	>sp|P38250	403	409	[SISTKETK]	>sp|P38250	867	874	E404	K871		20150922_Debelyy_7779-dil20x-2ul-140min.8643.8643.4	3094.92	3.03	3.03
Ist2p	106	5	135						402.719				4	1607.85	1607.85	3.03	[AESEIGK]	>sp|P38250	403	409	[SISTKETK]	>sp|P38250	867	874	E406	K871		20150922_Debelyy_7779-dil20x-2ul-140min.8643.8643.4	3094.92	3.03	3.03
Ist2p	156	1	188						402.719				4	1607.86	1607.86	-3.13	[KGSANEK]	>sp|P38250	636	642	[SISTKETK]	>sp|P38250	867	874	K636	E872	1	20150922_Debelyy_7780-dil10x-2ul-140min.9506.9506.4	3067.35	3.13	3.13
Ist2p	130	8	133						402.719		3	6	4	1607.85	1607.86	-3.88	[KGSANEK]	>sp|P38250	636	642	[SISTKETK]	>sp|P38250	867	874	E641	K871		7992	2869	3.88	3.88
Ist2p	130	5	145						402.719				4	1607.85	1607.86	-3.88	[KGSANEK]	>sp|P38250	636	642	[SISTKETK]	>sp|P38250	867	874	K636	E872		8212	2929	3.88	3.88
Ist2p	106	2	165						402.719				4	1607.85	1607.86	-3.96	[KGSANEK]	>sp|P38250	636	642	[SISTKETK]	>sp|P38250	867	874	E641	K871		20150922_Debelyy_7779-dil20x-2ul-140min.8643.8643.4	3094.92	3.96	3.96
Ist2p	106	2	163						402.719				4	1607.85	1607.86	-3.96	[KGSANEK]	>sp|P38250	636	642	[SISTKETK]	>sp|P38250	867	874	K636	E872		20150922_Debelyy_7779-dil20x-2ul-140min.8643.8643.4	3094.92	3.96	3.96
Sct1p	114	1	119						403.744				4	1611.95	1611.96	-4.08	[GLQKLQK]	>sp|P32784	567	573	[MAKPEIK]	>sp|P32784	207	213	K570	E211		20160201_Debelyy_8078-SCX5.4565.4565.4	1588.2	4.08	4.08
Lag1p	97	2	117					405.73	405.73				4	1619.9	1619.9	2.02	[ALTGDSKK]	>sp|P38703	56	63	[ALTGDSKK]	>sp|P38703	56	63	D60	K62		20160201_Debelyy_8078-SCX5.4940.4940.4	1669.87	2.02	2.02
Lag1p	97	2	117					405.73	405.73				4	1619.9	1619.9	2.02	[ALTGDSKK]	>sp|P38703	56	63	[ALTGDSKK]	>sp|P38703	56	63	K62	D60		20160201_Debelyy_8078-SCX5.4940.4940.4	1669.87	2.02	2.02
Lag1p	60	1	117					405.73	405.73				4	1619.9	1619.9	2.02	[ALTGDSKK]	>sp|P38703	56	63	[ALTGDSKK]	>sp|P38703	56	63	D60	K62		20160201_Debelyy_8078-SCX5.4940.4940.4	1669.87	2.02	2.02
Lag1p	60	1	117					405.73	405.73				4	1619.9	1619.9	2.02	[ALTGDSKK]	>sp|P38703	56	63	[ALTGDSKK]	>sp|P38703	56	63	K62	D60		20160201_Debelyy_8078-SCX5.4940.4940.4	1669.87	2.02	2.02
Sct1p	150	2	179					409.468	409.468				4	1634.85	1634.85	1.65	[MAKPEIK]	>sp|P32784	207	213	[VDPTDYK]	>sp|P32784	154	160	K209	D155		20150922_Debelyy_7780-dil10x-2ul-140min.14845.14845.4	4297.63	1.65	1.65
Akr2p	67	3	71						410.997				4	1640.96	1640.96	3.94	[QLIDLGK]	>sp|Q12013	435	441	[DGDLKVVK]	>sp|Q12013	60	67	D438	K67		5698	2215	3.94	3.94
Pma1p	122	20	172					412.502	412.502				4	1646.99	1646.98	1.75	[AFLKSLK]	>sp|P05030	425	431	[KGLDAIDK]	>sp|P05030	417	424	K428	D420		8785	3079	1.75	1.75
Per1p	76	1	116						423.235				4	1689.92	1689.91	2.94	[GFVKFSR]	>sp|P25625	132	138	[LmGEFKK]	>sp|P25625	275	281	K135	E278		20160201_Debelyy_8078-SCX5.4752.4752.4	1629.97	2.94	2.94
Per1p	65	1	116						423.235				4	1689.92	1689.91	2.94	[GFVKFSR]	>sp|P25625	132	138	[LmGEFKK]	>sp|P25625	275	281	K135	E278		20160201_Debelyy_8078-SCX5.4752.4752.4	1629.97	2.94	2.94
Arv1p	64	3	82	427.738	427.738	427.738	427.738	427.738	427.738				4	1707.93	1707.93	0.08	[LImLSKK]	>sp|Q06541	141	147	[WDSAIMR]	>sp|Q06541	154	160	K146	D155		20160201_Debelyy_8078-SCX5.5311.5311.4	1747.19	0.08	0.08
Arv1p	53	1	82	427.738	427.738	427.738	427.738	427.738	427.738				4	1707.93	1707.93	0.08	[LImLSKK]	>sp|Q06541	141	147	[WDSAIMR]	>sp|Q06541	154	160	K146	D155		20160201_Debelyy_8078-SCX5.5311.5311.4	1747.19	0.08	0.08
Sct1p	86	1	108						428.427				5	2138.11	2138.11	-2.9	[KTSELNRR]	>sp|P32784	617	624	[DImAYNAALR]	>sp|P32784	404	413	K617	D404		15051	4732	2.9	2.9
Atm1p	42	1	162					432.272	432.272				4	1726.07	1726.07	-1.81	[KNEVKIK]	>sp|P40416	414	420	[LRKNEVK]	>sp|P40416	412	418	K418	E416		20160201_Debelyy_8078-FT.27364.27364.4	7900.09	1.81	1.81
Atm1p	42	1	64					432.272	432.272				4	1726.07	1726.07	-1.81	[KNEVKIK]	>sp|P40416	414	420	[LRKNEVK]	>sp|P40416	412	418	K414	E416		20160201_Debelyy_8078-FT.27364.27364.4	7900.09	1.81	1.81
Erg24p	64	2	87						434.727				4	1735.89	1735.89	-2.63	[SEFRQGK]	>sp|P32462	336	342	{mVSALNPR]	>sp|P32462	0	8	E337	{0		20150922_Debelyy_7780-dil10x-2ul-140min.8619.8619.4	2855.98	2.63	2.63
Tcb1p	131	1	179						435.979				4	1740.89	1740.9	-4.76	[KYRGSIR]	>sp|Q12466	151	157	[FAEEEQK]	>sp|Q12466	541	547	K151	E543		20160201_Debelyy_8078-SCX6.4396.4396.4	1554.02	4.76	4.76
Tcb1p	131	1	166						435.979				4	1740.89	1740.9	-4.76	[KYRGSIR]	>sp|Q12466	151	157	[FAEEEQK]	>sp|Q12466	541	547	K151	E545		20160201_Debelyy_8078-SCX6.4396.4396.4	1554.02	4.76	4.76
Tcb1p	131	1	165						435.979				4	1740.89	1740.9	-4.76	[KYRGSIR]	>sp|Q12466	151	157	[FAEEEQK]	>sp|Q12466	541	547	K151	E544		20160201_Debelyy_8078-SCX6.4396.4396.4	1554.02	4.76	4.76
Pet9p	67	2	120	437.487	437.487	437.487	437.487	437.487	437.487				4	1746.92	1746.92	0.27	[KEEGYAK]	>sp|P18239	119	125	[IKAMFGFK]	>sp|P18239	111	118	E120	K112		20151202_Debelyy_7988-dil10x-6ul-140min.7155.7155.4	2646.19	0.27	0.27
Pet9p	67	2	114	437.487	437.487	437.487	437.487	437.487	437.487				4	1746.92	1746.92	0.27	[KEEGYAK]	>sp|P18239	119	125	[IKAMFGFK]	>sp|P18239	111	118	E121	K112		20151202_Debelyy_7988-dil10x-6ul-140min.7155.7155.4	2646.19	0.27	0.27
Sec61p	64	4	113	448.741	448.741	448.741	448.741	448.741	448.741				4	1791.94	1791.94	-0.19	[DIAKQFK]	>sp|P32915	390	396	[DQGMVINGK]	>sp|P32915	397	405	K393	D397		20150922_Debelyy_7780-dil10x-2ul-140min.7623.7623.4	2612.19	0.19	0.19
Sec61p	67	4	113	448.741	448.741	448.741	448.741	448.741	448.741				4	1791.94	1791.94	-0.19	[DIAKQFK]	>sp|P32915	390	396	[DQGMVINGK]	>sp|P32915	397	405	K393	D397		20150922_Debelyy_7780-dil10x-2ul-140min.7623.7623.4	2612.19	0.19	0.19
Dnf1p	69	1	101						450.028				4	1797.09	1797.09	3.55	[AAVVKLVK]	>sp|P32660	1111	1118	[KEWNQRK]	>sp|P32660	1263	1269	K1115	E1264		20160201_Debelyy_8078-FT.24092.24092.4	7009.81	3.55	3.55
Per1p	65	2	70						451.248				4	1801.97	1801.98	-4.72	[GFVKFSR]	>sp|P25625	132	138	[QKLMGEFK]	>sp|P25625	273	280	K135	E278		20160201_Debelyy_8078-SCX5.4292.4292.4	1528.83	4.72	4.72
Tcb1p	70	1	164					454.285	454.285				4	1814.12	1814.12	-1.85	[KISKEDK]	>sp|Q12466	822	828	[KKALELRK]	>sp|Q12466	808	815	E826	K808		20160201_Debelyy_8078-FT.27444.27444.4	7918.37	1.85	1.85
Tcb1p	70	1	164					454.285	454.285				4	1814.12	1814.12	-1.85	[KISKEDK]	>sp|Q12466	822	828	[KKALELRK]	>sp|Q12466	808	815	E826	K809		20160201_Debelyy_8078-FT.27444.27444.4	7918.37	1.85	1.85
Tcb1p	70	1	164					454.285	454.285				4	1814.12	1814.12	-1.85	[KISKEDK]	>sp|Q12466	822	828	[KKALELRK]	>sp|Q12466	808	815	D827	K808		20160201_Debelyy_8078-FT.27444.27444.4	7918.37	1.85	1.85
Tcb1p	70	1	164					454.285	454.285				4	1814.12	1814.12	-1.85	[KISKEDK]	>sp|Q12466	822	828	[KKALELRK]	>sp|Q12466	808	815	D827	K809		20160201_Debelyy_8078-FT.27444.27444.4	7918.37	1.85	1.85
Tcb1p	70	2	134						454.285				4	1814.12	1814.12	-3.09	[KISKEDK]	>sp|Q12466	822	828	[KKALELRK]	>sp|Q12466	808	815	E826	K808		20160201_Debelyy_8078-FT.24116.24116.4	7015.04	3.09	3.09
Tcb1p	70	2	134						454.285				4	1814.12	1814.12	-3.09	[KISKEDK]	>sp|Q12466	822	828	[KKALELRK]	>sp|Q12466	808	815	E826	K809		20160201_Debelyy_8078-FT.24116.24116.4	7015.04	3.09	3.09
Tcb1p	70	2	134						454.285				4	1814.12	1814.12	-3.09	[KISKEDK]	>sp|Q12466	822	828	[KKALELRK]	>sp|Q12466	808	815	D827	K808		20160201_Debelyy_8078-FT.24116.24116.4	7015.04	3.09	3.09
Tcb1p	70	2	134						454.285				4	1814.12	1814.12	-3.09	[KISKEDK]	>sp|Q12466	822	828	[KKALELRK]	>sp|Q12466	808	815	D827	K809		20160201_Debelyy_8078-FT.24116.24116.4	7015.04	3.09	3.09
Chs2p	107	1	111					456.749	456.749				4	1823.98	1823.97	2	[TKHSVVR]	>sp|P14180	626	632	[SLASGTESHK]	>sp|P14180	734	743	K627	E740		20160201_Debelyy_8078-SCX5.4612.4612.4	1598.99	2	2
Chs2p	85	1	134						456.75				4	1823.98	1823.97	2.59	[TKHSVVR]	>sp|P14180	626	632	[SLASGTESHK]	>sp|P14180	734	743	K627	E740		20160201_Debelyy_8078-SCX4.4450.4450.4	1565.74	2.59	2.59
Erg24p	64	2	80						456.982				4	1824.91	1824.91	-3.1	{mVSALNPR]	>sp|P32462	0	8	[QQRDEHK]	>sp|P32462	407	413	{0	D410		20160201_Debelyy_8078-SCX6.4181.4181.4	1506.48	3.1	3.1
Erg24p	64	2	80						456.982				4	1824.91	1824.91	-3.1	{mVSALNPR]	>sp|P32462	0	8	[QQRDEHK]	>sp|P32462	407	413	{0	E411		20160201_Debelyy_8078-SCX6.4181.4181.4	1506.48	3.1	3.1
Erg24p	64	3	75						456.982				4	1824.91	1824.91	-3.94	{mVSALNPR]	>sp|P32462	0	8	[QQRDEHK]	>sp|P32462	407	413	{0	E411		20160201_Debelyy_8078-SCX6.16191.16191.4	3914.35	3.94	3.94
Nte1p	116	1	239						460.648				5	2299.21	2299.22	-3.61	[HKNDFLR]	>sp|Q04958	1355	1361	[LDHALEWVHLR]	>sp|Q04958	955	965	K1356	E960		20150922_Debelyy_7779-dil20x-2ul-140min.13267.13267.5	4322.58	3.61	3.61
Nte1p	116	1	234						460.648				5	2299.21	2299.22	-3.61	[HKNDFLR]	>sp|Q04958	1355	1361	[LDHALEWVHLR]	>sp|Q04958	955	965	K1356	D956		20150922_Debelyy_7779-dil20x-2ul-140min.13267.13267.5	4322.58	3.61	3.61
Nte1p	172	2	239						460.648				5	2299.21	2299.22	-3.61	[HKNDFLR]	>sp|Q04958	1355	1361	[LDHALEWVHLR]	>sp|Q04958	955	965	K1356	E960		20150922_Debelyy_7779-dil20x-2ul-140min.13267.13267.5	4322.58	3.61	3.61
Nte1p	172	2	234						460.648				5	2299.21	2299.22	-3.61	[HKNDFLR]	>sp|Q04958	1355	1361	[LDHALEWVHLR]	>sp|Q04958	955	965	K1356	D956		20150922_Debelyy_7779-dil20x-2ul-140min.13267.13267.5	4322.58	3.61	3.61
Pma1p	127	9	186				471.844	471.844	471.844				5	2355.19	2355.19	1.37	[VSTQHEK]	>sp|P05030	910	916	[KADTGIAVEGATDAAR]	>sp|P05030	644	659	E915	K644		20160201_Debelyy_8078-SCX5.4200.4200.5	1507.41	1.37	1.37
Pma1p	128	4	186				471.844	471.844	471.844				5	2355.19	2355.19	1.37	[VSTQHEK]	>sp|P05030	910	916	[KADTGIAVEGATDAAR]	>sp|P05030	644	659	E915	K644		20160201_Debelyy_8078-SCX5.4200.4200.5	1507.41	1.37	1.37
Dnf1p	191	1	255						472.25				5	2357.22	2357.21	4.66	[NKIRTTK]	>sp|P32660	194	200	[WAMGVVmFTGGDTK]	>sp|P32660	517	530	K195	D528	1	20150922_Debelyy_7780-dil10x-2ul-140min.12445.12445.5	3750.27	4.66	4.66
Dnf1p	191	1	255						472.25				5	2357.22	2357.21	4.66	[NKIRTTK]	>sp|P32660	194	200	[WAMGVVmFTGGDTK]	>sp|P32660	517	530	K195	D528	1	20150922_Debelyy_7780-dil10x-2ul-140min.12445.12445.5	3750.27	4.66	4.66
Gpt2p	77	6	78						472.787				4	1888.13	1888.13	-3.18	[TSAGKSR]	>sp|P36148	99	105	[AKEGLKKSLVK]	>sp|P36148	480	490	K103	E482		20160201_Debelyy_8078-SCX5.15928.15928.4	3740.04	3.18	3.18
Gpt2p	79	2	102						472.787		2	4	4	1888.13	1888.13	-3.28	[TSAGKSR]	>sp|P36148	99	105	[AKEGLKKSLVK]	>sp|P36148	480	490	K103	E482		20160201_Debelyy_8078-SCX6.15335.15335.4	3751.76	3.28	3.28
Drs2p	101	2	114		474.461	474.461	474.461	474.461	474.461				5	2368.28	2368.28	-0.74	[IKQSRVETAK]	>sp|P39524	347	356	[MYDTTQKRGK]	>sp|P39524	1291	1300	E353	K1297		20150922_Debelyy_7780-dil10x-2ul-140min.8293.8293.5	2778.23	0.74	0.74
Are2p	102	9	106						479.771				4	1916.06	1916.07	-3.41	[LNAADAGKR]	>sp|P53629	19	27	[TLSSKEKAR]	>sp|P53629	103	111	D23	K107		20151202_Debelyy_7988-dil10x-6ul-140min.7124.7124.4	2637.72	3.41	3.41
Are2p	102	9	106						479.771				4	1916.06	1916.07	-3.41	[LNAADAGKR]	>sp|P53629	19	27	[TLSSKEKAR]	>sp|P53629	103	111	D23	K109		20151202_Debelyy_7988-dil10x-6ul-140min.7124.7124.4	2637.72	3.41	3.41
Are2p	102	9	106						479.771				4	1916.06	1916.07	-3.41	[LNAADAGKR]	>sp|P53629	19	27	[TLSSKEKAR]	>sp|P53629	103	111	K26	E108		20151202_Debelyy_7988-dil10x-6ul-140min.7124.7124.4	2637.72	3.41	3.41
Pma1p	127	8	191					480.748	480.748				4	1919.97	1919.97	1.55	[AKDALTK]	>sp|P05030	436	442	[DDTAQTVSEAR]	>sp|P05030	538	548	K437	D538		20160201_Debelyy_8078-SCX4.4161.4161.4	1500.55	1.55	1.55
Pma1p	127	8	164					480.748	480.748				4	1919.97	1919.97	1.55	[AKDALTK]	>sp|P05030	436	442	[DDTAQTVSEAR]	>sp|P05030	538	548	K437	D539		20160201_Debelyy_8078-SCX4.4161.4161.4	1500.55	1.55	1.55
Pma1p	64	3	191					480.748	480.748				4	1919.97	1919.97	1.55	[AKDALTK]	>sp|P05030	436	442	[DDTAQTVSEAR]	>sp|P05030	538	548	K437	D538		20160201_Debelyy_8078-SCX4.4161.4161.4	1500.55	1.55	1.55
Pma1p	64	3	164					480.748	480.748				4	1919.97	1919.97	1.55	[AKDALTK]	>sp|P05030	436	442	[DDTAQTVSEAR]	>sp|P05030	538	548	K437	D539		20160201_Debelyy_8078-SCX4.4161.4161.4	1500.55	1.55	1.55
Erg11p	75	3	79					483.264	483.264				4	1930.03	1930.03	2.15	[VLDGGKK]	>sp|P10614	347	353	[YFRDSKNFR]	>sp|P10614	177	185	D349	K182		20150922_Debelyy_7779-dil20x-2ul-140min.13515.13515.4	4388.4	2.15	2.15
Erg11p	75	3	79					483.264	483.264				4	1930.03	1930.03	2.15	[VLDGGKK]	>sp|P10614	347	353	[YFRDSKNFR]	>sp|P10614	177	185	K352	D180		20150922_Debelyy_7779-dil20x-2ul-140min.13515.13515.4	4388.4	2.15	2.15
Erg4p	75	1	130	486.471	486.471	486.471	486.471	486.471	486.471				5	2428.32	2428.32	-0.03	[GQPLSHLKGK]	>sp|P25340	126	135	[DQAKJKRKYGK]	>sp|P25340	445	455	K133	D445		6756	2529	0.03	0.03
Chs2p	85	3	99					487.001	487.001				4	1944.98	1944.98	-1.76	[ANSESKRR]	>sp|P14180	215	222	[SLASGTESHK]	>sp|P14180	734	743	K220	E740	1	20160201_Debelyy_8078-SCX4.4658.4658.4	1611.54	1.76	1.76
Chs2p	85	4	99					487.001	487.001				4	1944.98	1944.98	-1.76	[RANSESKR]	>sp|P14180	214	221	[SLASGTESHK]	>sp|P14180	734	743	K220	E740	2	20160201_Debelyy_8078-SCX4.4658.4658.4	1611.54	1.76	1.76
Sec61p	64	2	134	487.766	487.766	487.766	487.766	487.766	487.766				4	1948.04	1948.04	0.36	[DIAKQFK]	>sp|P32915	390	396	[DQGMVINGKR]	>sp|P32915	397	406	K393	D397		20150922_Debelyy_7780-dil10x-2ul-140min.6013.6013.4	2204.86	0.36	0.36
Sec61p	67	2	134	487.766	487.766	487.766	487.766	487.766	487.766				4	1948.04	1948.04	0.36	[DIAKQFK]	>sp|P32915	390	396	[DQGMVINGKR]	>sp|P32915	397	406	K393	D397		20150922_Debelyy_7780-dil10x-2ul-140min.6013.6013.4	2204.86	0.36	0.36
Sec61p	59	1	111	487.766	487.766	487.766	487.766	487.766	487.766				4	1948.04	1948.04	0.4	[DIAKQFK]	>sp|P32915	390	396	[DQGMVINGKR]	>sp|P32915	397	406	K393	D397		20150922_Debelyy_7779-dil20x-2ul-140min.7764.7764.4	2851.5	0.4	0.4
Sec61p	67	6	111	487.766	487.766	487.766	487.766	487.766	487.766				4	1948.04	1948.04	0.4	[DIAKQFK]	>sp|P32915	390	396	[DQGMVINGKR]	>sp|P32915	397	406	K393	D397		20150922_Debelyy_7779-dil20x-2ul-140min.7764.7764.4	2851.5	0.4	0.4
Sec61p	64	1	254		487.766	487.766	487.766	487.766	487.766				4	1948.04	1948.04	-0.55	[DIAKQFK]	>sp|P32915	390	396	[DQGMVINGKR]	>sp|P32915	397	406	K393	D397		20150922_Debelyy_7780-dil10x-2ul-140min.8530.8530.4	2834.94	0.55	0.55
Sec61p	64	1	129		487.766	487.766	487.766	487.766	487.766				4	1948.04	1948.04	-0.55	[DIAKQFK]	>sp|P32915	390	396	[DQGMVINGKR]	>sp|P32915	397	406	D390	K405		20150922_Debelyy_7780-dil10x-2ul-140min.8530.8530.4	2834.94	0.55	0.55
Sec61p	67	1	254		487.766	487.766	487.766	487.766	487.766				4	1948.04	1948.04	-0.55	[DIAKQFK]	>sp|P32915	390	396	[DQGMVINGKR]	>sp|P32915	397	406	K393	D397		20150922_Debelyy_7780-dil10x-2ul-140min.8530.8530.4	2834.94	0.55	0.55
Sec61p	67	1	129		487.766	487.766	487.766	487.766	487.766				4	1948.04	1948.04	-0.55	[DIAKQFK]	>sp|P32915	390	396	[DQGMVINGKR]	>sp|P32915	397	406	D390	K405		20150922_Debelyy_7780-dil10x-2ul-140min.8530.8530.4	2834.94	0.55	0.55
Lac1p	64	1	71		488.515	488.515	488.515	488.515	488.515				4	1951.04	1951.04	-0.87	[ESKTAAKR]	>sp|P28496	45	52	[mQRLSEATK]	>sp|P28496	54	62	K51	E59		20160201_Debelyy_8078-SCX5.4463.4463.4	1566.47	0.87	0.87
Nte1p	156	4	158		488.776	488.776	488.776	488.776	488.776				4	1952.08	1952.08	0.6	[EYTISNK]	>sp|Q04958	776	782	[LLLNSKTTAR]	>sp|Q04958	1238	1247	E776	K1243		20151202_Debelyy_7988-dil10x-6ul-140min.7541.7541.4	2750.51	0.6	0.6
Izh2p	66	1	96		489.777	489.777	489.777	489.777	489.777				4	1956.09	1956.09	-0.9	[TSANPAEVAK]	>sp|Q12442	22	31	[SVQELKKR]	>sp|Q12442	10	17	E28	K15		20150922_Debelyy_7780-dil10x-2ul-140min.11642.11642.4	3564.59	0.9	0.9
Izh2p	66	1	95		489.777	489.777	489.777	489.777	489.777				4	1956.09	1956.09	-0.9	[TSANPAEVAK]	>sp|Q12442	22	31	[SVQELKKR]	>sp|Q12442	10	17	E28	K16		20150922_Debelyy_7780-dil10x-2ul-140min.11642.11642.4	3564.59	0.9	0.9
Izh2p	66	1	96		489.777	489.777	489.777	489.777	489.777				4	1956.09	1956.09	-0.9	[TSANPAEVAK]	>sp|Q12442	22	31	[SVQELKKR]	>sp|Q12442	10	17	E28	K15		20150922_Debelyy_7780-dil10x-2ul-140min.11642.11642.4	3564.59	0.9	0.9
Izh2p	66	1	95		489.777	489.777	489.777	489.777	489.777				4	1956.09	1956.09	-0.9	[TSANPAEVAK]	>sp|Q12442	22	31	[SVQELKKR]	>sp|Q12442	10	17	E28	K16		20150922_Debelyy_7780-dil10x-2ul-140min.11642.11642.4	3564.59	0.9	0.9
Erg24p	64	1	98						493.254				4	1969.99	1970	-3.06	[NGNGKREK]	>sp|P32462	175	182	[DEHKJRLK]	>sp|P32462	410	417	E181	K413		20150922_Debelyy_7780-dil10x-2ul-140min.14948.14948.4	4321.33	3.06	3.06
Erg24p	88	1	98						493.254				4	1969.99	1970	-3.06	[NGNGKREK]	>sp|P32462	175	182	[DEHKJRLK]	>sp|P32462	410	417	E181	K413		20150922_Debelyy_7780-dil10x-2ul-140min.14948.14948.4	4321.33	3.06	3.06
Gpt2p	77	2	104					500.528	500.528				4	1999.09	1999.09	-2.47	[QKREHEK]	>sp|P36148	735	741	[NHPEIIKGR]	>sp|P36148	158	166	K736	E161		20160201_Debelyy_8078-SCX5.4150.4150.4	1495.76	2.47	2.47
Pma1p	127	21	140					500.771	500.771				4	2000.06	2000.07	-2.14	[AKDALTK]	>sp|P05030	436	442	[VTAVVESPEGER]	>sp|P05030	458	469	K437	E466		20160201_Debelyy_8078-SCX5.4965.4965.4	1675.52	2.14	2.14
Pma1p	127	21	128					500.771	500.771				4	2000.06	2000.07	-2.14	[AKDALTK]	>sp|P05030	436	442	[VTAVVESPEGER]	>sp|P05030	458	469	K437	E468		20160201_Debelyy_8078-SCX5.4965.4965.4	1675.52	2.14	2.14
Pma1p	128	8	140					500.771	500.771				4	2000.06	2000.07	-2.14	[AKDALTK]	>sp|P05030	436	442	[VTAVVESPEGER]	>sp|P05030	458	469	K437	E466		20160201_Debelyy_8078-SCX5.4965.4965.4	1675.52	2.14	2.14
Pma1p	128	8	128					500.771	500.771				4	2000.06	2000.07	-2.14	[AKDALTK]	>sp|P05030	436	442	[VTAVVESPEGER]	>sp|P05030	458	469	K437	E468		20160201_Debelyy_8078-SCX5.4965.4965.4	1675.52	2.14	2.14
Pma1p	122	35	132	500.772	500.772	500.772	500.772	500.772	500.772				4	2000.07	2000.07	-0.2	[AKDALTK]	>sp|P05030	436	442	[VTAVVESPEGER]	>sp|P05030	458	469	K437	E466		5681	2204	0.2	0.2
Pma1p	64	6	117			500.772	500.772	500.772	500.772				4	2000.07	2000.07	1.01	[AKDALTK]	>sp|P05030	436	442	[VTAVVESPEGER]	>sp|P05030	458	469	K437	E466		20160201_Debelyy_8078-SCX4.4973.4973.4	1681.39	1.01	1.01
Nte1p	116	3	176					502.071	502.071				5	2506.32	2506.32	2.47	[KFSSLSPELR]	>sp|Q04958	629	638	[ENDFTSLIPPTK]	>sp|Q04958	1093	1104	K629	E1093		20150922_Debelyy_7779-dil20x-2ul-140min.22323.22323.5	6691.7	2.47	2.47
Nte1p	116	3	176					502.071	502.071				5	2506.32	2506.32	2.47	[KFSSLSPELR]	>sp|Q04958	629	638	[ENDFTSLIPPTK]	>sp|Q04958	1093	1104	K629	D1095		20150922_Debelyy_7779-dil20x-2ul-140min.22323.22323.5	6691.7	2.47	2.47
Nte1p	176	5	176					502.071	502.071				5	2506.32	2506.32	2.47	[KFSSLSPELR]	>sp|Q04958	629	638	[ENDFTSLIPPTK]	>sp|Q04958	1093	1104	K629	E1093		20150922_Debelyy_7779-dil20x-2ul-140min.22323.22323.5	6691.7	2.47	2.47
Nte1p	176	5	176					502.071	502.071				5	2506.32	2506.32	2.47	[KFSSLSPELR]	>sp|Q04958	629	638	[ENDFTSLIPPTK]	>sp|Q04958	1093	1104	K629	D1095		20150922_Debelyy_7779-dil20x-2ul-140min.22323.22323.5	6691.7	2.47	2.47
Lac1p	37	1	104						502.6				3	1505.79	1505.78	3.45	[ESKTAAK]	>sp|P28496	45	51	[NDSDLVK]	>sp|P28496	63	69	K51	D66		20160201_Debelyy_8078-SCX2.15344.15344.3	4064.84	3.45	3.45
Lac1p	37	1	90						502.6				3	1505.79	1505.78	3.45	[ESKTAAK]	>sp|P28496	45	51	[NDSDLVK]	>sp|P28496	63	69	K47	D66		20160201_Debelyy_8078-SCX2.15344.15344.3	4064.84	3.45	3.45
Ypr114w	45	1	76						502.6				3	1505.79	1505.78	3.45	[KGESVDK]	>sp|Q06107	303	309	[KGESVDK]	>sp|Q06107	303	309	K303	E305		20160201_Debelyy_8078-SCX2.15344.15344.3	4064.84	3.45	3.45
Ypr114w	45	1	76						502.6				3	1505.79	1505.78	3.45	[KGESVDK]	>sp|Q06107	303	309	[KGESVDK]	>sp|Q06107	303	309	K303	D308		20160201_Debelyy_8078-SCX2.15344.15344.3	4064.84	3.45	3.45
Ypr114w	45	1	76						502.6				3	1505.79	1505.78	3.45	[KGESVDK]	>sp|Q06107	303	309	[KGESVDK]	>sp|Q06107	303	309	E305	K303		20160201_Debelyy_8078-SCX2.15344.15344.3	4064.84	3.45	3.45
Ypr114w	45	1	76						502.6				3	1505.79	1505.78	3.45	[KGESVDK]	>sp|Q06107	303	309	[KGESVDK]	>sp|Q06107	303	309	D308	K303		20160201_Debelyy_8078-SCX2.15344.15344.3	4064.84	3.45	3.45
Lag1p	60	2	91			503.273	503.273	503.273	503.273				4	2010.07	2010.07	-1.13	[MKALTGDSK]	>sp|P38703	54	62	[MKALTGDSKK]	>sp|P38703	54	63	D60	K55		20160201_Debelyy_8078-SCX5.6399.6399.4	1965.04	1.13	1.13
Pma1p	122	12	202				506.969	506.969	506.969				3	1518.89	1518.89	1.42	[GLDAIDK]	>sp|P05030	418	424	[AFLKSLK]	>sp|P05030	425	431	D420	K428		11028	3653	1.42	1.42
Pma1p	122	12	192				506.969	506.969	506.969				3	1518.89	1518.89	1.42	[GLDAIDK]	>sp|P05030	418	424	[AFLKSLK]	>sp|P05030	425	431	D423	K428		11028	3653	1.42	1.42
Pma1p	122	16	187					506.969	506.969				3	1518.89	1518.89	1.95	[GLDAIDK]	>sp|P05030	418	424	[AFLKSLK]	>sp|P05030	425	431	D420	K428		9867	3357	1.95	1.95
Cho2p	129	1	303						507.857				5	2535.26	2535.26	-2.54	[DLTEFLTK]	>sp|P05374	798	805	[FJQYEIRSKMPK]	>sp|P05374	157	168	E801	K165		20160201_Debelyy_8078-SCX6.6450.6450.5	1980.27	2.54	2.54
Cho2p	129	1	298						507.857				5	2535.26	2535.26	-2.54	[DLTEFLTK]	>sp|P05374	798	805	[FJQYEIRSKMPK]	>sp|P05374	157	168	D798	K165		20160201_Debelyy_8078-SCX6.6450.6450.5	1980.27	2.54	2.54
Cho2p	87	1	303						507.857				5	2535.26	2535.26	-2.54	[DLTEFLTK]	>sp|P05374	798	805	[FJQYEIRSKMPK]	>sp|P05374	157	168	E801	K165		20160201_Debelyy_8078-SCX6.6450.6450.5	1980.27	2.54	2.54
Cho2p	87	1	298						507.857				5	2535.26	2535.26	-2.54	[DLTEFLTK]	>sp|P05374	798	805	[FJQYEIRSKMPK]	>sp|P05374	157	168	D798	K165		20160201_Debelyy_8078-SCX6.6450.6450.5	1980.27	2.54	2.54
Pma1p	127	19	149			509.762	509.762	509.762	509.762				4	2036.03	2036.03	1.18	[TGTLTKNK]	>sp|P05030	380	387	[DDTAQTVSEAR]	>sp|P05030	538	548	K385	D538		20160201_Debelyy_8078-SCX4.4074.4074.4	1480.04	1.18	1.18
Pma1p	127	19	149			509.762	509.762	509.762	509.762				4	2036.03	2036.03	1.18	[TGTLTKNK]	>sp|P05030	380	387	[DDTAQTVSEAR]	>sp|P05030	538	548	K385	D539		20160201_Debelyy_8078-SCX4.4074.4074.4	1480.04	1.18	1.18
Pma1p	64	5	149			509.762	509.762	509.762	509.762				4	2036.03	2036.03	1.18	[TGTLTKNK]	>sp|P05030	380	387	[DDTAQTVSEAR]	>sp|P05030	538	548	K385	D538		20160201_Debelyy_8078-SCX4.4074.4074.4	1480.04	1.18	1.18
Pma1p	64	5	149			509.762	509.762	509.762	509.762				4	2036.03	2036.03	1.18	[TGTLTKNK]	>sp|P05030	380	387	[DDTAQTVSEAR]	>sp|P05030	538	548	K385	D539		20160201_Debelyy_8078-SCX4.4074.4074.4	1480.04	1.18	1.18
Pma1p	127	4	242					509.763	509.763				4	2036.03	2036.03	1.65	[TGTLTKNK]	>sp|P05030	380	387	[DDTAQTVSEAR]	>sp|P05030	538	548	K385	D538		20160201_Debelyy_8078-SCX5.4080.4080.4	1478.67	1.65	1.65
Pma1p	127	4	242					509.763	509.763				4	2036.03	2036.03	1.65	[TGTLTKNK]	>sp|P05030	380	387	[DDTAQTVSEAR]	>sp|P05030	538	548	K385	D539		20160201_Debelyy_8078-SCX5.4080.4080.4	1478.67	1.65	1.65
Pma1p	128	2	242					509.763	509.763				4	2036.03	2036.03	1.65	[TGTLTKNK]	>sp|P05030	380	387	[DDTAQTVSEAR]	>sp|P05030	538	548	K385	D538		20160201_Debelyy_8078-SCX5.4080.4080.4	1478.67	1.65	1.65
Pma1p	128	2	242					509.763	509.763				4	2036.03	2036.03	1.65	[TGTLTKNK]	>sp|P05030	380	387	[DDTAQTVSEAR]	>sp|P05030	538	548	K385	D539		20160201_Debelyy_8078-SCX5.4080.4080.4	1478.67	1.65	1.65
Lac1p	53	1	64					511.287	511.287				3	1531.85	1531.84	2.16	[ESKTAAK]	>sp|P28496	45	51	[GILKDDR]	>sp|P28496	386	392	K47	D390		20160201_Debelyy_8078-SCX6.18391.18391.3	4332.39	2.16	2.16
Lac1p	53	1	62					511.287	511.287				3	1531.85	1531.84	2.16	[ESKTAAK]	>sp|P28496	45	51	[GILKDDR]	>sp|P28496	386	392	K47	D391		20160201_Debelyy_8078-SCX6.18391.18391.3	4332.39	2.16	2.16
Gup1p	98	1	116						513.03				4	2049.1	2049.11	-3.44	[KSPSYESK]	>sp|P53154	244	251	[SAILLNERAR]	>sp|P53154	255	264	K244	E261		20160201_Debelyy_8078-SCX6.5449.5449.4	1780.7	3.44	3.44
Gup1p	94	1	116						513.03				4	2049.1	2049.11	-3.44	[KSPSYESK]	>sp|P53154	244	251	[SAILLNERAR]	>sp|P53154	255	264	K244	E261		20160201_Debelyy_8078-SCX6.5449.5449.4	1780.7	3.44	3.44
Pdr5p	98	2	107		513.77	513.77	513.77	513.77	513.77				4	2052.06	2052.07	-0.88	[GVSGGERKR]	>sp|P33302	308	316	[SPNYKELmK]	>sp|P33302	454	462	E313	K458		20160201_Debelyy_8078-SCX5.4187.4187.4	1504.3	0.88	0.88
Pdr5p	146	1	162					514.779	514.779				4	2056.09	2056.09	2.06	[SDLSSDRK]	>sp|P33302	837	844	[EAHIAKQSKR]	>sp|P33302	481	490	D838	K489		20150922_Debelyy_7779-dil20x-2ul-140min.13377.13377.4	4351.47	2.06	2.06
Pdr5p	146	1	148					514.779	514.779				4	2056.09	2056.09	2.06	[SDLSSDRK]	>sp|P33302	837	844	[EAHIAKQSKR]	>sp|P33302	481	490	D838	K486		20150922_Debelyy_7779-dil20x-2ul-140min.13377.13377.4	4351.47	2.06	2.06
Pdr5p	150	1	162					514.779	514.779				4	2056.09	2056.09	2.06	[SDLSSDRK]	>sp|P33302	837	844	[EAHIAKQSKR]	>sp|P33302	481	490	D838	K489		20150922_Debelyy_7779-dil20x-2ul-140min.13377.13377.4	4351.47	2.06	2.06
Slc1p	67	2	76					515.546	515.546				4	2059.16	2059.17	-2.43	[GLENVKKNK]	>sp|P33333	140	148	[IGEFAEKVR]	>sp|P33333	227	235	K145	E229		20150922_Debelyy_7779-dil20x-2ul-140min.19768.19768.4	6021.31	2.43	2.43
Slc1p	67	2	76					515.546	515.546				4	2059.16	2059.17	-2.43	[GLENVKKNK]	>sp|P33333	140	148	[IGEFAEKVR]	>sp|P33333	227	235	K146	E229		20150922_Debelyy_7779-dil20x-2ul-140min.19768.19768.4	6021.31	2.43	2.43
Pma1p	114	1	142						515.669				5	2574.31	2574.3	4.69	[LMNGKPMKEK]	>sp|P05030	885	894	[ADTGIAVEGATDAAR]	>sp|P05030	645	659	K892	D646		17358	5297	4.69	4.69
Pma1p	122	34	133	515.789	515.789	515.789	515.789	515.789	515.789				4	2060.14	2060.14	0.32	[AFLKSLK]	>sp|P05030	425	431	[VTAVVESPEGER]	>sp|P05030	458	469	K428	E463		9714	3317	0.32	0.32
Are2p	144	2	173					517.759	517.759				4	2068.02	2068.02	-1.94	[EKELMAMR]	>sp|P53629	160	167	[YKDSINDPK]	>sp|P53629	364	372	K161	D366		20160201_Debelyy_8078-SCX6.6235.6235.4	1936.58	1.94	1.94
Are2p	144	2	172					517.759	517.759				4	2068.02	2068.02	-1.94	[EKELMAMR]	>sp|P53629	160	167	[YKDSINDPK]	>sp|P53629	364	372	E160	K365		20160201_Debelyy_8078-SCX6.6235.6235.4	1936.58	1.94	1.94
Are2p	144	2	172					517.759	517.759				4	2068.02	2068.02	-1.94	[EKELMAMR]	>sp|P53629	160	167	[YKDSINDPK]	>sp|P53629	364	372	E162	K365		20160201_Debelyy_8078-SCX6.6235.6235.4	1936.58	1.94	1.94
Are2p	128	2	173					517.759	517.759				4	2068.02	2068.02	-1.94	[EKELMAMR]	>sp|P53629	160	167	[YKDSINDPK]	>sp|P53629	364	372	K161	D366		20160201_Debelyy_8078-SCX6.6235.6235.4	1936.58	1.94	1.94
Are2p	128	2	172					517.759	517.759				4	2068.02	2068.02	-1.94	[EKELMAMR]	>sp|P53629	160	167	[YKDSINDPK]	>sp|P53629	364	372	E160	K365		20160201_Debelyy_8078-SCX6.6235.6235.4	1936.58	1.94	1.94
Are2p	128	2	172					517.759	517.759				4	2068.02	2068.02	-1.94	[EKELMAMR]	>sp|P53629	160	167	[YKDSINDPK]	>sp|P53629	364	372	E162	K365		20160201_Debelyy_8078-SCX6.6235.6235.4	1936.58	1.94	1.94
Lcb3p	71	1	137		517.768	517.768	517.768	517.768	517.768				4	2068.05	2068.05	-0.79	[DDRNVAAR]	>sp|P47013	347	354	[LEATHKEGASK]	>sp|P47013	357	367	D348	K362		20160201_Debelyy_8078-SCX5.8501.8501.4	2373.96	0.79	0.79
Lcb3p	71	1	103		517.768	517.768	517.768	517.768	517.768				4	2068.05	2068.05	-0.79	[DDRNVAAR]	>sp|P47013	347	354	[LEATHKEGASK]	>sp|P47013	357	367	D347	K362		20160201_Debelyy_8078-SCX5.8501.8501.4	2373.96	0.79	0.79
Lcb3p	59	1	137		517.768	517.768	517.768	517.768	517.768				4	2068.05	2068.05	-0.79	[DDRNVAAR]	>sp|P47013	347	354	[LEATHKEGASK]	>sp|P47013	357	367	D348	K362		20160201_Debelyy_8078-SCX5.8501.8501.4	2373.96	0.79	0.79
Lcb3p	59	1	103		517.768	517.768	517.768	517.768	517.768				4	2068.05	2068.05	-0.79	[DDRNVAAR]	>sp|P47013	347	354	[LEATHKEGASK]	>sp|P47013	357	367	D347	K362		20160201_Debelyy_8078-SCX5.8501.8501.4	2373.96	0.79	0.79
Sct1p	50	1	73						524.951				3	1572.84	1572.85	-4.42	[IGENTAR]	>sp|P32784	729	735	[ISQEKAR]	>sp|P32784	467	473	E731	K471		20160201_Debelyy_8078-SCX2.14117.14117.3	3786.08	4.42	4.42
Hmg1p	65	1	83			524.958	524.958	524.958	524.958				3	1572.86	1572.86	1.12	[IISKAEK]	>sp|P12683	386	392	[EVDGDLR]	>sp|P12683	940	946	K389	E940		20160201_Debelyy_8078-SCX5.4430.4430.3	1558.57	1.12	1.12
Hmg1p	65	1	75			524.958	524.958	524.958	524.958				3	1572.86	1572.86	1.12	[IISKAEK]	>sp|P12683	386	392	[EVDGDLR]	>sp|P12683	940	946	K389	D942		20160201_Debelyy_8078-SCX5.4430.4430.3	1558.57	1.12	1.12
Hmg1p	65	1	74			524.958	524.958	524.958	524.958				3	1572.86	1572.86	1.12	[IISKAEK]	>sp|P12683	386	392	[EVDGDLR]	>sp|P12683	940	946	K389	D944		20160201_Debelyy_8078-SCX5.4430.4430.3	1558.57	1.12	1.12
Ypr114w	67	2	86					527.032	527.032				4	2105.11	2105.11	-1.54	[QAQHYKKK]	>sp|Q06107	85	92	[KDEKTTSER]	>sp|Q06107	76	84	K91	E83		20151202_Debelyy_7988-dil10x-6ul-140min.11703.11703.4	3824.13	1.54	1.54
Ypr114w	48	2	76					527.032	527.032				4	2105.11	2105.11	-2.44	[QAQHYKKK]	>sp|Q06107	85	92	[KDEKTTSER]	>sp|Q06107	76	84	K91	E83		13224	4275	2.44	2.44
Ypr114w	48	2	48					527.032	527.032				4	2105.11	2105.11	-2.44	[QAQHYKKK]	>sp|Q06107	85	92	[KDEKTTSER]	>sp|Q06107	76	84	K90	E83		13224	4275	2.44	2.44
Ypr114w	65	1	85	527.033	527.033	527.033	527.033	527.033	527.033				4	2105.11	2105.11	0.35	[QAQHYKKK]	>sp|Q06107	85	92	[KDEKTTSER]	>sp|Q06107	76	84	K91	E83		20150922_Debelyy_7779-dil20x-2ul-140min.12524.12524.4	4129.94	0.35	0.35
Cho2p	87	3	117		530.528	530.528	530.528	530.528	530.528				4	2119.09	2119.09	-0.9	[SLVDESK]	>sp|P05374	611	617	[AWDIKQTLDSLA}	>sp|P05374	858	870	D614	K862	2	20160201_Debelyy_8078-SCX6.5021.5021.4	1691.32	0.9	0.9
Cho2p	87	3	117		530.528	530.528	530.528	530.528	530.528				4	2119.09	2119.09	-0.9	[SLVDESK]	>sp|P05374	611	617	[AWDIKQTLDSLA}	>sp|P05374	858	870	E615	K862	2	20160201_Debelyy_8078-SCX6.5021.5021.4	1691.32	0.9	0.9
Chs2p	69	3	79					533.63	533.63				3	1598.88	1598.87	1.88	[RANSESK]	>sp|P14180	214	220	[TKHSVVR]	>sp|P14180	626	632	E218	K627		20160201_Debelyy_8078-SCX3.11711.11711.3	3198.44	1.88	1.88
Scs7p	68	1	197					534.941	534.941				3	1602.81	1602.8	1.9	{mSTNTSK]	>sp|Q03529	0	7	[TLELFSK]	>sp|Q03529	8	14	{0	E10		20150922_Debelyy_7780-dil10x-2ul-140min.15516.15516.3	4452.69	1.9	1.9
Scs7p	68	1	197					534.941	534.941				3	1602.81	1602.8	1.9	{mSTNTSK]	>sp|Q03529	0	7	[TLELFSK]	>sp|Q03529	8	14	{0	E10		20150922_Debelyy_7780-dil10x-2ul-140min.15516.15516.3	4452.69	1.9	1.9
Taz1p	80	9	80					535.283	535.283				4	2138.11	2138.11	-1.57	[FLPPEGKPK]	>sp|Q06510	369	377	[NPNDLSDELK]	>sp|Q06510	288	297	K375	D291		20150922_Debelyy_7780-dil10x-2ul-140min.18580.18580.4	5173.02	1.57	1.57
Taz1p	80	2	99					535.283	535.283				4	2138.11	2138.11	-2.11	[FLPPEGKPK]	>sp|Q06510	369	377	[NPNDLSDELK]	>sp|Q06510	288	297	K375	D291		15837	4838	2.11	2.11
Scs7p	81	1	88	538.929	538.929	538.929	538.929	538.929	538.929				3	1614.77	1614.77	0.12	{MSTNTSK]	>sp|Q03529	0	7	[DITEImK]	>sp|Q03529	59	65	{0	D59		20160201_Debelyy_8078-SCX4.30763.30763.3	6678.77	0.12	0.12
Scs7p	81	1	88	538.929	538.929	538.929	538.929	538.929	538.929				3	1614.77	1614.77	0.12	{MSTNTSK]	>sp|Q03529	0	7	[DITEImK]	>sp|Q03529	59	65	{0	E62		20160201_Debelyy_8078-SCX4.30763.30763.3	6678.77	0.12	0.12
Scs7p	56	1	88	538.929	538.929	538.929	538.929	538.929	538.929				3	1614.77	1614.77	0.12	{MSTNTSK]	>sp|Q03529	0	7	[DITEImK]	>sp|Q03529	59	65	{0	D59		20160201_Debelyy_8078-SCX4.30763.30763.3	6678.77	0.12	0.12
Scs7p	56	1	88	538.929	538.929	538.929	538.929	538.929	538.929				3	1614.77	1614.77	0.12	{MSTNTSK]	>sp|Q03529	0	7	[DITEImK]	>sp|Q03529	59	65	{0	E62		20160201_Debelyy_8078-SCX4.30763.30763.3	6678.77	0.12	0.12
Ist2p	130	4	145		541.805	541.805	541.805	541.805	541.805				4	2164.2	2164.2	0.65	[KIDQIPK]	>sp|P38250	795	801	[LLPDGDAVDALSR]	>sp|P38250	782	794	K795	D787		13294	4220	0.65	0.65
Ist2p	130	4	144		541.805	541.805	541.805	541.805	541.805				4	2164.2	2164.2	0.65	[KIDQIPK]	>sp|P38250	795	801	[LLPDGDAVDALSR]	>sp|P38250	782	794	K795	D785		13294	4220	0.65	0.65
Ist2p	130	9	130			541.805	541.805	541.805	541.805				4	2164.2	2164.2	1.11	[KIDQIPK]	>sp|P38250	795	801	[LLPDGDAVDALSR]	>sp|P38250	782	794	K795	D785		12337	3984	1.11	1.11
Ist2p	130	9	130			541.805	541.805	541.805	541.805				4	2164.2	2164.2	1.11	[KIDQIPK]	>sp|P38250	795	801	[LLPDGDAVDALSR]	>sp|P38250	782	794	K795	D787		12337	3984	1.11	1.11
Cst26p	58	1	78	542.666	542.666	542.666	542.666	542.666	542.666				3	1625.98	1625.98	-0.24	[SIFLEGK]	>sp|P38226	298	304	[IAHKVRK]	>sp|P38226	6	12	E302	K9		20150922_Debelyy_7780-dil10x-2ul-140min.17349.17349.3	4884.73	0.24	0.24
Cst26p	76	1	78	542.666	542.666	542.666	542.666	542.666	542.666				3	1625.98	1625.98	-0.24	[SIFLEGK]	>sp|P38226	298	304	[IAHKVRK]	>sp|P38226	6	12	E302	K9		20150922_Debelyy_7780-dil10x-2ul-140min.17349.17349.3	4884.73	0.24	0.24
Cst26p	64	1	127	542.667	542.667	542.667	542.667	542.667	542.667				3	1625.98	1625.98	0.1	[SIFLEGK]	>sp|P38226	298	304	[IAHKVRK]	>sp|P38226	6	12	E302	K9		14720	4571	0.1	0.1
Pma1p	122	27	149		543.571	543.571	543.571	543.571	543.571				4	2171.26	2171.26	0.92	[VAELASR]	>sp|P05030	502	508	[IVJVKGAPLFVLK]	>sp|P05030	470	482	E504	K474		17071	5129	0.92	0.92
Taz1p	74	1	113					547.49	547.49				5	2733.42	2733.42	1.57	[GDEFLEAYPR]	>sp|Q06510	10	19	[RMQKFLPPEGKPK]	>sp|Q06510	365	377	E15	K375		13429	4326	1.57	1.57
Taz1p	74	1	103					547.49	547.49				5	2733.42	2733.42	1.57	[GDEFLEAYPR]	>sp|Q06510	10	19	[RMQKFLPPEGKPK]	>sp|Q06510	365	377	D11	K375		13429	4326	1.57	1.57
Taz1p	74	1	103					547.49	547.49				5	2733.42	2733.42	1.57	[GDEFLEAYPR]	>sp|Q06510	10	19	[RMQKFLPPEGKPK]	>sp|Q06510	365	377	E12	K375		13429	4326	1.57	1.57
Taz1p	74	1	94					547.49	547.49				5	2733.42	2733.42	1.57	[GDEFLEAYPR]	>sp|Q06510	10	19	[RMQKFLPPEGKPK]	>sp|Q06510	365	377	E15	K368		13429	4326	1.57	1.57
Taz1p	74	1	86					547.49	547.49				5	2733.42	2733.42	1.57	[GDEFLEAYPR]	>sp|Q06510	10	19	[RMQKFLPPEGKPK]	>sp|Q06510	365	377	D11	K368		13429	4326	1.57	1.57
Taz1p	74	1	86					547.49	547.49				5	2733.42	2733.42	1.57	[GDEFLEAYPR]	>sp|Q06510	10	19	[RMQKFLPPEGKPK]	>sp|Q06510	365	377	E12	K368		13429	4326	1.57	1.57
Flc1p	77	2	107					547.491	547.491				5	2733.43	2733.42	1.61	[ETTRPTFSEK]	>sp|Q08967	667	676	[GLDYLKNTSVYKR]	>sp|Q08967	275	287	E675	K280		20150922_Debelyy_7779-dil20x-2ul-140min.12721.12721.5	4180.58	1.61	1.61
Flc1p	98	3	107					547.491	547.491				5	2733.43	2733.42	1.61	[ETTRPTFSEK]	>sp|Q08967	667	676	[GLDYLKNTSVYKR]	>sp|Q08967	275	287	E675	K280		20150922_Debelyy_7779-dil20x-2ul-140min.12721.12721.5	4180.58	1.61	1.61
Are2p	67	2	101						549.538				4	2195.13	2195.14	-3.56	[ELMAmRK]	>sp|P53629	162	168	[RREKELMAMR]	>sp|P53629	158	167	E162	K161	1	20160201_Debelyy_8078-SCX4.3999.3999.4	1461.92	3.56	3.56
Are2p	67	8	77						549.538				4	2195.13	2195.14	-3.56	[ELmAMRK]	>sp|P53629	162	168	[RREKELMAMR]	>sp|P53629	158	167	E162	K161	3	20160201_Debelyy_8078-SCX4.3999.3999.4	1461.92	3.56	3.56
Neo1p	159	2	169						549.801				4	2196.18	2196.19	-4.9	[IEYLLSDK]	>sp|P40527	497	504	[JVSISAKLISR]	>sp|P40527	783	793	D503	K789		20150922_Debelyy_7779-dil20x-2ul-140min.16479.16479.4	5160.35	4.9	4.9
Neo1p	159	3	169						549.801				4	2196.18	2196.19	-4.9	[IEYLLSDK]	>sp|P40527	497	504	[JVSISAKLISR]	>sp|P40527	783	793	D503	K789		20150922_Debelyy_7779-dil20x-2ul-140min.16479.16479.4	5160.35	4.9	4.9
Are2p	67	5	87					551.318	551.318				3	1651.94	1651.94	-1.51	[SALAKYK]	>sp|P53629	359	365	[FVGPTLEK]	>sp|P53629	147	154	K363	E153		20160201_Debelyy_8078-SCX4.16248.16248.3	3756.53	1.51	1.51
Are2p	56	1	97					551.318	551.318				3	1651.94	1651.94	-2.19	[SALAKYK]	>sp|P53629	359	365	[FVGPTLEK]	>sp|P53629	147	154	K363	E153		20160201_Debelyy_8078-SCX3.14505.14505.3	3813.28	2.19	2.19
Akr2p	24	1	43						552.978				3	1656.92	1656.93	-4.84	[LGNQKDK]	>sp|Q12013	284	290	[DGDLKVVK]	>sp|Q12013	60	67	K288	D62		20160201_Debelyy_8078-FT.27209.27209.3	7862.78	4.84	4.84
Akr2p	24	1	39						552.978				3	1656.92	1656.93	-4.84	[LGNQKDK]	>sp|Q12013	284	290	[DGDLKVVK]	>sp|Q12013	60	67	D289	K64		20160201_Debelyy_8078-FT.27209.27209.3	7862.78	4.84	4.84
Pma1p	127	14	163		553.291	553.291	553.291	553.291	553.291				4	2210.14	2210.14	1	[VSTQHEK]	>sp|P05030	910	916	[KVTAVVESPEGER]	>sp|P05030	457	469	E915	K457		20160201_Debelyy_8078-SCX6.3977.3977.4	1455.65	1	1
Pma1p	117	4	163		553.291	553.291	553.291	553.291	553.291				4	2210.14	2210.14	1	[VSTQHEK]	>sp|P05030	910	916	[KVTAVVESPEGER]	>sp|P05030	457	469	E915	K457		20160201_Debelyy_8078-SCX6.3977.3977.4	1455.65	1	1
Cds1p	67	1	84						553.77				4	2212.06	2212.05	3.09	[ESTAATKESR]	>sp|P38221	49	58	[EJIAVTSASGR]	>sp|P38221	101	111	K55	E101		20160201_Debelyy_8078-SCX5.4067.4067.4	1475.54	3.09	3.09
Isc1p	85	1	240						555.292				4	2218.15	2218.16	-4.01	[DRDVHERK]	>sp|P40015	6	13	[KDRDVHERK]	>sp|P40015	5	13	D8	K5		18936	5675	4.01	4.01
Isc1p	85	1	238						555.292				4	2218.15	2218.16	-4.01	[DRDVHERK]	>sp|P40015	6	13	[KDRDVHERK]	>sp|P40015	5	13	D6	K5		18936	5675	4.01	4.01
Isc1p	85	1	191						555.292				4	2218.15	2218.16	-4.01	[DRDVHERK]	>sp|P40015	6	13	[KDRDVHERK]	>sp|P40015	5	13	E11	K5		18936	5675	4.01	4.01
Taz1p	80	2	327			555.791	555.791	555.791	555.791				4	2220.14	2220.14	1.12	[YFKWGITR]	>sp|Q06510	205	212	{mSFRDVLER]	>sp|Q06510	0	9	K207	E8		20150922_Debelyy_7780-dil10x-2ul-140min.18547.18547.4	5164.97	1.12	1.12
Taz1p	80	2	321			555.791	555.791	555.791	555.791				4	2220.14	2220.14	1.12	[YFKWGITR]	>sp|Q06510	205	212	{mSFRDVLER]	>sp|Q06510	0	9	K207	D5		20150922_Debelyy_7780-dil10x-2ul-140min.18547.18547.4	5164.97	1.12	1.12
Taz1p	94	2	327			555.791	555.791	555.791	555.791				4	2220.14	2220.14	1.12	[YFKWGITR]	>sp|Q06510	205	212	{mSFRDVLER]	>sp|Q06510	0	9	K207	E8		20150922_Debelyy_7780-dil10x-2ul-140min.18547.18547.4	5164.97	1.12	1.12
Taz1p	94	2	321			555.791	555.791	555.791	555.791				4	2220.14	2220.14	1.12	[YFKWGITR]	>sp|Q06510	205	212	{mSFRDVLER]	>sp|Q06510	0	9	K207	D5		20150922_Debelyy_7780-dil10x-2ul-140min.18547.18547.4	5164.97	1.12	1.12
Taz1p	94	1	203			555.791	555.791	555.791	555.791				4	2220.14	2220.14	1.13	[YFKWGITR]	>sp|Q06510	205	212	{mSFRDVLER]	>sp|Q06510	0	9	K207	D5		20150922_Debelyy_7779-dil20x-2ul-140min.16511.16511.4	5168.52	1.13	1.13
Taz1p	94	4	203			555.791	555.791	555.791	555.791				4	2220.14	2220.14	1.13	[YFKWGITR]	>sp|Q06510	205	212	{mSFRDVLER]	>sp|Q06510	0	9	K207	D5		20150922_Debelyy_7779-dil20x-2ul-140min.16511.16511.4	5168.52	1.13	1.13
Slc1p	67	5	81						556.294				4	2222.16	2222.15	2.96	[DQMVDTLK]	>sp|P33333	236	243	[DKIGEFAEKVR]	>sp|P33333	225	235	D236	K226		20150922_Debelyy_7779-dil20x-2ul-140min.14814.14814.4	4729.74	2.96	2.96
Slc1p	67	5	81						556.294				4	2222.16	2222.15	2.96	[DQMVDTLK]	>sp|P33333	236	243	[DKIGEFAEKVR]	>sp|P33333	225	235	D236	K233		20150922_Debelyy_7779-dil20x-2ul-140min.14814.14814.4	4729.74	2.96	2.96
Are2p	80	5	133					556.307	556.307				5	2777.51	2777.5	1.82	[RREKELmAmR]	>sp|P53629	158	167	[FVGPTLEKEIRR]	>sp|P53629	147	158	E160	K154		20150922_Debelyy_7779-dil20x-2ul-140min.8668.8668.5	3101.71	1.82	1.82
Are2p	80	5	132					556.307	556.307				5	2777.51	2777.5	1.82	[RREKELmAmR]	>sp|P53629	158	167	[FVGPTLEKEIRR]	>sp|P53629	147	158	K161	E153		20150922_Debelyy_7779-dil20x-2ul-140min.8668.8668.5	3101.71	1.82	1.82
Are2p	80	5	132					556.307	556.307				5	2777.51	2777.5	1.82	[RREKELmAmR]	>sp|P53629	158	167	[FVGPTLEKEIRR]	>sp|P53629	147	158	E162	K154		20150922_Debelyy_7779-dil20x-2ul-140min.8668.8668.5	3101.71	1.82	1.82
Gpt2p	79	4	81						558.523		4	2	4	2231.07	2231.08	-4.8	[GTDLLATWK]	>sp|P36148	493	501	[YGEMYKDSPR]	>sp|P36148	325	334	D495	K330		20160201_Debelyy_8078-SCX6.22458.22458.4	5161.35	4.8	4.8
Pet9p	83	1	111		558.803	558.803	558.803	558.803	558.803				4	2232.19	2232.19	-0.92	[LAADSKSSK]	>sp|P18239	155	163	[LLIQNQDEMLK]	>sp|P18239	49	59	K160	D55		20160201_Debelyy_8078-SCX6.8280.8280.4	2361.97	0.92	0.92
Pet9p	83	1	111		558.803	558.803	558.803	558.803	558.803				4	2232.19	2232.19	-0.92	[LAADSKSSK]	>sp|P18239	155	163	[LLIQNQDEMLK]	>sp|P18239	49	59	K160	E56		20160201_Debelyy_8078-SCX6.8280.8280.4	2361.97	0.92	0.92
Pet9p	112	1	132			558.804	558.804	558.804	558.804				4	2232.19	2232.19	1.33	[LAADSKSSK]	>sp|P18239	155	163	[LLIQNQDEMLK]	>sp|P18239	49	59	K160	D55		20160201_Debelyy_8078-SCX5.8401.8401.4	2353.8	1.33	1.33
Pet9p	112	1	132			558.804	558.804	558.804	558.804				4	2232.19	2232.19	1.33	[LAADSKSSK]	>sp|P18239	155	163	[LLIQNQDEMLK]	>sp|P18239	49	59	K160	E56		20160201_Debelyy_8078-SCX5.8401.8401.4	2353.8	1.33	1.33
Pet9p	61	1	132			558.804	558.804	558.804	558.804				4	2232.19	2232.19	1.33	[LAADSKSSK]	>sp|P18239	155	163	[LLIQNQDEMLK]	>sp|P18239	49	59	K160	D55		20160201_Debelyy_8078-SCX5.8401.8401.4	2353.8	1.33	1.33
Pet9p	61	1	132			558.804	558.804	558.804	558.804				4	2232.19	2232.19	1.33	[LAADSKSSK]	>sp|P18239	155	163	[LLIQNQDEMLK]	>sp|P18239	49	59	K160	E56		20160201_Debelyy_8078-SCX5.8401.8401.4	2353.8	1.33	1.33
Gup1p	77	2	76						561.038				4	2241.13	2241.14	-3.67	[KSPSYESK]	>sp|P53154	244	251	[DASTTTKPSLWK]	>sp|P53154	27	38	K244	D27		20150922_Debelyy_7779-dil20x-2ul-140min.20250.20250.4	6148.29	3.67	3.67
Taz1p	80	3	98						561.293				5	2802.43	2802.45	-4.13	[FLPPEGKPK]	>sp|Q06510	369	377	[DVLERGDEFLEAYPR]	>sp|Q06510	5	19	K375	D5		14878	4609	4.13	4.13
Taz1p	80	3	98						561.293				5	2802.43	2802.45	-4.13	[FLPPEGKPK]	>sp|Q06510	369	377	[DVLERGDEFLEAYPR]	>sp|Q06510	5	19	K375	E8		14878	4609	4.13	4.13
Taz1p	80	3	90						561.293				5	2802.43	2802.45	-4.13	[FLPPEGKPK]	>sp|Q06510	369	377	[DVLERGDEFLEAYPR]	>sp|Q06510	5	19	K375	D11		14878	4609	4.13	4.13
Taz1p	80	3	87						561.293				5	2802.43	2802.45	-4.13	[FLPPEGKPK]	>sp|Q06510	369	377	[DVLERGDEFLEAYPR]	>sp|Q06510	5	19	K375	E12		14878	4609	4.13	4.13
Pet9p	110	4	140					561.552	561.552				4	2243.19	2243.18	2.35	[SDGVAGLYR]	>sp|P18239	183	191	[QFNGLIDVYKK]	>sp|P18239	169	179	D184	K178		15324	4715	2.35	2.35
Chs2p	110	3	153						561.814				4	2244.24	2244.22	4.78	[TMKGKWGLK]	>sp|P14180	473	481	[mVSDLPPPSKK]	>sp|P14180	223	233	K475	D226	1	21198	6219	4.78	4.78
Chs2p	110	3	125						561.814				4	2244.24	2244.22	4.78	[TMKGKWGLK]	>sp|P14180	473	481	[mVSDLPPPSKK]	>sp|P14180	223	233	K477	D226	1	21198	6219	4.78	4.78
Chs2p	110	6	124						561.814				4	2244.24	2244.22	4.78	[TmKGKWGLK]	>sp|P14180	473	481	[MVSDLPPPSKK]	>sp|P14180	223	233	K475	D226	2	21198	6219	4.78	4.78
Pma1p	122	41	123	562.06	562.06	562.06	562.06	562.06	562.06				4	2245.22	2245.22	-0.44	[SLKQYPK]	>sp|P05030	429	435	[KVTAVVESPEGER]	>sp|P05030	457	469	K431	E466		5491	2144	0.44	0.44
Pma1p	122	41	123	562.06	562.06	562.06	562.06	562.06	562.06				4	2245.22	2245.22	-0.44	[SLKQYPK]	>sp|P05030	429	435	[KVTAVVESPEGER]	>sp|P05030	457	469	K431	E468		5491	2144	0.44	0.44
Chs1p	100	1	122						562.255				4	2246	2245.99	4.34	{MSDQNNR]	>sp|P08004	0	7	[GDDYQINSYLGR]	>sp|P08004	246	257	{0	D247		20160201_Debelyy_8078-SCX6.18395.18395.4	4333.05	4.34	4.34
Chs1p	100	1	120						562.255				4	2246	2245.99	4.34	{MSDQNNR]	>sp|P08004	0	7	[GDDYQINSYLGR]	>sp|P08004	246	257	{0	D248		20160201_Debelyy_8078-SCX6.18395.18395.4	4333.05	4.34	4.34
Lag1p	97	1	162			562.28	562.28	562.28	562.28				3	1684.83	1684.82	1.23	{MTSATDK]	>sp|P38703	0	7	[MKALTGDSK]	>sp|P38703	54	62	{0	D60		20160201_Debelyy_8078-SCX7.11081.11081.3	3066.25	1.23	1.23
Lag1p	80	1	162			562.28	562.28	562.28	562.28				3	1684.83	1684.82	1.23	{MTSATDK]	>sp|P38703	0	7	[MKALTGDSK]	>sp|P38703	54	62	{0	D60		20160201_Debelyy_8078-SCX7.11081.11081.3	3066.25	1.23	1.23
Izh2p	66	3	102						562.307				4	2246.21	2246.22	-4.16	{MSTLLERTK]	>sp|Q12442	0	9	[TSANPAEVAKAK]	>sp|Q12442	22	33	E6	K31		20150922_Debelyy_7780-dil10x-2ul-140min.22637.22637.4	6152.5	4.16	4.16
Izh2p	66	3	102						562.307				4	2246.21	2246.22	-4.16	{MSTLLERTK]	>sp|Q12442	0	9	[TSANPAEVAKAK]	>sp|Q12442	22	33	E6	K31		20150922_Debelyy_7780-dil10x-2ul-140min.22637.22637.4	6152.5	4.16	4.16
Per1p	50	1	72					563.975	563.975				3	1689.91	1689.91	-2.13	[GFVKFSR]	>sp|P25625	132	138	[LmGEFKK]	>sp|P25625	275	281	K135	E278		20160201_Debelyy_8078-SCX7.27679.27679.3	6307.32	2.13	2.13
Izh2p	60	1	78						565.318				5	2822.56	2822.55	4.15	{MSTLLERTK]	>sp|Q12442	0	9	{MSTLLERTKSVQELK]	>sp|Q12442	0	15	{0	E6		20160201_Debelyy_8078-SCX7.25516.25516.5	5899.42	4.15	4.15
Izh2p	60	1	62						565.318				5	2822.56	2822.55	4.15	{MSTLLERTK]	>sp|Q12442	0	9	{MSTLLERTKSVQELK]	>sp|Q12442	0	15	{0	E13		20160201_Debelyy_8078-SCX7.25516.25516.5	5899.42	4.15	4.15
Pma1p	127	7	222			566.049	566.049	566.049	566.049				4	2261.18	2261.17	1.3	[TGTLTKNK]	>sp|P05030	380	387	[ADTGIAVEGATDAAR]	>sp|P05030	645	659	K385	E652		20160201_Debelyy_8078-SCX4.5429.5429.4	1773.97	1.3	1.3
Pma1p	127	7	185			566.049	566.049	566.049	566.049				4	2261.18	2261.17	1.3	[TGTLTKNK]	>sp|P05030	380	387	[ADTGIAVEGATDAAR]	>sp|P05030	645	659	K385	D646		20160201_Debelyy_8078-SCX4.5429.5429.4	1773.97	1.3	1.3
Pma1p	64	2	222			566.049	566.049	566.049	566.049				4	2261.18	2261.17	1.3	[TGTLTKNK]	>sp|P05030	380	387	[ADTGIAVEGATDAAR]	>sp|P05030	645	659	K385	E652		20160201_Debelyy_8078-SCX4.5429.5429.4	1773.97	1.3	1.3
Pma1p	64	2	185			566.049	566.049	566.049	566.049				4	2261.18	2261.17	1.3	[TGTLTKNK]	>sp|P05030	380	387	[ADTGIAVEGATDAAR]	>sp|P05030	645	659	K385	D646		20160201_Debelyy_8078-SCX4.5429.5429.4	1773.97	1.3	1.3
Pma1p	64	2	82			566.049	566.049	566.049	566.049				4	2261.18	2261.17	1.3	[TGTLTKNK]	>sp|P05030	380	387	[ADTGIAVEGATDAAR]	>sp|P05030	645	659	K385	D656		20160201_Debelyy_8078-SCX4.5429.5429.4	1773.97	1.3	1.3
Pma1p	127	12	172						566.05				4	2261.18	2261.17	2.67	[TGTLTKNK]	>sp|P05030	380	387	[ADTGIAVEGATDAAR]	>sp|P05030	645	659	K385	E652		20160201_Debelyy_8078-SCX5.5427.5427.4	1770.65	2.67	2.67
Pma1p	127	12	152						566.05				4	2261.18	2261.17	2.67	[TGTLTKNK]	>sp|P05030	380	387	[ADTGIAVEGATDAAR]	>sp|P05030	645	659	K385	D646		20160201_Debelyy_8078-SCX5.5427.5427.4	1770.65	2.67	2.67
Pma1p	128	6	172						566.05				4	2261.18	2261.17	2.67	[TGTLTKNK]	>sp|P05030	380	387	[ADTGIAVEGATDAAR]	>sp|P05030	645	659	K385	E652		20160201_Debelyy_8078-SCX5.5427.5427.4	1770.65	2.67	2.67
Pma1p	128	6	152						566.05				4	2261.18	2261.17	2.67	[TGTLTKNK]	>sp|P05030	380	387	[ADTGIAVEGATDAAR]	>sp|P05030	645	659	K385	D646		20160201_Debelyy_8078-SCX5.5427.5427.4	1770.65	2.67	2.67
Gup1p	57	1	97						568.612				3	1703.82	1703.81	4.78	[SPSYESK]	>sp|P53154	245	251	[KSPSYESK]	>sp|P53154	244	251	E249	K244		20160201_Debelyy_8078-SCX7.23242.23242.3	5447.85	4.78	4.78
Erg4p	90	1	93						568.96				3	1704.87	1704.86	3.83	[KQMSGDK]	>sp|P25340	358	364	[LQVQGEEK]	>sp|P25340	9	16	K358	E15		20160201_Debelyy_8078-SCX7.8515.8515.3	2546.13	3.83	3.83
Ypr114w	66	1	67	569.304	569.304	569.304	569.304	569.304	569.304				3	1705.9	1705.9	-0.26	[KGESVDK]	>sp|Q06107	303	309	[GESVDKVTK]	>sp|Q06107	304	312	E305	K309		13360	4237	0.26	0.26
Ypr114w	66	1	66	569.304	569.304	569.304	569.304	569.304	569.304				3	1705.9	1705.9	-0.26	[KGESVDK]	>sp|Q06107	303	309	[GESVDKVTK]	>sp|Q06107	304	312	D308	K309		13360	4237	0.26	0.26
Cds1p	81	1	124			570.869	570.869	570.869	570.869				5	2850.32	2850.31	1.26	[EIVESVTDATSK]	>sp|P38221	15	26	{mSDNPEmKPHGTSK]	>sp|P38221	0	14	E18	{0		20150922_Debelyy_7779-dil20x-2ul-140min.14862.14862.5	4742.01	1.26	1.26
Cds1p	81	1	122			570.869	570.869	570.869	570.869				5	2850.32	2850.31	1.26	[EIVESVTDATSK]	>sp|P38221	15	26	{mSDNPEmKPHGTSK]	>sp|P38221	0	14	E15	{0		20150922_Debelyy_7779-dil20x-2ul-140min.14862.14862.5	4742.01	1.26	1.26
Cds1p	81	1	100			570.869	570.869	570.869	570.869				5	2850.32	2850.31	1.26	[EIVESVTDATSK]	>sp|P38221	15	26	{mSDNPEmKPHGTSK]	>sp|P38221	0	14	D22	{0		20150922_Debelyy_7779-dil20x-2ul-140min.14862.14862.5	4742.01	1.26	1.26
Cds1p	88	1	124			570.869	570.869	570.869	570.869				5	2850.32	2850.31	1.26	[EIVESVTDATSK]	>sp|P38221	15	26	{mSDNPEmKPHGTSK]	>sp|P38221	0	14	E18	{0		20150922_Debelyy_7779-dil20x-2ul-140min.14862.14862.5	4742.01	1.26	1.26
Cds1p	88	1	122			570.869	570.869	570.869	570.869				5	2850.32	2850.31	1.26	[EIVESVTDATSK]	>sp|P38221	15	26	{mSDNPEmKPHGTSK]	>sp|P38221	0	14	E15	{0		20150922_Debelyy_7779-dil20x-2ul-140min.14862.14862.5	4742.01	1.26	1.26
Cds1p	88	1	100			570.869	570.869	570.869	570.869				5	2850.32	2850.31	1.26	[EIVESVTDATSK]	>sp|P38221	15	26	{mSDNPEmKPHGTSK]	>sp|P38221	0	14	D22	{0		20150922_Debelyy_7779-dil20x-2ul-140min.14862.14862.5	4742.01	1.26	1.26
Drs2p	99	4	111			572.654	572.654	572.654	572.654				3	1715.95	1715.94	1.22	[FPDGSIK]	>sp|P39524	711	717	[NATATPIKR]	>sp|P39524	429	437	D713	K436		20160201_Debelyy_8078-SCX7.26508.26508.3	6108.21	1.22	1.22
Dnf1p	152	1	156						576.643				3	1727.91	1727.92	-4.51	[TSKDIAR]	>sp|P32660	458	464	[FAKNYWK]	>sp|P32660	393	399	D461	K395		20150922_Debelyy_7779-dil20x-2ul-140min.12641.12641.3	4160.09	4.51	4.51
Scs7p	81	2	80						577.64				3	1730.91	1730.9	3.94	{mSTNTSK]	>sp|Q03529	0	7	[TLELFSKK]	>sp|Q03529	8	15	{0	E10		20160201_Debelyy_8078-SCX6.9748.9748.3	2665.75	3.94	3.94
Scs7p	59	1	80						577.64				3	1730.91	1730.9	3.94	{mSTNTSK]	>sp|Q03529	0	7	[TLELFSKK]	>sp|Q03529	8	15	{0	E10		20160201_Debelyy_8078-SCX6.9748.9748.3	2665.75	3.94	3.94
Hmg1p	114	1	116			577.964	577.964	577.964	577.964				3	1731.88	1731.88	1.1	[EVDGDLR]	>sp|P12683	940	946	[DIESLDKK]	>sp|P12683	590	597	E940	K596		20160201_Debelyy_8078-SCX7.20385.20385.3	4883.19	1.1	1.1
Por1p	54	3	227					579.51	579.51				5	2893.52	2893.53	-1.57	[DGPLSTNVEAK]	>sp|P04840	51	61	[AKQPVKDGPLSTNVEAK]	>sp|P04840	45	61	D51	K50		20160201_Debelyy_8078-SCX6.7121.7121.5	2130.78	1.57	1.57
Por1p	54	3	212					579.51	579.51				5	2893.52	2893.53	-1.57	[DGPLSTNVEAK]	>sp|P04840	51	61	[AKQPVKDGPLSTNVEAK]	>sp|P04840	45	61	E59	K50		20160201_Debelyy_8078-SCX6.7121.7121.5	2130.78	1.57	1.57
Por1p	54	3	207					579.51	579.51				5	2893.52	2893.53	-1.57	[DGPLSTNVEAK]	>sp|P04840	51	61	[AKQPVKDGPLSTNVEAK]	>sp|P04840	45	61	D51	K46		20160201_Debelyy_8078-SCX6.7121.7121.5	2130.78	1.57	1.57
Por1p	54	3	197					579.51	579.51				5	2893.52	2893.53	-1.57	[DGPLSTNVEAK]	>sp|P04840	51	61	[AKQPVKDGPLSTNVEAK]	>sp|P04840	45	61	E59	K46		20160201_Debelyy_8078-SCX6.7121.7121.5	2130.78	1.57	1.57
Por1p	40	2	227					579.51	579.51				5	2893.52	2893.53	-1.57	[DGPLSTNVEAK]	>sp|P04840	51	61	[AKQPVKDGPLSTNVEAK]	>sp|P04840	45	61	D51	K50		20160201_Debelyy_8078-SCX6.7121.7121.5	2130.78	1.57	1.57
Por1p	40	2	212					579.51	579.51				5	2893.52	2893.53	-1.57	[DGPLSTNVEAK]	>sp|P04840	51	61	[AKQPVKDGPLSTNVEAK]	>sp|P04840	45	61	E59	K50		20160201_Debelyy_8078-SCX6.7121.7121.5	2130.78	1.57	1.57
Por1p	40	2	207					579.51	579.51				5	2893.52	2893.53	-1.57	[DGPLSTNVEAK]	>sp|P04840	51	61	[AKQPVKDGPLSTNVEAK]	>sp|P04840	45	61	D51	K46		20160201_Debelyy_8078-SCX6.7121.7121.5	2130.78	1.57	1.57
Por1p	40	2	197					579.51	579.51				5	2893.52	2893.53	-1.57	[DGPLSTNVEAK]	>sp|P04840	51	61	[AKQPVKDGPLSTNVEAK]	>sp|P04840	45	61	E59	K46		20160201_Debelyy_8078-SCX6.7121.7121.5	2130.78	1.57	1.57
Por1p	54	5	195			579.512	579.512	579.512	579.512				5	2893.53	2893.53	1.31	[DGPLSTNVEAK]	>sp|P04840	51	61	[AKQPVKDGPLSTNVEAK]	>sp|P04840	45	61	E59	K46		20160201_Debelyy_8078-SCX5.7227.7227.5	2127.86	1.31	1.31
Por1p	54	5	187			579.512	579.512	579.512	579.512				5	2893.53	2893.53	1.31	[DGPLSTNVEAK]	>sp|P04840	51	61	[AKQPVKDGPLSTNVEAK]	>sp|P04840	45	61	E59	K46		20160201_Debelyy_8078-SCX5.7227.7227.5	2127.86	1.31	1.31
Por1p	54	5	172			579.512	579.512	579.512	579.512				5	2893.53	2893.53	1.31	[DGPLSTNVEAK]	>sp|P04840	51	61	[AKQPVKDGPLSTNVEAK]	>sp|P04840	45	61	D51	K46		20160201_Debelyy_8078-SCX5.7227.7227.5	2127.86	1.31	1.31
Por1p	54	5	172			579.512	579.512	579.512	579.512				5	2893.53	2893.53	1.31	[DGPLSTNVEAK]	>sp|P04840	51	61	[AKQPVKDGPLSTNVEAK]	>sp|P04840	45	61	D51	K50		20160201_Debelyy_8078-SCX5.7227.7227.5	2127.86	1.31	1.31
Por1p	40	2	195			579.512	579.512	579.512	579.512				5	2893.53	2893.53	1.31	[DGPLSTNVEAK]	>sp|P04840	51	61	[AKQPVKDGPLSTNVEAK]	>sp|P04840	45	61	E59	K46		20160201_Debelyy_8078-SCX5.7227.7227.5	2127.86	1.31	1.31
Por1p	40	2	187			579.512	579.512	579.512	579.512				5	2893.53	2893.53	1.31	[DGPLSTNVEAK]	>sp|P04840	51	61	[AKQPVKDGPLSTNVEAK]	>sp|P04840	45	61	D51	K46		20160201_Debelyy_8078-SCX5.7227.7227.5	2127.86	1.31	1.31
Por1p	40	2	172			579.512	579.512	579.512	579.512				5	2893.53	2893.53	1.31	[DGPLSTNVEAK]	>sp|P04840	51	61	[AKQPVKDGPLSTNVEAK]	>sp|P04840	45	61	D51	K50		20160201_Debelyy_8078-SCX5.7227.7227.5	2127.86	1.31	1.31
Por1p	40	2	172			579.512	579.512	579.512	579.512				5	2893.53	2893.53	1.31	[DGPLSTNVEAK]	>sp|P04840	51	61	[AKQPVKDGPLSTNVEAK]	>sp|P04840	45	61	E59	K50		20160201_Debelyy_8078-SCX5.7227.7227.5	2127.86	1.31	1.31
Erg4p	67	2	81						585.285				3	1753.84	1753.83	4.93	[KQMSGDK]	>sp|P25340	358	364	[QMSGDKTGR]	>sp|P25340	359	367	D363	K364		20160201_Debelyy_8078-SCX5.23004.23004.3	5092.86	4.93	4.93
Are1p	68	2	99					587.585	587.585				4	2347.32	2347.32	-2.02	[ATVKTTVK]	>sp|P25628	159	166	[DLLQDEEFLKIR]	>sp|P25628	6	17	K162	D10		20151202_Debelyy_7988-dil10x-6ul-140min.24317.24317.4	6849.39	2.02	2.02
Are1p	68	2	99					587.585	587.585				4	2347.32	2347.32	-2.02	[ATVKTTVK]	>sp|P25628	159	166	[DLLQDEEFLKIR]	>sp|P25628	6	17	K162	E11		20151202_Debelyy_7988-dil10x-6ul-140min.24317.24317.4	6849.39	2.02	2.02
Tcb1p	180	1	200						587.807				4	2348.2	2348.21	-3.78	[YEETIDEK]	>sp|Q12466	756	763	[TRYKFVVKDGK]	>sp|Q12466	589	599	E758	K596		20160201_Debelyy_8078-SCX7.25682.25682.4	5938.43	3.78	3.78
Tcb1p	180	1	199						587.807				4	2348.2	2348.21	-3.78	[YEETIDEK]	>sp|Q12466	756	763	[TRYKFVVKDGK]	>sp|Q12466	589	599	E757	K596		20160201_Debelyy_8078-SCX7.25682.25682.4	5938.43	3.78	3.78
Tcb1p	111	1	200						587.807				4	2348.2	2348.21	-3.78	[YEETIDEK]	>sp|Q12466	756	763	[TRYKFVVKDGK]	>sp|Q12466	589	599	E758	K596		20160201_Debelyy_8078-SCX7.25682.25682.4	5938.43	3.78	3.78
Tcb1p	111	1	199						587.807				4	2348.2	2348.21	-3.78	[YEETIDEK]	>sp|Q12466	756	763	[TRYKFVVKDGK]	>sp|Q12466	589	599	E757	K596		20160201_Debelyy_8078-SCX7.25682.25682.4	5938.43	3.78	3.78
Gpt2p	116	1	145			588.924	588.924	588.924	588.924				5	2940.59	2940.59	-1.3	[LATEIFSK]	>sp|P36148	617	624	[SKNPQTTPVNFTKRFSAK]	>sp|P36148	167	184	E620	K179	1	20150922_Debelyy_7779-dil20x-2ul-140min.22352.22352.5	6698.2	1.3	1.3
Gpt2p	144	1	145			588.924	588.924	588.924	588.924				5	2940.59	2940.59	-1.3	[LATEIFSK]	>sp|P36148	617	624	[SKNPQTTPVNFTKRFSAK]	>sp|P36148	167	184	E620	K179	1	20150922_Debelyy_7779-dil20x-2ul-140min.22352.22352.5	6698.2	1.3	1.3
Pma1p	127	6	236	589.553	589.553	589.553	589.553	589.553	589.553				4	2355.19	2355.19	0.24	[VSTQHEK]	>sp|P05030	910	916	[KADTGIAVEGATDAAR]	>sp|P05030	644	659	E915	K644		20160201_Debelyy_8078-SCX5.4068.4068.4	1475.76	0.24	0.24
Pma1p	127	6	236	589.553	589.553	589.553	589.553	589.553	589.553				4	2355.19	2355.19	0.24	[VSTQHEK]	>sp|P05030	910	916	[KADTGIAVEGATDAAR]	>sp|P05030	644	659	E915	K644		20160201_Debelyy_8078-SCX5.4068.4068.4	1475.76	0.24	0.24
Pma1p	128	3	236	589.553	589.553	589.553	589.553	589.553	589.553				4	2355.19	2355.19	0.24	[VSTQHEK]	>sp|P05030	910	916	[KADTGIAVEGATDAAR]	>sp|P05030	644	659	E915	K644		20160201_Debelyy_8078-SCX5.4068.4068.4	1475.76	0.24	0.24
Cds1p	81	2	83						591.629				3	1772.87	1772.87	3.38	[SLTNHS}	>sp|P38221	452	458	[DASESVTPVTK]	>sp|P38221	38	48	}458	K48		20150922_Debelyy_7780-dil10x-2ul-140min.21143.21143.3	5779.42	3.38	3.38
Sct1p	150	1	312						592.323				4	2366.27	2366.26	3.36	[VDPTDYK]	>sp|P32784	154	160	[KTSELNRRKmLR]	>sp|P32784	617	628	D158	K617		20150922_Debelyy_7780-dil10x-2ul-140min.15056.15056.4	4346.68	3.36	3.36
Sct1p	150	1	174						592.323				4	2366.27	2366.26	3.36	[VDPTDYK]	>sp|P32784	154	160	[KTSELNRRKmLR]	>sp|P32784	617	628	D155	K617		20150922_Debelyy_7780-dil10x-2ul-140min.15056.15056.4	4346.68	3.36	3.36
Sct1p	186	1	312						592.323				4	2366.27	2366.26	3.36	[VDPTDYK]	>sp|P32784	154	160	[KTSELNRRKmLR]	>sp|P32784	617	628	D158	K617		20150922_Debelyy_7780-dil10x-2ul-140min.15056.15056.4	4346.68	3.36	3.36
Erg24p	64	4	73					594.314	594.314				3	1780.93	1780.93	-2.15	[DGSKLSYK]	>sp|P32462	102	109	[NGNGKREK]	>sp|P32462	175	182	D102	K179		20150922_Debelyy_7780-dil10x-2ul-140min.25557.25557.3	6811.39	2.15	2.15
Pis1p	53	1	77						594.601				3	1781.79	1781.8	-4.13	[SVGEGESR]	>sp|P06197	131	138	{MSSNSTPEK]	>sp|P06197	0	9	E134	{0		20160201_Debelyy_8078-SCX4.24571.24571.3	5356.01	4.13	4.13
Pis1p	53	1	60						594.601				3	1781.79	1781.8	-4.13	[SVGEGESR]	>sp|P06197	131	138	{MSSNSTPEK]	>sp|P06197	0	9	E136	{0		20160201_Debelyy_8078-SCX4.24571.24571.3	5356.01	4.13	4.13
Pis1p	30	1	77						594.601				3	1781.79	1781.8	-4.13	[SVGEGESR]	>sp|P06197	131	138	{MSSNSTPEK]	>sp|P06197	0	9	E134	{0		20160201_Debelyy_8078-SCX4.24571.24571.3	5356.01	4.13	4.13
Pis1p	30	1	60						594.601				3	1781.79	1781.8	-4.13	[SVGEGESR]	>sp|P06197	131	138	{MSSNSTPEK]	>sp|P06197	0	9	E136	{0		20160201_Debelyy_8078-SCX4.24571.24571.3	5356.01	4.13	4.13
Erg24p	51	1	84					596.315	596.315				3	1786.93	1786.93	-1.84	[NGNGKREK]	>sp|P32462	175	182	{mVSALNPR]	>sp|P32462	0	8	E181	{0		20160201_Debelyy_8078-SCX4.25413.25413.3	5532.33	1.84	1.84
Sec61p	64	3	120			597.986	597.986	597.986	597.986				3	1791.94	1791.94	1.07	[DIAKQFK]	>sp|P32915	390	396	[DQGMVINGK]	>sp|P32915	397	405	K393	D397		20150922_Debelyy_7780-dil10x-2ul-140min.9493.9493.3	3064.29	1.07	1.07
Sec61p	67	3	120			597.986	597.986	597.986	597.986				3	1791.94	1791.94	1.07	[DIAKQFK]	>sp|P32915	390	396	[DQGMVINGK]	>sp|P32915	397	405	K393	D397		20150922_Debelyy_7780-dil10x-2ul-140min.9493.9493.3	3064.29	1.07	1.07
Ypr114w	70	1	81				598.652	598.652	598.652				3	1793.94	1793.94	1.46	[FLPQKSK]	>sp|Q06107	216	222	[DEKTTSER]	>sp|Q06107	77	84	K220	E83		20160201_Debelyy_8078-SCX6.4563.4563.3	1591.35	1.46	1.46
Ipt1p	62	2	70						600.935				5	3000.65	3000.64	2.89	[KQRPIQKR]	>sp|P38954	142	149	[LGDKVDTRNEARTFGMR]	>sp|P38954	496	512	K142	E505		20150922_Debelyy_7780-dil10x-2ul-140min.24748.24748.5	6678.34	2.89	2.89
Ipt1p	62	2	70						600.935				5	3000.65	3000.64	2.89	[KQRPIQKR]	>sp|P38954	142	149	[LGDKVDTRNEARTFGMR]	>sp|P38954	496	512	K142	E505		20150922_Debelyy_7780-dil10x-2ul-140min.24748.24748.5	6678.34	2.89	2.89
Sur2p	57	1	119		602.516	602.516	602.516	602.516	602.516				5	3008.55	3008.55	0.71	[EFLQERELEK]	>sp|P38992	319	328	[LKNFKAMNAAENEVK]	>sp|P38992	332	346	E319	K333		20150922_Debelyy_7780-dil10x-2ul-140min.7858.7858.5	2671.48	0.71	0.71
Sur2p	57	1	119		602.516	602.516	602.516	602.516	602.516				5	3008.55	3008.55	0.71	[EFLQERELEK]	>sp|P38992	319	328	[LKNFKAMNAAENEVK]	>sp|P38992	332	346	E323	K333		20150922_Debelyy_7780-dil10x-2ul-140min.7858.7858.5	2671.48	0.71	0.71
Sur2p	57	1	107		602.516	602.516	602.516	602.516	602.516				5	3008.55	3008.55	0.71	[EFLQERELEK]	>sp|P38992	319	328	[LKNFKAMNAAENEVK]	>sp|P38992	332	346	E325	K333		20150922_Debelyy_7780-dil10x-2ul-140min.7858.7858.5	2671.48	0.71	0.71
Sur2p	57	1	103		602.516	602.516	602.516	602.516	602.516				5	3008.55	3008.55	0.71	[EFLQERELEK]	>sp|P38992	319	328	[LKNFKAMNAAENEVK]	>sp|P38992	332	346	E319	K336		20150922_Debelyy_7780-dil10x-2ul-140min.7858.7858.5	2671.48	0.71	0.71
Sur2p	57	1	103		602.516	602.516	602.516	602.516	602.516				5	3008.55	3008.55	0.71	[EFLQERELEK]	>sp|P38992	319	328	[LKNFKAMNAAENEVK]	>sp|P38992	332	346	E323	K336		20150922_Debelyy_7780-dil10x-2ul-140min.7858.7858.5	2671.48	0.71	0.71
Sur2p	57	1	92		602.516	602.516	602.516	602.516	602.516				5	3008.55	3008.55	0.71	[EFLQERELEK]	>sp|P38992	319	328	[LKNFKAMNAAENEVK]	>sp|P38992	332	346	E325	K336		20150922_Debelyy_7780-dil10x-2ul-140min.7858.7858.5	2671.48	0.71	0.71
Sur2p	57	1	87		602.516	602.516	602.516	602.516	602.516				5	3008.55	3008.55	0.71	[EFLQERELEK]	>sp|P38992	319	328	[LKNFKAMNAAENEVK]	>sp|P38992	332	346	E327	K333		20150922_Debelyy_7780-dil10x-2ul-140min.7858.7858.5	2671.48	0.71	0.71
Sur2p	57	1	77		602.516	602.516	602.516	602.516	602.516				5	3008.55	3008.55	0.71	[EFLQERELEK]	>sp|P38992	319	328	[LKNFKAMNAAENEVK]	>sp|P38992	332	346	E327	K336		20150922_Debelyy_7780-dil10x-2ul-140min.7858.7858.5	2671.48	0.71	0.71
Sur2p	77	3	119		602.516	602.516	602.516	602.516	602.516				5	3008.55	3008.55	0.71	[EFLQERELEK]	>sp|P38992	319	328	[LKNFKAMNAAENEVK]	>sp|P38992	332	346	E319	K333		20150922_Debelyy_7780-dil10x-2ul-140min.7858.7858.5	2671.48	0.71	0.71
Sur2p	77	3	119		602.516	602.516	602.516	602.516	602.516				5	3008.55	3008.55	0.71	[EFLQERELEK]	>sp|P38992	319	328	[LKNFKAMNAAENEVK]	>sp|P38992	332	346	E323	K333		20150922_Debelyy_7780-dil10x-2ul-140min.7858.7858.5	2671.48	0.71	0.71
Sur2p	77	3	107		602.516	602.516	602.516	602.516	602.516				5	3008.55	3008.55	0.71	[EFLQERELEK]	>sp|P38992	319	328	[LKNFKAMNAAENEVK]	>sp|P38992	332	346	E325	K333		20150922_Debelyy_7780-dil10x-2ul-140min.7858.7858.5	2671.48	0.71	0.71
Sur2p	77	3	103		602.516	602.516	602.516	602.516	602.516				5	3008.55	3008.55	0.71	[EFLQERELEK]	>sp|P38992	319	328	[LKNFKAMNAAENEVK]	>sp|P38992	332	346	E319	K336		20150922_Debelyy_7780-dil10x-2ul-140min.7858.7858.5	2671.48	0.71	0.71
Sur2p	77	3	103		602.516	602.516	602.516	602.516	602.516				5	3008.55	3008.55	0.71	[EFLQERELEK]	>sp|P38992	319	328	[LKNFKAMNAAENEVK]	>sp|P38992	332	346	E323	K336		20150922_Debelyy_7780-dil10x-2ul-140min.7858.7858.5	2671.48	0.71	0.71
Sur2p	77	3	92		602.516	602.516	602.516	602.516	602.516				5	3008.55	3008.55	0.71	[EFLQERELEK]	>sp|P38992	319	328	[LKNFKAMNAAENEVK]	>sp|P38992	332	346	E325	K336		20150922_Debelyy_7780-dil10x-2ul-140min.7858.7858.5	2671.48	0.71	0.71
Sur2p	77	3	87		602.516	602.516	602.516	602.516	602.516				5	3008.55	3008.55	0.71	[EFLQERELEK]	>sp|P38992	319	328	[LKNFKAMNAAENEVK]	>sp|P38992	332	346	E327	K333		20150922_Debelyy_7780-dil10x-2ul-140min.7858.7858.5	2671.48	0.71	0.71
Sur2p	77	3	77		602.516	602.516	602.516	602.516	602.516				5	3008.55	3008.55	0.71	[EFLQERELEK]	>sp|P38992	319	328	[LKNFKAMNAAENEVK]	>sp|P38992	332	346	E327	K336		20150922_Debelyy_7780-dil10x-2ul-140min.7858.7858.5	2671.48	0.71	0.71
Are2p	118	1	122						602.985				3	1806.94	1806.93	4.93	[ELmAmRK]	>sp|P53629	162	168	[LNAADAGKR]	>sp|P53629	19	27	E162	K26		18789	5543	4.93	4.93
Drs2p	77	1	79						603.299				3	1807.88	1807.89	-3.65	[FPDGSIK]	>sp|P39524	711	717	[EJIEDIKR]	>sp|P39524	265	272	D713	K271		20160201_Debelyy_8078-SCX4.19012.19012.3	4260.36	3.65	3.65
Lag1p	73	2	133						604.856				5	3020.25	3020.24	4.63	{MTSATDK]	>sp|P38703	0	7	[DERSDSDSDESAENEESKEK]	>sp|P38703	390	409	{0	D390		20150922_Debelyy_7780-dil10x-2ul-140min.14920.14920.5	4314.55	4.63	4.63
Lag1p	73	2	133						604.856				5	3020.25	3020.24	4.63	{MTSATDK]	>sp|P38703	0	7	[DERSDSDSDESAENEESKEK]	>sp|P38703	390	409	{0	E391		20150922_Debelyy_7780-dil10x-2ul-140min.14920.14920.5	4314.55	4.63	4.63
Lag1p	73	2	132						604.856				5	3020.25	3020.24	4.63	{MTSATDK]	>sp|P38703	0	7	[DERSDSDSDESAENEESKEK]	>sp|P38703	390	409	{0	D394		20150922_Debelyy_7780-dil10x-2ul-140min.14920.14920.5	4314.55	4.63	4.63
Lag1p	73	2	131						604.856				5	3020.25	3020.24	4.63	{MTSATDK]	>sp|P38703	0	7	[DERSDSDSDESAENEESKEK]	>sp|P38703	390	409	{0	E402		20150922_Debelyy_7780-dil10x-2ul-140min.14920.14920.5	4314.55	4.63	4.63
Lag1p	73	2	131						604.856				5	3020.25	3020.24	4.63	{MTSATDK]	>sp|P38703	0	7	[DERSDSDSDESAENEESKEK]	>sp|P38703	390	409	{0	E404		20150922_Debelyy_7780-dil10x-2ul-140min.14920.14920.5	4314.55	4.63	4.63
Lag1p	73	2	131						604.856				5	3020.25	3020.24	4.63	{MTSATDK]	>sp|P38703	0	7	[DERSDSDSDESAENEESKEK]	>sp|P38703	390	409	{0	E408		20150922_Debelyy_7780-dil10x-2ul-140min.14920.14920.5	4314.55	4.63	4.63
Lag1p	73	2	127						604.856				5	3020.25	3020.24	4.63	{MTSATDK]	>sp|P38703	0	7	[DERSDSDSDESAENEESKEK]	>sp|P38703	390	409	{0	E399		20150922_Debelyy_7780-dil10x-2ul-140min.14920.14920.5	4314.55	4.63	4.63
Lag1p	73	2	126						604.856				5	3020.25	3020.24	4.63	{MTSATDK]	>sp|P38703	0	7	[DERSDSDSDESAENEESKEK]	>sp|P38703	390	409	{0	D396		20150922_Debelyy_7780-dil10x-2ul-140min.14920.14920.5	4314.55	4.63	4.63
Lag1p	73	2	126						604.856				5	3020.25	3020.24	4.63	{MTSATDK]	>sp|P38703	0	7	[DERSDSDSDESAENEESKEK]	>sp|P38703	390	409	{0	D398		20150922_Debelyy_7780-dil10x-2ul-140min.14920.14920.5	4314.55	4.63	4.63
Lag1p	73	2	123						604.856				5	3020.25	3020.24	4.63	{MTSATDK]	>sp|P38703	0	7	[DERSDSDSDESAENEESKEK]	>sp|P38703	390	409	{0	E405		20150922_Debelyy_7780-dil10x-2ul-140min.14920.14920.5	4314.55	4.63	4.63
Lag1p	73	2	98						604.856				5	3020.25	3020.24	4.63	{MTSATDK]	>sp|P38703	0	7	[DERSDSDSDESAENEESKEK]	>sp|P38703	390	409	D6	K407		20150922_Debelyy_7780-dil10x-2ul-140min.14920.14920.5	4314.55	4.63	4.63
Pet9p	110	5	136	605.06	605.06	605.06	605.06	605.06	605.06				4	2417.22	2417.22	-0.01	[YDGAFDJLR]	>sp|P18239	265	273	[KIVAAEGVGSLFK]	>sp|P18239	274	286	D266	K274		18736	5531	0.01	0.01
Fks1p	75	1	95						605.312				3	1813.92	1813.91	4.29	[EDDQFSR]	>sp|P38631	863	869	[MARRKFK]	>sp|P38631	993	999	E863	K997		20160201_Debelyy_8078-SCX4.23298.23298.3	5095.64	4.29	4.29
Fks1p	75	1	95						605.312				3	1813.92	1813.91	4.29	[EDDQFSR]	>sp|P38631	863	869	[MARRKFK]	>sp|P38631	993	999	D864	K997		20160201_Debelyy_8078-SCX4.23298.23298.3	5095.64	4.29	4.29
Fks1p	75	1	95						605.312				3	1813.92	1813.91	4.29	[EDDQFSR]	>sp|P38631	863	869	[MARRKFK]	>sp|P38631	993	999	D865	K997		20160201_Debelyy_8078-SCX4.23298.23298.3	5095.64	4.29	4.29
Aur1p	41	1	88						606.292				3	1816.86	1816.87	-3.39	{MANPFSR]	>sp|P36107	0	7	[WSYTSIEK]	>sp|P36107	329	336	{0	E335		21545	6232	3.39	3.39
Cds1p	118	2	132	607.347	607.347	607.347	607.347	607.347	607.347				3	1820.03	1820.03	-0.4	[LQEELHK]	>sp|P38221	31	37	[EKNLPLTK]	>sp|P38221	112	119	E33	K113		20160201_Debelyy_8078-SCX7.32628.32628.3	7184.34	0.4	0.4
Cds1p	118	2	132	607.347	607.347	607.347	607.347	607.347	607.347				3	1820.03	1820.03	-0.4	[LQEELHK]	>sp|P38221	31	37	[EKNLPLTK]	>sp|P38221	112	119	E34	K113		20160201_Debelyy_8078-SCX7.32628.32628.3	7184.34	0.4	0.4
Cds1p	85	1	132	607.347	607.347	607.347	607.347	607.347	607.347				3	1820.03	1820.03	-0.4	[LQEELHK]	>sp|P38221	31	37	[EKNLPLTK]	>sp|P38221	112	119	E33	K113		20160201_Debelyy_8078-SCX7.32628.32628.3	7184.34	0.4	0.4
Cds1p	85	1	132	607.347	607.347	607.347	607.347	607.347	607.347				3	1820.03	1820.03	-0.4	[LQEELHK]	>sp|P38221	31	37	[EKNLPLTK]	>sp|P38221	112	119	E34	K113		20160201_Debelyy_8078-SCX7.32628.32628.3	7184.34	0.4	0.4
Erg4p	75	3	77						608.975				3	1824.91	1824.9	3.38	[KQmSGDK]	>sp|P25340	358	364	[DQAKJKRK]	>sp|P25340	445	452	D363	K448		14413	4495	3.38	3.38
Are1p	62	1	67				611.017	611.017	611.017				3	1831.04	1831.04	-1.39	[ATVKTTVK]	>sp|P25628	159	166	[RLNSAEANK]	>sp|P25628	18	26	K162	E23		20160201_Debelyy_8078-SCX7.28113.28113.3	6376.85	1.39	1.39
Chs2p	115	5	143					612.998	612.998				3	1836.98	1836.97	2.15	[RANSESK]	>sp|P14180	214	220	[TmKGKWGLK]	>sp|P14180	473	481	E218	K477		20151202_Debelyy_7988-dil10x-6ul-140min.10733.10733.3	3579.36	2.15	2.15
Akr2p	77	1	115						613.982				3	1839.93	1839.93	3.27	[SDPGJLK]	>sp|Q12013	415	421	[NTYKVSLTR]	>sp|Q12013	352	360	D416	K355		20160201_Debelyy_8078-SCX7.6560.6560.3	2132.93	3.27	3.27
Akr2p	60	1	115						613.982				3	1839.93	1839.93	3.27	[SDPGJLK]	>sp|Q12013	415	421	[NTYKVSLTR]	>sp|Q12013	352	360	D416	K355		20160201_Debelyy_8078-SCX7.6560.6560.3	2132.93	3.27	3.27
Gpt2p	77	3	92	614.327	614.327	614.327	614.327	614.327	614.327				4	2454.29	2454.29	-0.27	[KLVYDYNR]	>sp|P36148	408	415	[NPQTTPVNFTKR]	>sp|P36148	169	180	D412	K179	1	20160201_Debelyy_8078-SCX5.21150.21150.4	4721.13	0.27	0.27
Gpt2p	77	5	90	614.327	614.327	614.327	614.327	614.327	614.327				4	2454.29	2454.29	-0.27	[LVYDYNRK]	>sp|P36148	409	416	[NPQTTPVNFTKR]	>sp|P36148	169	180	D412	K179	2	20160201_Debelyy_8078-SCX5.21150.21150.4	4721.13	0.27	0.27
Lcb3p	60	1	72					614.33	614.33				4	2454.3	2454.3	-2.36	[FRFNIREK]	>sp|P47013	47	54	{mVDGLNTSNIRK]	>sp|P47013	0	12	E53	{0		20150922_Debelyy_7779-dil20x-2ul-140min.18432.18432.4	5670.27	2.36	2.36
Lcb3p	71	1	72					614.33	614.33				4	2454.3	2454.3	-2.36	[FRFNIREK]	>sp|P47013	47	54	{mVDGLNTSNIRK]	>sp|P47013	0	12	E53	{0		20150922_Debelyy_7779-dil20x-2ul-140min.18432.18432.4	5670.27	2.36	2.36
Gup1p	65	1	71						614.682				3	1842.03	1842.02	4.09	[SAILLNER]	>sp|P53154	255	262	[WENLQKK]	>sp|P53154	237	243	E261	K242		20160201_Debelyy_8078-SCX4.17508.17508.3	3984.54	4.09	4.09
Gpt2p	100	4	103					614.685	614.685				3	1842.04	1842.04	1.77	[LATEIFSK]	>sp|P36148	617	624	[VYSEKKAK]	>sp|P36148	474	481	E620	K478		20160201_Debelyy_8078-SCX7.32693.32693.3	7198.45	1.77	1.77
Gpt2p	100	4	103					614.685	614.685				3	1842.04	1842.04	1.77	[LATEIFSK]	>sp|P36148	617	624	[VYSEKKAK]	>sp|P36148	474	481	E620	K479		20160201_Debelyy_8078-SCX7.32693.32693.3	7198.45	1.77	1.77
Pma1p	127	1	359					615.053	615.053				4	2457.19	2457.18	2.29	[VSTQHEKET}	>sp|P05030	910	919	[ADTGIAVEGATDAAR]	>sp|P05030	645	659	K916	E652		20160201_Debelyy_8078-SCX4.4697.4697.4	1619.92	2.29	2.29
Pma1p	127	1	206					615.053	615.053				4	2457.19	2457.18	2.29	[VSTQHEKET}	>sp|P05030	910	919	[ADTGIAVEGATDAAR]	>sp|P05030	645	659	K916	D646		20160201_Debelyy_8078-SCX4.4697.4697.4	1619.92	2.29	2.29
Pma1p	64	1	359					615.053	615.053				4	2457.19	2457.18	2.29	[VSTQHEKET}	>sp|P05030	910	919	[ADTGIAVEGATDAAR]	>sp|P05030	645	659	K916	E652		20160201_Debelyy_8078-SCX4.4697.4697.4	1619.92	2.29	2.29
Pma1p	64	1	206					615.053	615.053				4	2457.19	2457.18	2.29	[VSTQHEKET}	>sp|P05030	910	919	[ADTGIAVEGATDAAR]	>sp|P05030	645	659	K916	D646		20160201_Debelyy_8078-SCX4.4697.4697.4	1619.92	2.29	2.29
Pma1p	64	1	64					615.053	615.053				4	2457.19	2457.18	2.29	[VSTQHEKET}	>sp|P05030	910	919	[ADTGIAVEGATDAAR]	>sp|P05030	645	659	K916	D656		20160201_Debelyy_8078-SCX4.4697.4697.4	1619.92	2.29	2.29
YDR018c	69	2	88						615.325				5	3072.59	3072.61	-3.95	[AHLDHVQLR]	>sp|Q12185	236	244	{mKHSQKYRRYGIYEK]	>sp|Q12185	0	15	D239	{0	1	20150922_Debelyy_7780-dil10x-2ul-140min.7071.7071.5	2471.56	3.95	3.95
YDR018c	69	3	88						615.325				5	3072.59	3072.61	-3.95	[AHLDHVQLR]	>sp|Q12185	236	244	{mKHSQKYRRYGIYEK]	>sp|Q12185	0	15	D239	{0	2	20150922_Debelyy_7780-dil10x-2ul-140min.7071.7071.5	2471.56	3.95	3.95
YDR018c	71	3	88						615.325				5	3072.59	3072.61	-3.95	[AHLDHVQLR]	>sp|Q12185	236	244	{mKHSQKYRRYGIYEK]	>sp|Q12185	0	15	D239	{0	1	20150922_Debelyy_7780-dil10x-2ul-140min.7071.7071.5	2471.56	3.95	3.95
YDR018c	71	4	88						615.325				5	3072.59	3072.61	-3.95	[AHLDHVQLR]	>sp|Q12185	236	244	{mKHSQKYRRYGIYEK]	>sp|Q12185	0	15	D239	{0	2	20150922_Debelyy_7780-dil10x-2ul-140min.7071.7071.5	2471.56	3.95	3.95
Chs3p	121	1	226					615.854	615.854				4	2460.39	2460.39	2.36	[JLSEIIK]	>sp|P29465	431	437	[TIAPDKFKVLLSQR]	>sp|P29465	980	993	E434	K985		20150922_Debelyy_7780-dil10x-2ul-140min.20359.20359.4	5591.38	2.36	2.36
Chs3p	121	1	226					615.854	615.854				4	2460.39	2460.39	2.36	[JLSEIIK]	>sp|P29465	431	437	[TIAPDKFKVLLSQR]	>sp|P29465	980	993	E434	K987		20150922_Debelyy_7780-dil10x-2ul-140min.20359.20359.4	5591.38	2.36	2.36
Chs3p	169	1	226					615.854	615.854				4	2460.39	2460.39	2.36	[JLSEIIK]	>sp|P29465	431	437	[TIAPDKFKVLLSQR]	>sp|P29465	980	993	E434	K985		20150922_Debelyy_7780-dil10x-2ul-140min.20359.20359.4	5591.38	2.36	2.36
Chs3p	169	1	226					615.854	615.854				4	2460.39	2460.39	2.36	[JLSEIIK]	>sp|P29465	431	437	[TIAPDKFKVLLSQR]	>sp|P29465	980	993	E434	K987		20150922_Debelyy_7780-dil10x-2ul-140min.20359.20359.4	5591.38	2.36	2.36
Lag1p	68	2	70						617.003				3	1848.99	1848.98	4.62	{MTSATDK]	>sp|P38703	0	7	[SIDRLVVNAK]	>sp|P38703	8	17	{0	D10		15755	4908	4.62	4.62
Pma1p	122	29	135					618.33	618.33				5	3087.62	3087.61	2.34	[KVTAVVESPEGER]	>sp|P05030	457	469	[YKVLEFHPFDPVSK]	>sp|P05030	443	456	E463	K444		13336	4231	2.34	2.34
Pma1p	122	29	126					618.33	618.33				5	3087.62	3087.61	2.34	[KVTAVVESPEGER]	>sp|P05030	457	469	[YKVLEFHPFDPVSK]	>sp|P05030	443	456	K457	E447		13336	4231	2.34	2.34
Izh1p	54	1	95						619.496				5	3093.45	3093.47	-4.78	{mSITTTRR]	>sp|Q03419	0	8	{mSITTTRRRNQDSVJJK]	>sp|Q03419	0	17	{0	D12		20150922_Debelyy_7779-dil20x-2ul-140min.10369.10369.5	3564.21	4.78	4.78
Izh1p	63	1	95						619.496				5	3093.45	3093.47	-4.78	{mSITTTRR]	>sp|Q03419	0	8	{mSITTTRRRNQDSVJJK]	>sp|Q03419	0	17	{0	D12		20150922_Debelyy_7779-dil20x-2ul-140min.10369.10369.5	3564.21	4.78	4.78
Izh3p	97	5	98					619.656	619.656				3	1856.95	1856.95	1.74	[GVDNFQK]	>sp|Q07959	27	33	[EVTSSVYKR]	>sp|Q07959	82	90	D29	K89		20160201_Debelyy_8078-SCX6.7736.7736.3	2253.12	1.74	1.74
Pma1p	172	2	176	619.823	619.823	619.823	619.823	619.823	619.823				4	2476.27	2476.27	-0.05	[DDTAQTVSEAR]	>sp|P05030	538	548	[VKMLTGDAVGIAK]	>sp|P05030	554	566	D538	K555		20151202_Debelyy_7988-dil10x-6ul-140min.10862.10862.4	3612.55	0.05	0.05
Pma1p	172	2	176	619.823	619.823	619.823	619.823	619.823	619.823				4	2476.27	2476.27	-0.05	[DDTAQTVSEAR]	>sp|P05030	538	548	[VKMLTGDAVGIAK]	>sp|P05030	554	566	D539	K555		20151202_Debelyy_7988-dil10x-6ul-140min.10862.10862.4	3612.55	0.05	0.05
Pdr5p	84	2	96					622.99	622.99				3	1866.95	1866.96	-2.47	[SDLSSDR]	>sp|P33302	837	843	[TLNKDmLKK]	>sp|P33302	428	436	D838	K431		20160201_Debelyy_8078-SCX4.15051.15051.3	3545.6	2.47	2.47
Pdr5p	84	2	96					622.99	622.99				3	1866.95	1866.96	-2.47	[SDLSSDR]	>sp|P33302	837	843	[TLNKDmLKK]	>sp|P33302	428	436	D838	K435		20160201_Debelyy_8078-SCX4.15051.15051.3	3545.6	2.47	2.47
Pdr5p	189	1	214						622.99				3	1866.95	1866.96	-2.54	[SDLSSDR]	>sp|P33302	837	843	[TLNKDmLKK]	>sp|P33302	428	436	D838	K435	1	20151202_Debelyy_7988-dil10x-6ul-140min.13533.13533.3	4280.04	2.54	2.54
Pdr5p	67	1	87	622.991	622.991	622.991	622.991	622.991	622.991				3	1866.96	1866.96	-0.43	[SDLSSDR]	>sp|P33302	837	843	[TLNKDmLKK]	>sp|P33302	428	436	D842	K435	1	20160201_Debelyy_8078-SCX3.13623.13623.3	3618.89	0.43	0.43
Pdr5p	67	1	86	622.991	622.991	622.991	622.991	622.991	622.991				3	1866.96	1866.96	-0.43	[SDLSSDR]	>sp|P33302	837	843	[TLNKDmLKK]	>sp|P33302	428	436	D838	K435	1	20160201_Debelyy_8078-SCX3.13623.13623.3	3618.89	0.43	0.43
Pdr5p	67	1	77	622.991	622.991	622.991	622.991	622.991	622.991				3	1866.96	1866.96	-0.43	[SDLSSDR]	>sp|P33302	837	843	[TLNKDmLKK]	>sp|P33302	428	436	D838	K431	1	20160201_Debelyy_8078-SCX3.13623.13623.3	3618.89	0.43	0.43
Pdr5p	67	1	76	622.991	622.991	622.991	622.991	622.991	622.991				3	1866.96	1866.96	-0.43	[SDLSSDR]	>sp|P33302	837	843	[TLNKDmLKK]	>sp|P33302	428	436	D842	K431	1	20160201_Debelyy_8078-SCX3.13623.13623.3	3618.89	0.43	0.43
Pdr5p	67	2	86	622.991	622.991	622.991	622.991	622.991	622.991				3	1866.96	1866.96	-0.43	[SDLSSDRK]	>sp|P33302	837	844	[TLNKDmLK]	>sp|P33302	428	435	D842	K431	2	20160201_Debelyy_8078-SCX3.13623.13623.3	3618.89	0.43	0.43
Pdr5p	67	2	84	622.991	622.991	622.991	622.991	622.991	622.991				3	1866.96	1866.96	-0.43	[SDLSSDRK]	>sp|P33302	837	844	[TLNKDmLK]	>sp|P33302	428	435	D838	K431	2	20160201_Debelyy_8078-SCX3.13623.13623.3	3618.89	0.43	0.43
Erg11p	78	1	96		623.33	623.33	623.33	623.33	623.33				3	1867.97	1867.97	0.69	[RNPEQKI}	>sp|P10614	524	531	[KNNDIQDR]	>sp|P10614	274	281	K529	D280		11146	3744	0.69	0.69
Erg11p	78	1	95		623.33	623.33	623.33	623.33	623.33				3	1867.97	1867.97	0.69	[RNPEQKI}	>sp|P10614	524	531	[KNNDIQDR]	>sp|P10614	274	281	K529	D277		11146	3744	0.69	0.69
Nte1p	120	2	133			625.017	625.017	625.017	625.017				3	1873.04	1873.03	1.18	[LTAKYPR]	>sp|Q04958	428	434	[YVEPGLTHK]	>sp|Q04958	1258	1266	K431	E1260		24711	6940	1.18	1.18
Pma1p	122	28	147		625.09	625.09	625.09	625.09	625.09				4	2497.34	2497.34	0.66	[VVEILQNR]	>sp|P05030	618	625	[KADTGIAVEGATDAAR]	>sp|P05030	644	659	E620	K644		10388	3490	0.66	0.66
Pma1p	127	3	245						625.091				4	2497.34	2497.34	2.73	[VVEILQNR]	>sp|P05030	618	625	[KADTGIAVEGATDAAR]	>sp|P05030	644	659	E620	K644		20160201_Debelyy_8078-SCX6.10710.10710.4	2852.53	2.73	2.73
Pma1p	117	1	245						625.091				4	2497.34	2497.34	2.73	[VVEILQNR]	>sp|P05030	618	625	[KADTGIAVEGATDAAR]	>sp|P05030	644	659	E620	K644		20160201_Debelyy_8078-SCX6.10710.10710.4	2852.53	2.73	2.73
Pma1p	127	2	261						625.092				4	2497.34	2497.34	3.04	[VVEILQNR]	>sp|P05030	618	625	[KADTGIAVEGATDAAR]	>sp|P05030	644	659	E620	K644		20160201_Debelyy_8078-SCX5.11048.11048.4	2853.95	3.04	3.04
Pma1p	128	1	261						625.092				4	2497.34	2497.34	3.04	[VVEILQNR]	>sp|P05030	618	625	[KADTGIAVEGATDAAR]	>sp|P05030	644	659	E620	K644		20160201_Debelyy_8078-SCX5.11048.11048.4	2853.95	3.04	3.04
Flc3p	88	2	90						630.293				4	2518.15	2518.14	2.81	[NVDLJSINWK]	>sp|P53121	93	102	[KPPGFFDEGFm}	>sp|P53121	792	803	D95	K792		13859	4360	2.81	2.81
Chs1p	96	1	98						630.322				3	1888.95	1888.96	-4	[mSNILDK]	>sp|P08004	656	662	[KTGYYANVR]	>sp|P08004	1032	1040	D661	K1032		20160201_Debelyy_8078-SCX5.26799.26799.3	5885.22	4	4
Ipt1p	55	1	98						630.998				3	1890.98	1890.97	3.54	[STSLKHR]	>sp|P38954	313	319	[NEARTFGMR]	>sp|P38954	504	512	K317	E505		20160201_Debelyy_8078-SCX6.13124.13124.3	3327.98	3.54	3.54
Ipt1p	35	1	98						630.998				3	1890.98	1890.97	3.54	[STSLKHR]	>sp|P38954	313	319	[NEARTFGMR]	>sp|P38954	504	512	K317	E505		20160201_Debelyy_8078-SCX6.13124.13124.3	3327.98	3.54	3.54
Taz1p	57	1	103						632.332				4	2526.3	2526.3	2.62	[LETALERSKR]	>sp|Q06510	57	66	[IASEAVTDSmFR]	>sp|Q06510	234	245	K65	D241		20160201_Debelyy_8078-SCX5.15846.15846.4	3726.04	2.62	2.62
Taz1p	57	1	95						632.332				4	2526.3	2526.3	2.62	[LETALERSKR]	>sp|Q06510	57	66	[IASEAVTDSmFR]	>sp|Q06510	234	245	K65	E237		20160201_Debelyy_8078-SCX5.15846.15846.4	3726.04	2.62	2.62
Erg11p	84	2	86			632.351	632.351	632.351	632.351				3	1895.04	1895.04	-1.15	[SLLGKEmR]	>sp|P10614	211	218	[GALTKEAFK]	>sp|P10614	156	164	K215	E161		20160201_Debelyy_8078-SCX7.23702.23702.3	5543.28	1.15	1.15
Flc2p	70	9	70	632.689	632.689	632.689	632.689	632.689	632.689				5	3159.41	3159.41	-0.14	[ETSNFFQYR]	>sp|P39719	385	393	[KAVMDTNENEEEKmFR]	>sp|P39719	650	665	E385	K662		14929	4701	0.14	0.14
Elo3p	52	1	245					632.815	632.815				4	2528.24	2528.24	-2.06	[TSNTKVSSR]	>sp|P40319	335	343	[ESEVSGSVASGSSTGVK]	>sp|P40319	318	334	K339	E320		20160201_Debelyy_8078-SCX5.4048.4048.4	1470.95	2.06	2.06
Elo3p	52	1	240					632.815	632.815				4	2528.24	2528.24	-2.06	[TSNTKVSSR]	>sp|P40319	335	343	[ESEVSGSVASGSSTGVK]	>sp|P40319	318	334	K339	E318		20160201_Debelyy_8078-SCX5.4048.4048.4	1470.95	2.06	2.06
Elo3p	20	1	245					632.815	632.815				4	2528.24	2528.24	-2.06	[TSNTKVSSR]	>sp|P40319	335	343	[ESEVSGSVASGSSTGVK]	>sp|P40319	318	334	K339	E320		20160201_Debelyy_8078-SCX5.4048.4048.4	1470.95	2.06	2.06
Elo3p	20	1	240					632.815	632.815				4	2528.24	2528.24	-2.06	[TSNTKVSSR]	>sp|P40319	335	343	[ESEVSGSVASGSSTGVK]	>sp|P40319	318	334	K339	E318		20160201_Debelyy_8078-SCX5.4048.4048.4	1470.95	2.06	2.06
Fks1p	64	1	80					633.638	633.638				3	1898.9	1898.9	-1.61	[EDDQFSR]	>sp|P38631	863	869	[NmSLGKLSR]	>sp|P38631	240	248	E863	K245		20160201_Debelyy_8078-SCX3.16217.16217.3	4192.46	1.61	1.61
Fks1p	64	1	80					633.638	633.638				3	1898.9	1898.9	-1.61	[EDDQFSR]	>sp|P38631	863	869	[NmSLGKLSR]	>sp|P38631	240	248	D864	K245		20160201_Debelyy_8078-SCX3.16217.16217.3	4192.46	1.61	1.61
Fks1p	64	1	80					633.638	633.638				3	1898.9	1898.9	-1.61	[EDDQFSR]	>sp|P38631	863	869	[NmSLGKLSR]	>sp|P38631	240	248	D865	K245		20160201_Debelyy_8078-SCX3.16217.16217.3	4192.46	1.61	1.61
Erg4p	90	1	106						633.647				3	1898.93	1898.92	2.91	[KQMSGDK]	>sp|P25340	358	364	[AFRDQAKJK]	>sp|P25340	442	450	K358	D445		20150922_Debelyy_7780-dil10x-2ul-140min.6495.6495.3	2326.72	2.91	2.91
Erg4p	101	1	106						633.647				3	1898.93	1898.92	2.91	[KQMSGDK]	>sp|P25340	358	364	[AFRDQAKJK]	>sp|P25340	442	450	K358	D445		20150922_Debelyy_7780-dil10x-2ul-140min.6495.6495.3	2326.72	2.91	2.91
Cds1p	70	1	95						634.328				3	1900.97	1900.96	4.15	[KSLTNHS}	>sp|P38221	451	458	[DASESVTPVTK]	>sp|P38221	38	48	K451	D38		20151202_Debelyy_7988-dil10x-6ul-140min.24727.24727.3	6917.17	4.15	4.15
Sec61p	64	6	72	641.673	641.673	641.673	641.673	641.673	641.673				3	1923.01	1923	0.26	[DIAKQFK]	>sp|P32915	390	396	[NLVPGFSDLM}	>sp|P32915	471	481	K393	}481		20150922_Debelyy_7780-dil10x-2ul-140min.24368.24368.3	6590.33	0.26	0.26
Sec61p	67	8	72	641.673	641.673	641.673	641.673	641.673	641.673				3	1923.01	1923	0.26	[DIAKQFK]	>sp|P32915	390	396	[NLVPGFSDLM}	>sp|P32915	471	481	K393	}481		20150922_Debelyy_7780-dil10x-2ul-140min.24368.24368.3	6590.33	0.26	0.26
Lag1p	73	1	136		646.021	646.021	646.021	646.021	646.021				3	1936.05	1936.05	0.93	[MKALTGDSK]	>sp|P38703	54	62	[NEAKKRMK]	>sp|P38703	48	55	K55	E49		20150922_Debelyy_7780-dil10x-2ul-140min.8531.8531.3	2835.22	0.93	0.93
Are2p	128	5	134		646.349	646.349	646.349	646.349	646.349				3	1937.03	1937.03	0.88	[TLSSKEK]	>sp|P53629	103	109	[REKELMAMR]	>sp|P53629	159	167	K107	E162		20160201_Debelyy_8078-SCX6.8840.8840.3	2480.51	0.88	0.88
Are2p	128	5	133		646.349	646.349	646.349	646.349	646.349				3	1937.03	1937.03	0.88	[TLSSKEK]	>sp|P53629	103	109	[REKELMAMR]	>sp|P53629	159	167	K107	E160		20160201_Debelyy_8078-SCX6.8840.8840.3	2480.51	0.88	0.88
Sec61p	64	5	96	650.019	650.019	650.019	650.019	650.019	650.019				3	1948.04	1948.04	-0.41	[DIAKQFK]	>sp|P32915	390	396	[DQGMVINGKR]	>sp|P32915	397	406	K393	D397		20150922_Debelyy_7780-dil10x-2ul-140min.8560.8560.3	2842.21	0.41	0.41
Sec61p	67	5	96	650.019	650.019	650.019	650.019	650.019	650.019				3	1948.04	1948.04	-0.41	[DIAKQFK]	>sp|P32915	390	396	[DQGMVINGKR]	>sp|P32915	397	406	K393	D397		20150922_Debelyy_7780-dil10x-2ul-140min.8560.8560.3	2842.21	0.41	0.41
Sur2p	59	1	106	654.338	654.338	654.338	654.338	654.338	654.338				3	1961	1961	-0.5	[ELEKKEK]	>sp|P38992	325	331	[AMNAAENEVK]	>sp|P38992	337	346	K329	E344		21397	6263	0.5	0.5
Chs1p	121	3	134						655.33				3	1963.97	1963.97	3.23	{MSDQNNR]	>sp|P08004	0	7	[TLKGIMDNVK]	>sp|P08004	465	474	D3	K467		20012	5845	3.23	3.23
Chs1p	121	3	134						655.33				3	1963.97	1963.97	3.23	{MSDQNNR]	>sp|P08004	0	7	[TLKGIMDNVK]	>sp|P08004	465	474	D3	K467		20012	5845	3.23	3.23
YDR018c	69	5	80	655.539	655.539	655.539	655.539	655.539	655.539				5	3273.67	3273.67	0.34	[KIFLMGVYPEK]	>sp|Q12185	292	302	[SEAFJQRAHLDHVQLR]	>sp|Q12185	229	244	K292	E230		20150922_Debelyy_7780-dil10x-2ul-140min.7665.7665.5	2623.05	0.34	0.34
YDR018c	71	6	80	655.539	655.539	655.539	655.539	655.539	655.539				5	3273.67	3273.67	0.34	[KIFLMGVYPEK]	>sp|Q12185	292	302	[SEAFJQRAHLDHVQLR]	>sp|Q12185	229	244	K292	E230		20150922_Debelyy_7780-dil10x-2ul-140min.7665.7665.5	2623.05	0.34	0.34
Pet9p	110	9	111			655.582	655.582	655.582	655.582				4	2619.3	2619.3	1.02	[YAGILDJFKR]	>sp|P18239	67	76	[TATQEGVISFWR]	>sp|P18239	77	88	K75	E81	2	21953	6337	1.02	1.02
Lcb3p	60	2	70						656.353				3	1967.04	1967.04	4.69	[TRmSKFR]	>sp|P47013	42	48	[DDRNVAARK]	>sp|P47013	347	355	K46	D347		20150922_Debelyy_7779-dil20x-2ul-140min.19040.19040.3	5828.01	4.69	4.69
Lcb3p	60	2	63						656.353				3	1967.04	1967.04	4.69	[TRmSKFR]	>sp|P47013	42	48	[DDRNVAARK]	>sp|P47013	347	355	K46	D348		20150922_Debelyy_7779-dil20x-2ul-140min.19040.19040.3	5828.01	4.69	4.69
Gpt2p	143	1	143					658.08	658.08				4	2629.3	2629.31	-2.5	[LLKTSAGKSR]	>sp|P36148	96	105	[DGYDVSSDAESSISR]	>sp|P36148	626	640	K98	E635		20150922_Debelyy_7780-dil10x-2ul-140min.15537.15537.4	4457.73	2.5	2.5
Sec61p	97	1	99					659.593	659.593				4	2635.35	2635.36	-2.17	[DQGmVINGKR]	>sp|P32915	397	406	[QFKDQGMVINGKR]	>sp|P32915	394	406	K405	D397	1	20151202_Debelyy_7988-dil10x-6ul-140min.14697.14697.4	4563.89	2.17	2.17
Sec61p	97	2	98					659.593	659.593				4	2635.35	2635.36	-2.17	[DQGMVINGKR]	>sp|P32915	397	406	[QFKDQGmVINGKR]	>sp|P32915	394	406	K405	D397	2	20151202_Debelyy_7988-dil10x-6ul-140min.14697.14697.4	4563.89	2.17	2.17
Neo1p	65	3	70						661.343				3	1982.01	1982.01	4.43	[GADTVMSK]	>sp|P40527	665	672	[QAMNTTTAKVK]	>sp|P40527	393	403	D667	K401		20160201_Debelyy_8078-SCX2.15818.15818.3	4172.12	4.43	4.43
Pma2p	97	46	105					664.345	664.345				4	2654.36	2654.36	-1.75	[VTAVVESPEGER]	>sp|P19657	487	498	[KVTAVVESPEGER]	>sp|P19657	486	498	E492	K486		8200	2926	1.75	1.75
Pma2p	97	46	105					664.345	664.345				4	2654.36	2654.36	-1.75	[VTAVVESPEGER]	>sp|P19657	487	498	[KVTAVVESPEGER]	>sp|P19657	486	498	E495	K486		8200	2926	1.75	1.75
Pma2p	97	46	105					664.345	664.345				4	2654.36	2654.36	-1.75	[VTAVVESPEGER]	>sp|P19657	487	498	[KVTAVVESPEGER]	>sp|P19657	486	498	E497	K486		8200	2926	1.75	1.75
Flc1p	95	3	111	664.346	664.346	664.346	664.346	664.346	664.346				3	1991.02	1991.02	0.2	[FKPAKDDR]	>sp|Q08967	586	593	[ANILDPDYL}	>sp|Q08967	785	794	K590	}794		21194	6218	0.2	0.2
Flc1p	98	5	99	664.346	664.346	664.346	664.346	664.346	664.346				3	1991.02	1991.02	-0.37	[FKPAKDDR]	>sp|Q08967	586	593	[ANILDPDYL}	>sp|Q08967	785	794	K590	}794		20150922_Debelyy_7779-dil20x-2ul-140min.19736.19736.3	6012.96	0.37	0.37
Gup1p	70	1	120						666.657				3	1997.96	1997.96	-3.06	[HGIYLKJ}	>sp|P53154	554	561	[SPSYESKEAK]	>sp|P53154	245	254	K559	E252		20151202_Debelyy_7988-dil10x-6ul-140min.16611.16611.3	5026.93	3.06	3.06
Gup1p	70	1	120						666.657				3	1997.96	1997.96	-3.06	[HGIYLKJ}	>sp|P53154	554	561	[SPSYESKEAK]	>sp|P53154	245	254	}561	K251		20151202_Debelyy_7988-dil10x-6ul-140min.16611.16611.3	5026.93	3.06	3.06
Gup1p	70	1	120						666.657				3	1997.96	1997.96	-3.06	[HGIYLKJ}	>sp|P53154	554	561	[SPSYESKEAK]	>sp|P53154	245	254	}561	K254		20151202_Debelyy_7988-dil10x-6ul-140min.16611.16611.3	5026.93	3.06	3.06
YDR018c	70	1	108						668.344				3	2003.02	2003.03	-4.9	[RYGIYEK]	>sp|Q12185	9	15	{mKHSQKYR]	>sp|Q12185	0	8	E14	K6		25001	6992	4.9	4.9
YDR018c	70	1	103						668.344				3	2003.02	2003.03	-4.9	[RYGIYEK]	>sp|Q12185	9	15	{mKHSQKYR]	>sp|Q12185	0	8	E14	{0		25001	6992	4.9	4.9
YDR018c	70	1	102						668.344				3	2003.02	2003.03	-4.9	[RYGIYEK]	>sp|Q12185	9	15	{mKHSQKYR]	>sp|Q12185	0	8	E14	K2		25001	6992	4.9	4.9
Are2p	102	2	158				668.753	668.753	668.753				5	3339.74	3339.74	-1.46	[SALAKYKDSINDPK]	>sp|P53629	359	372	[EKELmAMRKNLHHR]	>sp|P53629	160	173	D370	K161		20151202_Debelyy_7988-dil10x-6ul-140min.23243.23243.5	6660.24	1.46	1.46
Are2p	102	2	111				668.753	668.753	668.753				5	3339.74	3339.74	-1.46	[SALAKYKDSINDPK]	>sp|P53629	359	372	[EKELmAMRKNLHHR]	>sp|P53629	160	173	K365	E160		20151202_Debelyy_7988-dil10x-6ul-140min.23243.23243.5	6660.24	1.46	1.46
Are2p	102	2	111				668.753	668.753	668.753				5	3339.74	3339.74	-1.46	[SALAKYKDSINDPK]	>sp|P53629	359	372	[EKELmAMRKNLHHR]	>sp|P53629	160	173	K365	E162		20151202_Debelyy_7988-dil10x-6ul-140min.23243.23243.5	6660.24	1.46	1.46
Are2p	102	2	111				668.753	668.753	668.753				5	3339.74	3339.74	-1.46	[SALAKYKDSINDPK]	>sp|P53629	359	372	[EKELmAMRKNLHHR]	>sp|P53629	160	173	D366	K161		20151202_Debelyy_7988-dil10x-6ul-140min.23243.23243.5	6660.24	1.46	1.46
Flc3p	88	1	115			671.665	671.665	671.665	671.665				3	2012.98	2012.98	1.23	[VNLAEAK]	>sp|P53121	23	29	[KPPGFFDEGFm}	>sp|P53121	792	803	E27	K792		6149	2350	1.23	1.23
Flc3p	74	1	105						671.667				3	2012.99	2012.98	3.47	[VNLAEAK]	>sp|P53121	23	29	[KPPGFFDEGFm}	>sp|P53121	792	803	E27	K792		20151202_Debelyy_7988-dil10x-6ul-140min.6118.6118.3	2353.88	3.47	3.47
Chs1p	113	1	122					672.039	672.039				3	2014.1	2014.11	-2.41	[DEINEKK]	>sp|P08004	526	532	[VPEFILQRR]	>sp|P08004	750	758	K531	E752		20160201_Debelyy_8078-SCX7.31090.31090.3	6859.61	2.41	2.41
YDR018c	94	2	125	673.017	673.017	673.017	673.017	673.017	673.017				3	2017.04	2017.04	0.38	[NWQKDEK]	>sp|Q12185	168	174	[AHLDHVQLR]	>sp|Q12185	236	244	K171	D239		20160201_Debelyy_8078-SCX7.25735.25735.3	5949.93	0.38	0.38
YDR018c	64	1	125	673.017	673.017	673.017	673.017	673.017	673.017				3	2017.04	2017.04	0.38	[NWQKDEK]	>sp|Q12185	168	174	[AHLDHVQLR]	>sp|Q12185	236	244	K174	D239		20160201_Debelyy_8078-SCX7.25735.25735.3	5949.93	0.38	0.38
Por1p	54	4	225	674.354	674.354	674.354	674.354	674.354	674.354				4	2694.39	2694.39	-0.08	[DGPLSTNVEAK]	>sp|P04840	51	61	[QPVKDGPLSTNVEAK]	>sp|P04840	47	61	D51	K50		20160201_Debelyy_8078-SCX5.9286.9286.4	2524.97	0.08	0.08
Por1p	54	4	166	674.354	674.354	674.354	674.354	674.354	674.354				4	2694.39	2694.39	-0.08	[DGPLSTNVEAK]	>sp|P04840	51	61	[QPVKDGPLSTNVEAK]	>sp|P04840	47	61	E59	K50		20160201_Debelyy_8078-SCX5.9286.9286.4	2524.97	0.08	0.08
Por1p	40	1	225	674.354	674.354	674.354	674.354	674.354	674.354				4	2694.39	2694.39	-0.08	[DGPLSTNVEAK]	>sp|P04840	51	61	[QPVKDGPLSTNVEAK]	>sp|P04840	47	61	D51	K50		20160201_Debelyy_8078-SCX5.9286.9286.4	2524.97	0.08	0.08
Por1p	40	1	166	674.354	674.354	674.354	674.354	674.354	674.354				4	2694.39	2694.39	-0.08	[DGPLSTNVEAK]	>sp|P04840	51	61	[QPVKDGPLSTNVEAK]	>sp|P04840	47	61	E59	K50		20160201_Debelyy_8078-SCX5.9286.9286.4	2524.97	0.08	0.08
Por1p	54	2	231					674.355	674.355				4	2694.4	2694.39	1.52	[DGPLSTNVEAK]	>sp|P04840	51	61	[QPVKDGPLSTNVEAK]	>sp|P04840	47	61	D51	K50		20160201_Debelyy_8078-SCX4.9508.9508.4	2537.29	1.52	1.52
Por1p	54	2	229					674.355	674.355				4	2694.4	2694.39	1.52	[DGPLSTNVEAK]	>sp|P04840	51	61	[QPVKDGPLSTNVEAK]	>sp|P04840	47	61	E59	K50		20160201_Debelyy_8078-SCX4.9508.9508.4	2537.29	1.52	1.52
Por1p	49	1	231					674.355	674.355				4	2694.4	2694.39	1.52	[DGPLSTNVEAK]	>sp|P04840	51	61	[QPVKDGPLSTNVEAK]	>sp|P04840	47	61	E59	K50		20160201_Debelyy_8078-SCX4.9508.9508.4	2537.29	1.52	1.52
Por1p	49	1	229					674.355	674.355				4	2694.4	2694.39	1.52	[DGPLSTNVEAK]	>sp|P04840	51	61	[QPVKDGPLSTNVEAK]	>sp|P04840	47	61	D51	K50		20160201_Debelyy_8078-SCX4.9508.9508.4	2537.29	1.52	1.52
Por1p	64	3	140					674.355	674.355				4	2694.4	2694.39	1.98	[DGPLSTNVEAK]	>sp|P04840	51	61	[QPVKDGPLSTNVEAK]	>sp|P04840	47	61	D51	K50		8992	3132	1.98	1.98
Por1p	64	3	140					674.355	674.355				4	2694.4	2694.39	1.98	[DGPLSTNVEAK]	>sp|P04840	51	61	[QPVKDGPLSTNVEAK]	>sp|P04840	47	61	E59	K50		8992	3132	1.98	1.98
Chs1p	130	1	144						674.376				4	2694.48	2694.49	-3.52	[ILJFEVVTKK]	>sp|P08004	719	728	[KIVVJIISDGRSK]	>sp|P08004	492	504	E723	K492		18821	5648	3.52	3.52
Ist2p	130	6	137				675.603	675.603	675.603		5	4	4	2699.39	2699.39	1.46	[DDAATKTPLIK]	>sp|P38250	817	827	[IAVTGGENNENTQAK]	>sp|P38250	802	816	K822	E808		7951	2858	1.46	1.46
Sur2p	77	2	122		678.885	678.885	678.885	678.885	678.885				4	2712.52	2712.52	-0.87	[EKLKNFK]	>sp|P38992	330	336	[RVTIDKYKEFLQER]	>sp|P38992	311	324	E330	K316		20150922_Debelyy_7779-dil20x-2ul-140min.17472.17472.4	5418	0.87	0.87
Sur2p	77	2	122		678.885	678.885	678.885	678.885	678.885				4	2712.52	2712.52	-0.87	[EKLKNFK]	>sp|P38992	330	336	[RVTIDKYKEFLQER]	>sp|P38992	311	324	E330	K318		20150922_Debelyy_7779-dil20x-2ul-140min.17472.17472.4	5418	0.87	0.87
Sur2p	77	2	122		678.885	678.885	678.885	678.885	678.885				4	2712.52	2712.52	-0.87	[EKLKNFK]	>sp|P38992	330	336	[RVTIDKYKEFLQER]	>sp|P38992	311	324	K331	D315		20150922_Debelyy_7779-dil20x-2ul-140min.17472.17472.4	5418	0.87	0.87
Sur2p	77	2	122		678.885	678.885	678.885	678.885	678.885				4	2712.52	2712.52	-0.87	[EKLKNFK]	>sp|P38992	330	336	[RVTIDKYKEFLQER]	>sp|P38992	311	324	K331	E319		20150922_Debelyy_7779-dil20x-2ul-140min.17472.17472.4	5418	0.87	0.87
Sur2p	77	2	122		678.885	678.885	678.885	678.885	678.885				4	2712.52	2712.52	-0.87	[EKLKNFK]	>sp|P38992	330	336	[RVTIDKYKEFLQER]	>sp|P38992	311	324	K331	E323		20150922_Debelyy_7779-dil20x-2ul-140min.17472.17472.4	5418	0.87	0.87
Sur2p	77	2	122		678.885	678.885	678.885	678.885	678.885				4	2712.52	2712.52	-0.87	[EKLKNFK]	>sp|P38992	330	336	[RVTIDKYKEFLQER]	>sp|P38992	311	324	E330	K316		20150922_Debelyy_7779-dil20x-2ul-140min.17472.17472.4	5418	0.87	0.87
Sur2p	77	2	122		678.885	678.885	678.885	678.885	678.885				4	2712.52	2712.52	-0.87	[EKLKNFK]	>sp|P38992	330	336	[RVTIDKYKEFLQER]	>sp|P38992	311	324	E330	K318		20150922_Debelyy_7779-dil20x-2ul-140min.17472.17472.4	5418	0.87	0.87
Sur2p	77	2	122		678.885	678.885	678.885	678.885	678.885				4	2712.52	2712.52	-0.87	[EKLKNFK]	>sp|P38992	330	336	[RVTIDKYKEFLQER]	>sp|P38992	311	324	K331	D315		20150922_Debelyy_7779-dil20x-2ul-140min.17472.17472.4	5418	0.87	0.87
Sur2p	77	2	122		678.885	678.885	678.885	678.885	678.885				4	2712.52	2712.52	-0.87	[EKLKNFK]	>sp|P38992	330	336	[RVTIDKYKEFLQER]	>sp|P38992	311	324	K331	E319		20150922_Debelyy_7779-dil20x-2ul-140min.17472.17472.4	5418	0.87	0.87
Sur2p	77	2	122		678.885	678.885	678.885	678.885	678.885				4	2712.52	2712.52	-0.87	[EKLKNFK]	>sp|P38992	330	336	[RVTIDKYKEFLQER]	>sp|P38992	311	324	K331	E323		20150922_Debelyy_7779-dil20x-2ul-140min.17472.17472.4	5418	0.87	0.87
Pma1p	127	11	177	679.347	679.347	679.347	679.347	679.347	679.347				3	2036.03	2036.03	0.03	[TGTLTKNK]	>sp|P05030	380	387	[DDTAQTVSEAR]	>sp|P05030	538	548	K385	D538		20160201_Debelyy_8078-SCX5.4076.4076.3	1477.66	0.03	0.03
Pma1p	127	11	165	679.347	679.347	679.347	679.347	679.347	679.347				3	2036.03	2036.03	0.03	[TGTLTKNK]	>sp|P05030	380	387	[DDTAQTVSEAR]	>sp|P05030	538	548	K385	D539		20160201_Debelyy_8078-SCX5.4076.4076.3	1477.66	0.03	0.03
Pma1p	128	5	177	679.347	679.347	679.347	679.347	679.347	679.347				3	2036.03	2036.03	0.03	[TGTLTKNK]	>sp|P05030	380	387	[DDTAQTVSEAR]	>sp|P05030	538	548	K385	D538		20160201_Debelyy_8078-SCX5.4076.4076.3	1477.66	0.03	0.03
Pma1p	128	5	165	679.347	679.347	679.347	679.347	679.347	679.347				3	2036.03	2036.03	0.03	[TGTLTKNK]	>sp|P05030	380	387	[DDTAQTVSEAR]	>sp|P05030	538	548	K385	D539		20160201_Debelyy_8078-SCX5.4076.4076.3	1477.66	0.03	0.03
Pma1p	127	15	162	679.347	679.347	679.347	679.347	679.347	679.347				3	2036.03	2036.03	0.28	[TGTLTKNK]	>sp|P05030	380	387	[DDTAQTVSEAR]	>sp|P05030	538	548	K385	D538		20160201_Debelyy_8078-SCX4.4075.4075.3	1480.27	0.28	0.28
Pma1p	127	15	142	679.347	679.347	679.347	679.347	679.347	679.347				3	2036.03	2036.03	0.28	[TGTLTKNK]	>sp|P05030	380	387	[DDTAQTVSEAR]	>sp|P05030	538	548	K385	D539		20160201_Debelyy_8078-SCX4.4075.4075.3	1480.27	0.28	0.28
Pma1p	64	4	162	679.347	679.347	679.347	679.347	679.347	679.347				3	2036.03	2036.03	0.28	[TGTLTKNK]	>sp|P05030	380	387	[DDTAQTVSEAR]	>sp|P05030	538	548	K385	D538		20160201_Debelyy_8078-SCX4.4075.4075.3	1480.27	0.28	0.28
Pma1p	64	4	142	679.347	679.347	679.347	679.347	679.347	679.347				3	2036.03	2036.03	0.28	[TGTLTKNK]	>sp|P05030	380	387	[DDTAQTVSEAR]	>sp|P05030	538	548	K385	D539		20160201_Debelyy_8078-SCX4.4075.4075.3	1480.27	0.28	0.28
Are2p	102	8	112	680.691	680.691	680.691	680.691	680.691	680.691				3	2040.06	2040.06	-0.3	[TLSSKEKAR]	>sp|P53629	103	111	[EKELmAmR]	>sp|P53629	160	167	K109	E160		20151202_Debelyy_7988-dil10x-6ul-140min.24782.24782.3	6925.36	0.3	0.3
Are2p	102	8	112	680.691	680.691	680.691	680.691	680.691	680.691				3	2040.06	2040.06	-0.3	[TLSSKEKAR]	>sp|P53629	103	111	[EKELmAmR]	>sp|P53629	160	167	K109	E162		20151202_Debelyy_7988-dil10x-6ul-140min.24782.24782.3	6925.36	0.3	0.3
Are2p	102	10	104					684.346	684.346				3	2051.03	2051.03	-2.24	[EELQFSK]	>sp|P53629	352	358	[KSSPDAVDSVGK]	>sp|P53629	174	185	E352	K174		20151202_Debelyy_7988-dil10x-6ul-140min.25306.25306.3	7016.51	2.24	2.24
Are2p	102	10	104					684.346	684.346				3	2051.03	2051.03	-2.24	[EELQFSK]	>sp|P53629	352	358	[KSSPDAVDSVGK]	>sp|P53629	174	185	E353	K174		20151202_Debelyy_7988-dil10x-6ul-140min.25306.25306.3	7016.51	2.24	2.24
Lcb3p	71	3	100						685.697				3	2055.08	2055.08	-3.49	[VFHLKDDR]	>sp|P47013	342	349	[DDRNVAARK]	>sp|P47013	347	355	K346	D347		20160201_Debelyy_8078-SCX7.28820.28820.3	6479.95	3.49	3.49
Lcb3p	71	3	98						685.697				3	2055.08	2055.08	-3.49	[VFHLKDDR]	>sp|P47013	342	349	[DDRNVAARK]	>sp|P47013	347	355	K346	D348		20160201_Debelyy_8078-SCX7.28820.28820.3	6479.95	3.49	3.49
Lcb3p	65	2	100						685.697				3	2055.08	2055.08	-3.49	[VFHLKDDR]	>sp|P47013	342	349	[DDRNVAARK]	>sp|P47013	347	355	K346	D347		20160201_Debelyy_8078-SCX7.28820.28820.3	6479.95	3.49	3.49
Lcb3p	65	2	98						685.697				3	2055.08	2055.08	-3.49	[VFHLKDDR]	>sp|P47013	342	349	[DDRNVAARK]	>sp|P47013	347	355	K346	D348		20160201_Debelyy_8078-SCX7.28820.28820.3	6479.95	3.49	3.49
Erg24p	64	1	94						686.846				4	2744.36	2744.35	3.47	[KNGNGKR]	>sp|P32462	174	180	[YGENWEEYERKVPYK]	>sp|P32462	418	432	K174	E423		20160201_Debelyy_8078-SCX6.6421.6421.4	1974.05	3.47	3.47
Erg24p	64	1	94						686.846				4	2744.36	2744.35	3.47	[KNGNGKR]	>sp|P32462	174	180	[YGENWEEYERKVPYK]	>sp|P32462	418	432	K174	E424		20160201_Debelyy_8078-SCX6.6421.6421.4	1974.05	3.47	3.47
Erg24p	64	1	87						686.846				4	2744.36	2744.35	3.47	[KNGNGKR]	>sp|P32462	174	180	[YGENWEEYERKVPYK]	>sp|P32462	418	432	K174	E426		20160201_Debelyy_8078-SCX6.6421.6421.4	1974.05	3.47	3.47
Erg24p	64	1	83						686.846				4	2744.36	2744.35	3.47	[KNGNGKR]	>sp|P32462	174	180	[YGENWEEYERKVPYK]	>sp|P32462	418	432	K174	E420		20160201_Debelyy_8078-SCX6.6421.6421.4	1974.05	3.47	3.47
Erg24p	64	1	72						686.846				4	2744.36	2744.35	3.47	[KNGNGKR]	>sp|P32462	174	180	[YGENWEEYERKVPYK]	>sp|P32462	418	432	K179	E423		20160201_Debelyy_8078-SCX6.6421.6421.4	1974.05	3.47	3.47
Erg24p	64	1	72						686.846				4	2744.36	2744.35	3.47	[KNGNGKR]	>sp|P32462	174	180	[YGENWEEYERKVPYK]	>sp|P32462	418	432	K179	E424		20160201_Debelyy_8078-SCX6.6421.6421.4	1974.05	3.47	3.47
Erg24p	64	1	69						686.846				4	2744.36	2744.35	3.47	[KNGNGKR]	>sp|P32462	174	180	[YGENWEEYERKVPYK]	>sp|P32462	418	432	K179	E420		20160201_Debelyy_8078-SCX6.6421.6421.4	1974.05	3.47	3.47
Erg24p	64	1	69						686.846				4	2744.36	2744.35	3.47	[KNGNGKR]	>sp|P32462	174	180	[YGENWEEYERKVPYK]	>sp|P32462	418	432	K179	E426		20160201_Debelyy_8078-SCX6.6421.6421.4	1974.05	3.47	3.47
Erf2p	71	1	404	689.352	689.352	689.352	689.352	689.352	689.352				3	2066.04	2066.04	-0.42	[KNPVFHR]	>sp|Q06551	295	301	[EEHTGEGSLTK]	>sp|Q06551	19	29	K295	E19		20160201_Debelyy_8078-SCX5.23429.23429.3	5177.53	0.42	0.42
Erf2p	71	1	404	689.352	689.352	689.352	689.352	689.352	689.352				3	2066.04	2066.04	-0.42	[KNPVFHR]	>sp|Q06551	295	301	[EEHTGEGSLTK]	>sp|Q06551	19	29	K295	E20		20160201_Debelyy_8078-SCX5.23429.23429.3	5177.53	0.42	0.42
Erf2p	44	1	404	689.352	689.352	689.352	689.352	689.352	689.352				3	2066.04	2066.04	-0.42	[KNPVFHR]	>sp|Q06551	295	301	[EEHTGEGSLTK]	>sp|Q06551	19	29	K295	E19		20160201_Debelyy_8078-SCX5.23429.23429.3	5177.53	0.42	0.42
Erf2p	44	1	404	689.352	689.352	689.352	689.352	689.352	689.352				3	2066.04	2066.04	-0.42	[KNPVFHR]	>sp|Q06551	295	301	[EEHTGEGSLTK]	>sp|Q06551	19	29	K295	E20		20160201_Debelyy_8078-SCX5.23429.23429.3	5177.53	0.42	0.42
Ypr114w	103	1	110					690.381	690.381				3	2069.13	2069.14	-2.5	[HNVKKDEK]	>sp|Q06107	72	79	[KGESVDKVTK]	>sp|Q06107	303	312	K76	E305		20150922_Debelyy_7780-dil10x-2ul-140min.19366.19366.3	5357.19	2.5	2.5
Ypr114w	103	1	110					690.381	690.381				3	2069.13	2069.14	-2.5	[HNVKKDEK]	>sp|Q06107	72	79	[KGESVDKVTK]	>sp|Q06107	303	312	K76	E305		20150922_Debelyy_7780-dil10x-2ul-140min.19366.19366.3	5357.19	2.5	2.5
Erg4p	67	4	70						691.335				3	2071.99	2072	-4.58	[KQMSGDK]	>sp|P25340	358	364	[NAFRKQmSGDK]	>sp|P25340	354	364	K358	D363		20160201_Debelyy_8078-SCX5.8651.8651.3	2400.77	4.58	4.58
Neo1p	112	3	143						692.036				3	2074.09	2074.1	-3.53	{mPNPPSFK]	>sp|P40527	0	8	[DVKSSIELLR]	>sp|P40527	755	764	{0	D755		20150922_Debelyy_7780-dil10x-2ul-140min.16737.16737.3	4742.11	3.53	3.53
Cds1p	83	1	84		692.356	692.356	692.356	692.356	692.356				4	2766.4	2766.4	0.69	[ESTAATKESR]	>sp|P38221	49	58	[EIVESVTDATSKAIDK]	>sp|P38221	15	30	E49	K26		20495	5965	0.69	0.69
Gpt2p	116	2	197		694.871	694.871	694.871	694.871	694.871				4	2776.46	2776.46	-0.9	[NHPEIIKGR]	>sp|P36148	158	166	[EIPDDETIILSSPFR]	>sp|P36148	200	214	K164	E200		15611	4783	0.9	0.9
Gpt2p	116	2	181		694.871	694.871	694.871	694.871	694.871				4	2776.46	2776.46	-0.9	[NHPEIIKGR]	>sp|P36148	158	166	[EIPDDETIILSSPFR]	>sp|P36148	200	214	K164	D203		15611	4783	0.9	0.9
Gpt2p	116	2	180		694.871	694.871	694.871	694.871	694.871				4	2776.46	2776.46	-0.9	[NHPEIIKGR]	>sp|P36148	158	166	[EIPDDETIILSSPFR]	>sp|P36148	200	214	K164	D204		15611	4783	0.9	0.9
Gpt2p	116	2	180		694.871	694.871	694.871	694.871	694.871				4	2776.46	2776.46	-0.9	[NHPEIIKGR]	>sp|P36148	158	166	[EIPDDETIILSSPFR]	>sp|P36148	200	214	K164	E205		15611	4783	0.9	0.9
Neo1p	112	1	172		697.363	697.363	697.363	697.363	697.363				3	2090.07	2090.07	-0.73	[KDmSFRVR]	>sp|P40527	560	567	[KDmSFRVR]	>sp|P40527	560	567	K560	D561		20150922_Debelyy_7780-dil10x-2ul-140min.14718.14718.3	4268.48	0.73	0.73
Neo1p	112	1	172		697.363	697.363	697.363	697.363	697.363				3	2090.07	2090.07	-0.73	[KDmSFRVR]	>sp|P40527	560	567	[KDmSFRVR]	>sp|P40527	560	567	D561	K560		20150922_Debelyy_7780-dil10x-2ul-140min.14718.14718.3	4268.48	0.73	0.73
Neo1p	159	2	172		697.363	697.363	697.363	697.363	697.363				3	2090.07	2090.07	-0.73	[KDmSFRVR]	>sp|P40527	560	567	[KDmSFRVR]	>sp|P40527	560	567	K560	D561		20150922_Debelyy_7780-dil10x-2ul-140min.14718.14718.3	4268.48	0.73	0.73
Neo1p	159	2	172		697.363	697.363	697.363	697.363	697.363				3	2090.07	2090.07	-0.73	[KDmSFRVR]	>sp|P40527	560	567	[KDmSFRVR]	>sp|P40527	560	567	D561	K560		20150922_Debelyy_7780-dil10x-2ul-140min.14718.14718.3	4268.48	0.73	0.73
Are1p	79	1	79						698.343				3	2093.01	2093	4.83	[QELEYSSK]	>sp|P25628	323	330	[TDKADAPPGEK]	>sp|P25628	171	181	E324	K173		20150922_Debelyy_7780-dil10x-2ul-140min.25800.25800.3	6849.26	4.83	4.83
Are1p	79	1	79						698.343				3	2093.01	2093	4.83	[QELEYSSK]	>sp|P25628	323	330	[TDKADAPPGEK]	>sp|P25628	171	181	E326	K173		20150922_Debelyy_7780-dil10x-2ul-140min.25800.25800.3	6849.26	4.83	4.83
Erg11p	97	1	115					699.345	699.345				3	2096.02	2096.03	-2.14	[SLLGKEMR]	>sp|P10614	211	218	[GVIYDJPNSR]	>sp|P10614	137	146	K215	D141		20160201_Debelyy_8078-SCX6.26099.26099.3	5928.94	2.14	2.14
Isc1p	98	1	118						699.345				3	2096.02	2096.02	2.67	[RAKTHDR]	>sp|P40015	358	364	[AQRQPDEAJR]	>sp|P40015	291	300	K360	D296		20160201_Debelyy_8078-SCX6.26099.26099.3	5928.94	2.67	2.67
Isc1p	98	1	118						699.345				3	2096.02	2096.02	2.67	[RAKTHDR]	>sp|P40015	358	364	[AQRQPDEAJR]	>sp|P40015	291	300	K360	E297		20160201_Debelyy_8078-SCX6.26099.26099.3	5928.94	2.67	2.67
Isc1p	63	1	118						699.345				3	2096.02	2096.02	2.67	[RAKTHDR]	>sp|P40015	358	364	[AQRQPDEAJR]	>sp|P40015	291	300	K360	D296		20160201_Debelyy_8078-SCX6.26099.26099.3	5928.94	2.67	2.67
Isc1p	63	1	118						699.345				3	2096.02	2096.02	2.67	[RAKTHDR]	>sp|P40015	358	364	[AQRQPDEAJR]	>sp|P40015	291	300	K360	E297		20160201_Debelyy_8078-SCX6.26099.26099.3	5928.94	2.67	2.67
Tcb1p	137	1	229		699.784	699.784	699.784	699.784	699.784				5	3494.89	3494.89	0.62	[KISKEDKAK]	>sp|Q12466	822	830	[NSKPVGELTFDLRFFPTLEEK]	>sp|Q12466	493	513	K828	D503	1	19756	5874	0.62	0.62
Tcb1p	137	1	227		699.784	699.784	699.784	699.784	699.784				5	3494.89	3494.89	0.62	[KISKEDKAK]	>sp|Q12466	822	830	[NSKPVGELTFDLRFFPTLEEK]	>sp|Q12466	493	513	K822	D503	1	19756	5874	0.62	0.62
Tcb1p	137	1	216		699.784	699.784	699.784	699.784	699.784				5	3494.89	3494.89	0.62	[KISKEDKAK]	>sp|Q12466	822	830	[NSKPVGELTFDLRFFPTLEEK]	>sp|Q12466	493	513	K828	E499	1	19756	5874	0.62	0.62
Tcb1p	137	1	215		699.784	699.784	699.784	699.784	699.784				5	3494.89	3494.89	0.62	[KISKEDKAK]	>sp|Q12466	822	830	[NSKPVGELTFDLRFFPTLEEK]	>sp|Q12466	493	513	K822	E499	1	19756	5874	0.62	0.62
Tcb1p	137	2	219		699.784	699.784	699.784	699.784	699.784				5	3494.89	3494.89	0.62	[ISKEDKAK]	>sp|Q12466	823	830	[NSKPVGELTFDLRFFPTLEEKK]	>sp|Q12466	493	514	E826	K495	2	19756	5874	0.62	0.62
Tcb1p	137	2	219		699.784	699.784	699.784	699.784	699.784				5	3494.89	3494.89	0.62	[ISKEDKAK]	>sp|Q12466	823	830	[NSKPVGELTFDLRFFPTLEEKK]	>sp|Q12466	493	514	D827	K495	2	19756	5874	0.62	0.62
Tcb1p	137	3	219		699.784	699.784	699.784	699.784	699.784				5	3494.89	3494.89	0.62	[KSAIDEKK]	>sp|Q12466	815	822	[NSKPVGELTFDLRFFPTLEEKK]	>sp|Q12466	493	514	D819	K495	3	19756	5874	0.62	0.62
Tcb1p	137	3	219		699.784	699.784	699.784	699.784	699.784				5	3494.89	3494.89	0.62	[KSAIDEKK]	>sp|Q12466	815	822	[NSKPVGELTFDLRFFPTLEEKK]	>sp|Q12466	493	514	E820	K495	3	19756	5874	0.62	0.62
Tcb1p	137	4	217				699.784	699.784	699.784				5	3494.89	3494.9	-1.45	[EDTGVTAPK]	>sp|Q12466	4	12	[TSAKKYRGSIRELVQKEFTVQK]	>sp|Q12466	147	168	E4	K162	4	19756	5874	1.45	1.45
Tcb1p	137	4	216				699.784	699.784	699.784				5	3494.89	3494.9	-1.45	[EDTGVTAPK]	>sp|Q12466	4	12	[TSAKKYRGSIRELVQKEFTVQK]	>sp|Q12466	147	168	D5	K162	4	19756	5874	1.45	1.45
Pma1p	122	26	152	699.87	699.87	699.87	699.87	699.87	699.87				4	2796.46	2796.46	0.01	[KVTAVVESPEGER]	>sp|P05030	457	469	[VLEFHPFDPVSK]	>sp|P05030	445	456	K457	E447	1	13545	4282	0.01	0.01
Pma1p	122	26	146	699.87	699.87	699.87	699.87	699.87	699.87				4	2796.46	2796.46	0.01	[KVTAVVESPEGER]	>sp|P05030	457	469	[VLEFHPFDPVSK]	>sp|P05030	445	456	K457	D452	1	13545	4282	0.01	0.01
Pma1p	122	15	190	700.609	700.609	700.609	700.609	700.609	700.609				4	2799.41	2799.41	0.47	[KVTAVVESPEGER]	>sp|P05030	457	469	[ADTGIAVEGATDAAR]	>sp|P05030	645	659	K457	D646	1	9400	3236	0.47	0.47
Pma1p	122	15	190	700.609	700.609	700.609	700.609	700.609	700.609				4	2799.41	2799.41	0.47	[KVTAVVESPEGER]	>sp|P05030	457	469	[ADTGIAVEGATDAAR]	>sp|P05030	645	659	K457	E652	1	9400	3236	0.47	0.47
Pma1p	122	15	175	700.609	700.609	700.609	700.609	700.609	700.609				4	2799.41	2799.41	0.47	[KVTAVVESPEGER]	>sp|P05030	457	469	[ADTGIAVEGATDAAR]	>sp|P05030	645	659	K457	D656	1	9400	3236	0.47	0.47
Pma1p	122	25	154		700.609	700.609	700.609	700.609	700.609				4	2799.41	2799.41	0.74	[VTAVVESPEGER]	>sp|P05030	458	469	[KADTGIAVEGATDAAR]	>sp|P05030	644	659	E463	K644	1	8903	3109	0.74	0.74
Pma1p	122	25	154		700.609	700.609	700.609	700.609	700.609				4	2799.41	2799.41	0.74	[VTAVVESPEGER]	>sp|P05030	458	469	[KADTGIAVEGATDAAR]	>sp|P05030	644	659	E466	K644	1	8903	3109	0.74	0.74
Pma1p	122	25	142		700.609	700.609	700.609	700.609	700.609				4	2799.41	2799.41	0.74	[VTAVVESPEGER]	>sp|P05030	458	469	[KADTGIAVEGATDAAR]	>sp|P05030	644	659	E468	K644	1	8903	3109	0.74	0.74
Pma1p	122	39	129		700.609	700.609	700.609	700.609	700.609				4	2799.41	2799.41	0.74	[KVTAVVESPEGER]	>sp|P05030	457	469	[ADTGIAVEGATDAAR]	>sp|P05030	645	659	K457	D646	2	8903	3109	0.74	0.74
Gup2p	66	1	74						702.677				3	2106.02	2106.01	3.82	[NVLEEKER]	>sp|Q08929	306	313	[QPSIDYDDR]	>sp|Q08929	276	284	K311	D282		20151202_Debelyy_7988-dil10x-6ul-140min.6348.6348.3	2418.2	3.82	3.82
Ist2p	108	2	128		703.347	703.347	703.347	703.347	703.347				3	2108.03	2108.03	-0.86	[AESEIGK]	>sp|P38250	403	409	[AKFDQEWNEVK]	>sp|Q12466	829	839	E404	K830		20160201_Debelyy_8078-SCX3.26611.26611.3	6545.88	0.86	0.86
Ist2p	108	2	128		703.347	703.347	703.347	703.347	703.347				3	2108.03	2108.03	-0.86	[AESEIGK]	>sp|P38250	403	409	[AKFDQEWNEVK]	>sp|Q12466	829	839	E406	K830		20160201_Debelyy_8078-SCX3.26611.26611.3	6545.88	0.86	0.86
Ist2p	108	1	151					703.347	703.347				3	2108.03	2108.03	-1.78	[AESEIGK]	>sp|P38250	403	409	[AKFDQEWNEVK]	>sp|Q12466	829	839	E404	K830		20160201_Debelyy_8078-SCX3.26219.26219.3	6457.35	1.78	1.78
Ist2p	108	1	148					703.347	703.347				3	2108.03	2108.03	-1.78	[AESEIGK]	>sp|P38250	403	409	[AKFDQEWNEVK]	>sp|Q12466	829	839	E406	K830		20160201_Debelyy_8078-SCX3.26219.26219.3	6457.35	1.78	1.78
Ysr3p	41	1	52	703.364	703.364	703.364	703.364	703.364	703.364				4	2810.43	2810.43	0.13	[DYWJLPRPK]	>sp|P23501	130	138	[KHRTPFRDVYFK]	>sp|P23501	73	84	D130	K73		20150922_Debelyy_7779-dil20x-2ul-140min.21687.21687.4	6528.45	0.13	0.13
Ysr3p	41	1	52	703.364	703.364	703.364	703.364	703.364	703.364				4	2810.43	2810.43	0.13	[DYWJLPRPK]	>sp|P23501	130	138	[KHRTPFRDVYFK]	>sp|P23501	73	84	D130	K73		20150922_Debelyy_7779-dil20x-2ul-140min.21687.21687.4	6528.45	0.13	0.13
Sur2p	73	1	147						703.72				3	2109.15	2109.16	-4.91	[QRRVTIDK]	>sp|P38992	309	316	[YKEFLQER]	>sp|P38992	317	324	D315	K318		20151202_Debelyy_7988-dil10x-6ul-140min.22411.22411.3	6455.55	4.91	4.91
Sur2p	92	1	130						703.721				3	2109.15	2109.16	-3.12	[QRRVTIDK]	>sp|P38992	309	316	[YKEFLQER]	>sp|P38992	317	324	D315	K318		22139	6385	3.12	3.12
Sur2p	97	1	102						703.721				3	2109.15	2109.16	-3.22	[QRRVTIDK]	>sp|P38992	309	316	[YKEFLQER]	>sp|P38992	317	324	D315	K318		20160201_Debelyy_8078-SCX7.24644.24644.3	5731.06	3.22	3.22
Sur2p	77	3	118						703.721				3	2109.15	2109.16	-3.59	[QRRVTIDK]	>sp|P38992	309	316	[YKEFLQER]	>sp|P38992	317	324	D315	E319		20150922_Debelyy_7779-dil20x-2ul-140min.22372.22372.3	6702.62	3.59	3.59
Sur2p	77	4	118						703.721				3	2109.15	2109.16	-3.59	[QRRVTIDK]	>sp|P38992	309	316	[YKEFLQER]	>sp|P38992	317	324	K316	E319		20150922_Debelyy_7779-dil20x-2ul-140min.22372.22372.3	6702.62	3.59	3.59
Sur2p	57	2	117						703.721				3	2109.15	2109.16	-3.85	[QRRVTIDK]	>sp|P38992	309	316	[YKEFLQER]	>sp|P38992	317	324	D315	K318		20150922_Debelyy_7780-dil10x-2ul-140min.24906.24906.3	6707.82	3.85	3.85
Sur2p	77	5	117						703.721				3	2109.15	2109.16	-3.85	[QRRVTIDK]	>sp|P38992	309	316	[YKEFLQER]	>sp|P38992	317	324	D315	K318		20150922_Debelyy_7780-dil10x-2ul-140min.24906.24906.3	6707.82	3.85	3.85
Sur2p	103	1	103						703.721				3	2109.15	2109.16	-4.28	[QRRVTIDK]	>sp|P38992	309	316	[YKEFLQER]	>sp|P38992	317	324	D315	K318		20160201_Debelyy_8078-SCX5.26446.26446.3	5809.08	4.28	4.28
Sur2p	50	1	103						703.721				3	2109.15	2109.16	-4.28	[QRRVTIDK]	>sp|P38992	309	316	[YKEFLQER]	>sp|P38992	317	324	D315	K318		20160201_Debelyy_8078-SCX5.26446.26446.3	5809.08	4.28	4.28
Arv1p	49	1	115						704.042				3	2110.11	2110.12	-4.38	[SGTYLLL}	>sp|Q06541	315	322	[NNNDGKLImLSK]	>sp|Q06541	135	146	}322	K140		20151202_Debelyy_7988-dil10x-6ul-140min.21398.21398.3	6197.69	4.38	4.38
Izh2p	63	1	81						707.37				3	2120.09	2120.09	4.18	[REWRPYR]	>sp|Q12442	206	212	[FPEKIJPGK]	>sp|Q12442	266	274	E207	K269		20151202_Debelyy_7988-dil10x-6ul-140min.19818.19818.3	5802.82	4.18	4.18
Tcb1p	169	2	183		708.713	708.713	708.713	708.713	708.713				3	2124.12	2124.12	0.53	[KYRGSIR]	>sp|Q12466	151	157	{mAKEDTGVTAPK]	>sp|Q12466	0	12	K151	E4		25618	7110	0.53	0.53
Tcb1p	169	2	183		708.713	708.713	708.713	708.713	708.713				3	2124.12	2124.12	0.53	[KYRGSIR]	>sp|Q12466	151	157	{mAKEDTGVTAPK]	>sp|Q12466	0	12	K151	D5		25618	7110	0.53	0.53
Are1p	65	1	93						710.052				3	2128.14	2128.15	-3.55	[FHRKDASK]	>sp|P25628	102	109	[RLNSAEANKR]	>sp|P25628	18	27	D106	K26		20160201_Debelyy_8078-SCX5.28942.28942.3	6343.67	3.55	3.55
Izh1p	63	2	74			710.994	710.994	710.994	710.994				3	2130.97	2130.97	-1.08	{mSITTTRR]	>sp|Q03419	0	8	[RNQDSVJJK]	>sp|Q03419	9	17	{0	D12		18517	5579	1.08	1.08
Fks1p	152	3	163						714.388				3	2141.15	2141.14	3.79	[KLVGDESEK]	>sp|P38631	1539	1547	[FKFLVSMQR]	>sp|P38631	998	1006	D1543	K999	1	20160201_Debelyy_8078-SCX5.13837.13837.3	3358.64	3.79	3.79
Fks1p	152	3	163						714.388				3	2141.15	2141.14	3.79	[KLVGDESEK]	>sp|P38631	1539	1547	[FKFLVSMQR]	>sp|P38631	998	1006	E1544	K999	1	20160201_Debelyy_8078-SCX5.13837.13837.3	3358.64	3.79	3.79
Fks1p	152	4	163						714.388				3	2141.15	2141.14	3.79	[LVGDESEK]	>sp|P38631	1540	1547	[KFKFLVSMQR]	>sp|P38631	997	1006	D1543	K997	2	20160201_Debelyy_8078-SCX5.13837.13837.3	3358.64	3.79	3.79
Fks1p	152	4	163						714.388				3	2141.15	2141.14	3.79	[LVGDESEK]	>sp|P38631	1540	1547	[KFKFLVSMQR]	>sp|P38631	997	1006	D1543	K999	2	20160201_Debelyy_8078-SCX5.13837.13837.3	3358.64	3.79	3.79
Fks1p	152	4	163						714.388				3	2141.15	2141.14	3.79	[LVGDESEK]	>sp|P38631	1540	1547	[KFKFLVSMQR]	>sp|P38631	997	1006	E1544	K997	2	20160201_Debelyy_8078-SCX5.13837.13837.3	3358.64	3.79	3.79
Fks1p	152	4	163						714.388				3	2141.15	2141.14	3.79	[LVGDESEK]	>sp|P38631	1540	1547	[KFKFLVSMQR]	>sp|P38631	997	1006	E1544	K999	2	20160201_Debelyy_8078-SCX5.13837.13837.3	3358.64	3.79	3.79
Fks1p	152	2	163						714.388				3	2141.15	2141.14	3.79	[KLVGDESEK]	>sp|P38631	1539	1547	[FKFLVSMQR]	>sp|P38631	998	1006	D1543	K999	1	20160201_Debelyy_8078-SCX5.13837.13837.3	3358.64	3.79	3.79
Fks1p	152	2	163						714.388				3	2141.15	2141.14	3.79	[KLVGDESEK]	>sp|P38631	1539	1547	[FKFLVSMQR]	>sp|P38631	998	1006	E1544	K999	1	20160201_Debelyy_8078-SCX5.13837.13837.3	3358.64	3.79	3.79
Fks1p	152	2	130						714.388				3	2141.15	2141.14	3.79	[KLVGDESEK]	>sp|P38631	1539	1547	[FKFLVSMQR]	>sp|P38631	998	1006	E1546	K999	1	20160201_Debelyy_8078-SCX5.13837.13837.3	3358.64	3.79	3.79
Fks1p	152	3	163						714.388				3	2141.15	2141.14	3.79	[LVGDESEK]	>sp|P38631	1540	1547	[KFKFLVSMQR]	>sp|P38631	997	1006	D1543	K997	2	20160201_Debelyy_8078-SCX5.13837.13837.3	3358.64	3.79	3.79
Fks1p	152	3	163						714.388				3	2141.15	2141.14	3.79	[LVGDESEK]	>sp|P38631	1540	1547	[KFKFLVSMQR]	>sp|P38631	997	1006	D1543	K999	2	20160201_Debelyy_8078-SCX5.13837.13837.3	3358.64	3.79	3.79
Fks1p	152	3	163						714.388				3	2141.15	2141.14	3.79	[LVGDESEK]	>sp|P38631	1540	1547	[KFKFLVSMQR]	>sp|P38631	997	1006	E1544	K997	2	20160201_Debelyy_8078-SCX5.13837.13837.3	3358.64	3.79	3.79
Fks1p	152	3	163						714.388				3	2141.15	2141.14	3.79	[LVGDESEK]	>sp|P38631	1540	1547	[KFKFLVSMQR]	>sp|P38631	997	1006	E1544	K999	2	20160201_Debelyy_8078-SCX5.13837.13837.3	3358.64	3.79	3.79
Dnf1p	256	1	491		717.042	717.042	717.042	717.042	717.042				3	2149.11	2149.11	0.81	[YSVERAR]	>sp|P32660	1544	1550	[DLKGASGEVQQR]	>sp|P32660	754	765	E1547	K756		20160201_Debelyy_8078-SCX7.27469.27469.3	6273.54	0.81	0.81
Dnf1p	177	1	491		717.042	717.042	717.042	717.042	717.042				3	2149.11	2149.11	0.81	[YSVERAR]	>sp|P32660	1544	1550	[DLKGASGEVQQR]	>sp|P32660	754	765	E1547	K756		20160201_Debelyy_8078-SCX7.27469.27469.3	6273.54	0.81	0.81
Cst26p	63	1	70		718.041	718.041	718.041	718.041	718.041				3	2152.11	2152.11	-0.96	[SIFLEGK]	>sp|P38226	298	304	[IWSEKDALMER]	>sp|P38226	336	346	E302	K340		20160201_Debelyy_8078-SCX5.14673.14673.3	3514.33	0.96	0.96
Cst26p	44	1	70		718.041	718.041	718.041	718.041	718.041				3	2152.11	2152.11	-0.96	[SIFLEGK]	>sp|P38226	298	304	[IWSEKDALMER]	>sp|P38226	336	346	E302	K340		20160201_Debelyy_8078-SCX5.14673.14673.3	3514.33	0.96	0.96
Dnf1p	186	1	203	719.026	719.026	719.026	719.026	719.026	719.026				3	2155.06	2155.06	0.23	[EHLTEEGKK]	>sp|P32660	316	324	[QGIDVETEGR]	>sp|P32660	704	713	K323	D707		20160201_Debelyy_8078-SCX5.13980.13980.3	3387.26	0.23	0.23
Dnf1p	186	1	210					719.027	719.027				3	2155.07	2155.06	2.13	[EHLTEEGKK]	>sp|P32660	316	324	[QGIDVETEGR]	>sp|P32660	704	713	K323	D707		20160201_Debelyy_8078-SCX4.14184.14184.3	3384.46	2.13	2.13
Pma2p	97	38	116			719.404	719.404	719.404	719.404				4	2874.59	2874.59	1.01	[IVJVKGAPLFVLK]	>sp|P19657	499	511	[QLGLGTNIYNAER]	>sp|P19657	600	612	K503	E611		20699	6017	1.01	1.01
Por1p	54	10	114	724.137	724.137	724.137	724.137	724.137	724.137				4	2893.53	2893.53	-0.13	[DGPLSTNVEAK]	>sp|P04840	51	61	[AKQPVKDGPLSTNVEAK]	>sp|P04840	45	61	D51	K50		20160201_Debelyy_8078-SCX5.7240.7240.4	2130.39	0.13	0.13
Por1p	54	10	114	724.137	724.137	724.137	724.137	724.137	724.137				4	2893.53	2893.53	-0.13	[DGPLSTNVEAK]	>sp|P04840	51	61	[AKQPVKDGPLSTNVEAK]	>sp|P04840	45	61	E59	K50		20160201_Debelyy_8078-SCX5.7240.7240.4	2130.39	0.13	0.13
Por1p	54	10	97	724.137	724.137	724.137	724.137	724.137	724.137				4	2893.53	2893.53	-0.13	[DGPLSTNVEAK]	>sp|P04840	51	61	[AKQPVKDGPLSTNVEAK]	>sp|P04840	45	61	D51	K46		20160201_Debelyy_8078-SCX5.7240.7240.4	2130.39	0.13	0.13
Por1p	54	10	96	724.137	724.137	724.137	724.137	724.137	724.137				4	2893.53	2893.53	-0.13	[DGPLSTNVEAK]	>sp|P04840	51	61	[AKQPVKDGPLSTNVEAK]	>sp|P04840	45	61	E59	K46		20160201_Debelyy_8078-SCX5.7240.7240.4	2130.39	0.13	0.13
Por1p	40	4	114	724.137	724.137	724.137	724.137	724.137	724.137				4	2893.53	2893.53	-0.13	[DGPLSTNVEAK]	>sp|P04840	51	61	[AKQPVKDGPLSTNVEAK]	>sp|P04840	45	61	D51	K50		20160201_Debelyy_8078-SCX5.7240.7240.4	2130.39	0.13	0.13
Por1p	40	4	114	724.137	724.137	724.137	724.137	724.137	724.137				4	2893.53	2893.53	-0.13	[DGPLSTNVEAK]	>sp|P04840	51	61	[AKQPVKDGPLSTNVEAK]	>sp|P04840	45	61	E59	K50		20160201_Debelyy_8078-SCX5.7240.7240.4	2130.39	0.13	0.13
Por1p	40	4	97	724.137	724.137	724.137	724.137	724.137	724.137				4	2893.53	2893.53	-0.13	[DGPLSTNVEAK]	>sp|P04840	51	61	[AKQPVKDGPLSTNVEAK]	>sp|P04840	45	61	D51	K46		20160201_Debelyy_8078-SCX5.7240.7240.4	2130.39	0.13	0.13
Por1p	40	4	96	724.137	724.137	724.137	724.137	724.137	724.137				4	2893.53	2893.53	-0.13	[DGPLSTNVEAK]	>sp|P04840	51	61	[AKQPVKDGPLSTNVEAK]	>sp|P04840	45	61	E59	K46		20160201_Debelyy_8078-SCX5.7240.7240.4	2130.39	0.13	0.13
Por1p	64	8	105	724.137	724.137	724.137	724.137	724.137	724.137				4	2893.53	2893.53	-0.18	[DGPLSTNVEAK]	>sp|P04840	51	61	[AKQPVKDGPLSTNVEAK]	>sp|P04840	45	61	D51	K50		7245	2666	0.18	0.18
Por1p	64	8	104	724.137	724.137	724.137	724.137	724.137	724.137				4	2893.53	2893.53	-0.18	[DGPLSTNVEAK]	>sp|P04840	51	61	[AKQPVKDGPLSTNVEAK]	>sp|P04840	45	61	E59	K50		7245	2666	0.18	0.18
Por1p	64	8	93	724.137	724.137	724.137	724.137	724.137	724.137				4	2893.53	2893.53	-0.18	[DGPLSTNVEAK]	>sp|P04840	51	61	[AKQPVKDGPLSTNVEAK]	>sp|P04840	45	61	D51	K46		7245	2666	0.18	0.18
Por1p	64	8	93	724.137	724.137	724.137	724.137	724.137	724.137				4	2893.53	2893.53	-0.18	[DGPLSTNVEAK]	>sp|P04840	51	61	[AKQPVKDGPLSTNVEAK]	>sp|P04840	45	61	E59	K46		7245	2666	0.18	0.18
Por1p	54	9	120	724.137	724.137	724.137	724.137	724.137	724.137				4	2893.53	2893.53	-0.19	[DGPLSTNVEAK]	>sp|P04840	51	61	[AKQPVKDGPLSTNVEAK]	>sp|P04840	45	61	D51	K50		20160201_Debelyy_8078-SCX6.7166.7166.4	2139.41	0.19	0.19
Por1p	54	9	119	724.137	724.137	724.137	724.137	724.137	724.137				4	2893.53	2893.53	-0.19	[DGPLSTNVEAK]	>sp|P04840	51	61	[AKQPVKDGPLSTNVEAK]	>sp|P04840	45	61	D51	K46		20160201_Debelyy_8078-SCX6.7166.7166.4	2139.41	0.19	0.19
Por1p	54	9	119	724.137	724.137	724.137	724.137	724.137	724.137				4	2893.53	2893.53	-0.19	[DGPLSTNVEAK]	>sp|P04840	51	61	[AKQPVKDGPLSTNVEAK]	>sp|P04840	45	61	E59	K50		20160201_Debelyy_8078-SCX6.7166.7166.4	2139.41	0.19	0.19
Por1p	54	9	118	724.137	724.137	724.137	724.137	724.137	724.137				4	2893.53	2893.53	-0.19	[DGPLSTNVEAK]	>sp|P04840	51	61	[AKQPVKDGPLSTNVEAK]	>sp|P04840	45	61	E59	K46		20160201_Debelyy_8078-SCX6.7166.7166.4	2139.41	0.19	0.19
Por1p	40	4	120	724.137	724.137	724.137	724.137	724.137	724.137				4	2893.53	2893.53	-0.19	[DGPLSTNVEAK]	>sp|P04840	51	61	[AKQPVKDGPLSTNVEAK]	>sp|P04840	45	61	D51	K50		20160201_Debelyy_8078-SCX6.7166.7166.4	2139.41	0.19	0.19
Por1p	40	4	119	724.137	724.137	724.137	724.137	724.137	724.137				4	2893.53	2893.53	-0.19	[DGPLSTNVEAK]	>sp|P04840	51	61	[AKQPVKDGPLSTNVEAK]	>sp|P04840	45	61	D51	K46		20160201_Debelyy_8078-SCX6.7166.7166.4	2139.41	0.19	0.19
Por1p	40	4	119	724.137	724.137	724.137	724.137	724.137	724.137				4	2893.53	2893.53	-0.19	[DGPLSTNVEAK]	>sp|P04840	51	61	[AKQPVKDGPLSTNVEAK]	>sp|P04840	45	61	E59	K50		20160201_Debelyy_8078-SCX6.7166.7166.4	2139.41	0.19	0.19
Por1p	40	4	118	724.137	724.137	724.137	724.137	724.137	724.137				4	2893.53	2893.53	-0.19	[DGPLSTNVEAK]	>sp|P04840	51	61	[AKQPVKDGPLSTNVEAK]	>sp|P04840	45	61	E59	K46		20160201_Debelyy_8078-SCX6.7166.7166.4	2139.41	0.19	0.19
Lac1p	86	3	103					726.727	726.727				3	2178.17	2178.17	-2.23	[mQRLSEATK]	>sp|P28496	54	62	[TAAKRRMQR]	>sp|P28496	48	56	E59	K51		20150922_Debelyy_7779-dil20x-2ul-140min.20194.20194.3	6133.79	2.23	2.23
Lac1p	86	1	200		726.728	726.728	726.728	726.728	726.728				3	2178.17	2178.17	-0.79	[MQRLSEATK]	>sp|P28496	54	62	[TAAKRRmQR]	>sp|P28496	48	56	E59	K51	1	20150922_Debelyy_7779-dil20x-2ul-140min.18015.18015.3	5558.65	0.79	0.79
Lac1p	86	2	122		726.728	726.728	726.728	726.728	726.728				3	2178.17	2178.17	-0.79	[mQRLSEATK]	>sp|P28496	54	62	[TAAKRRMQR]	>sp|P28496	48	56	E59	K51	2	20150922_Debelyy_7779-dil20x-2ul-140min.18015.18015.3	5558.65	0.79	0.79
Lac1p	113	1	200		726.728	726.728	726.728	726.728	726.728				3	2178.17	2178.17	-0.79	[MQRLSEATK]	>sp|P28496	54	62	[TAAKRRmQR]	>sp|P28496	48	56	E59	K51	1	20150922_Debelyy_7779-dil20x-2ul-140min.18015.18015.3	5558.65	0.79	0.79
Lac1p	113	4	122		726.728	726.728	726.728	726.728	726.728				3	2178.17	2178.17	-0.79	[mQRLSEATK]	>sp|P28496	54	62	[TAAKRRMQR]	>sp|P28496	48	56	E59	K51	2	20150922_Debelyy_7779-dil20x-2ul-140min.18015.18015.3	5558.65	0.79	0.79
Lac1p	106	2	143		726.728	726.728	726.728	726.728	726.728				3	2178.17	2178.17	-0.97	[MQRLSEATK]	>sp|P28496	54	62	[TAAKRRmQR]	>sp|P28496	48	56	E59	K51	1	20150922_Debelyy_7780-dil10x-2ul-140min.22629.22629.3	6150.26	0.97	0.97
Lac1p	106	3	113		726.728	726.728	726.728	726.728	726.728				3	2178.17	2178.17	-0.97	[mQRLSEATK]	>sp|P28496	54	62	[TAAKRRMQR]	>sp|P28496	48	56	E59	K51	2	20150922_Debelyy_7780-dil10x-2ul-140min.22629.22629.3	6150.26	0.97	0.97
Lac1p	113	3	143		726.728	726.728	726.728	726.728	726.728				3	2178.17	2178.17	-0.97	[MQRLSEATK]	>sp|P28496	54	62	[TAAKRRmQR]	>sp|P28496	48	56	E59	K51	1	20150922_Debelyy_7780-dil10x-2ul-140min.22629.22629.3	6150.26	0.97	0.97
Lac1p	113	5	113		726.728	726.728	726.728	726.728	726.728				3	2178.17	2178.17	-0.97	[mQRLSEATK]	>sp|P28496	54	62	[TAAKRRMQR]	>sp|P28496	48	56	E59	K51	2	20150922_Debelyy_7780-dil10x-2ul-140min.22629.22629.3	6150.26	0.97	0.97
Por1p	64	9	99	727.645	727.645	727.645	727.645	727.645	727.645				4	2907.56	2907.56	-0.15	[AKVSDSGIVTLAYK]	>sp|P04840	235	248	[LPNSNVNIEFATR]	>sp|P04840	212	224	D51	K50		16720	5046	0.15	0.15
Cho2p	129	2	148	728.054	728.054	728.054	728.054	728.054	728.054				3	2182.15	2182.15	-0.18	[DLTEFLTK]	>sp|P05374	798	805	[ESVTEIKATEK]	>sp|P05374	731	741	E801	K737		20160201_Debelyy_8078-SCX7.27060.27060.3	6208.54	0.18	0.18
Cho2p	129	1	148	728.054	728.054	728.054	728.054	728.054	728.054				3	2182.15	2182.15	-0.18	[DLTEFLTK]	>sp|P05374	798	805	[ESVTEIKATEK]	>sp|P05374	731	741	E801	K741		20160201_Debelyy_8078-SCX7.27060.27060.3	6208.54	0.18	0.18
Pma1p	122	10	222				732.631	732.631	732.631				4	2927.5	2927.51	-1.39	[KVTAVVESPEGER]	>sp|P05030	457	469	[KADTGIAVEGATDAAR]	>sp|P05030	644	659	K457	D646		7403	2710	1.39	1.39
Pma1p	122	10	222				732.631	732.631	732.631				4	2927.5	2927.51	-1.39	[KVTAVVESPEGER]	>sp|P05030	457	469	[KADTGIAVEGATDAAR]	>sp|P05030	644	659	E463	K644		7403	2710	1.39	1.39
Pma1p	122	10	187				732.631	732.631	732.631				4	2927.5	2927.51	-1.39	[KVTAVVESPEGER]	>sp|P05030	457	469	[KADTGIAVEGATDAAR]	>sp|P05030	644	659	E466	K644		7403	2710	1.39	1.39
Pma1p	122	10	187				732.631	732.631	732.631				4	2927.5	2927.51	-1.39	[KVTAVVESPEGER]	>sp|P05030	457	469	[KADTGIAVEGATDAAR]	>sp|P05030	644	659	E468	K644		7403	2710	1.39	1.39
Pma1p	122	37	130		735.955	735.955	735.955	735.955	735.955				5	3675.74	3675.74	0.68	[KVTAVVESPEGER]	>sp|P05030	457	469	[TVEEDHPIPEDVHENYENK]	>sp|P05030	483	501	K457	E485		7745	2801	0.68	0.68
Pma1p	122	37	129		735.955	735.955	735.955	735.955	735.955				5	3675.74	3675.74	0.68	[KVTAVVESPEGER]	>sp|P05030	457	469	[TVEEDHPIPEDVHENYENK]	>sp|P05030	483	501	K457	E486		7745	2801	0.68	0.68
Pma1p	122	37	129		735.955	735.955	735.955	735.955	735.955				5	3675.74	3675.74	0.68	[KVTAVVESPEGER]	>sp|P05030	457	469	[TVEEDHPIPEDVHENYENK]	>sp|P05030	483	501	K457	D487		7745	2801	0.68	0.68
Pma2p	97	3	239						743.609				4	2971.41	2971.4	4.82	[DDTAQTINEAR]	>sp|P19657	567	577	[KSTRSVEDFMAAMQR]	>sp|P19657	924	938	D567	K924		26657	7353	4.82	4.82
Pma2p	97	3	238						743.609				4	2971.41	2971.4	4.82	[DDTAQTINEAR]	>sp|P19657	567	577	[KSTRSVEDFMAAMQR]	>sp|P19657	924	938	D568	K924		26657	7353	4.82	4.82
Pma1p	122	13	196			744.636	744.636	744.636	744.636				4	2975.52	2975.52	1.27	[QLGLGTNIYNAER]	>sp|P05030	571	583	[KADTGIAVEGATDAAR]	>sp|P05030	644	659	E582	K644		13030	4156	1.27	1.27
Nte1p	95	4	113			747.737	747.737	747.737	747.737				3	2241.2	2241.2	-1.31	[YVEPGLTHK]	>sp|Q04958	1258	1266	[KGTTIVEQNAR]	>sp|Q04958	826	836	E1260	K826		20160201_Debelyy_8078-SCX7.29351.29351.3	6562.37	1.31	1.31
Pdr5p	98	1	117						749.724				3	2247.16	2247.15	4.57	[SDLSSDR]	>sp|P33302	837	843	[ELPKKGSITAAEDK]	>sp|P33302	1164	1177	D838	K1167		20160201_Debelyy_8078-SCX5.17530.17530.3	4037.87	4.57	4.57
Pdr5p	98	1	117						749.724				3	2247.16	2247.15	4.57	[SDLSSDR]	>sp|P33302	837	843	[ELPKKGSITAAEDK]	>sp|P33302	1164	1177	D838	K1168		20160201_Debelyy_8078-SCX5.17530.17530.3	4037.87	4.57	4.57
Pdr5p	98	1	117						749.724				3	2247.16	2247.15	4.57	[SDLSSDR]	>sp|P33302	837	843	[ELPKKGSITAAEDK]	>sp|P33302	1164	1177	D842	K1167		20160201_Debelyy_8078-SCX5.17530.17530.3	4037.87	4.57	4.57
Pdr5p	98	1	117						749.724				3	2247.16	2247.15	4.57	[SDLSSDR]	>sp|P33302	837	843	[ELPKKGSITAAEDK]	>sp|P33302	1164	1177	D842	K1168		20160201_Debelyy_8078-SCX5.17530.17530.3	4037.87	4.57	4.57
Vph1p	102	1	102			752.393	752.393	752.393	752.393				3	2255.16	2255.16	1.28	[TFVNEIRR]	>sp|P32563	54	61	{mAEKEEAIFR]	>sp|P32563	0	10	E58	{0		23327	6715	1.28	1.28
Vph1p	82	2	83					752.393	752.393				3	2255.16	2255.16	2.29	[TFVNEIRR]	>sp|P32563	54	61	{mAEKEEAIFR]	>sp|P32563	0	10	E58	{0		20150922_Debelyy_7779-dil20x-2ul-140min.22067.22067.3	6627.73	2.29	2.29
Fks1p	152	5	156				754.374	754.374	754.374				3	2261.11	2261.11	-1.46	[AAGDASR]	>sp|P38631	1548	1554	[KLVGDESEKAAGDASR]	>sp|P38631	1539	1554	D1551	K1539		20160201_Debelyy_8078-SCX7.29263.29263.3	6547.51	1.46	1.46
Fks1p	129	2	156				754.374	754.374	754.374				3	2261.11	2261.11	-1.46	[AAGDASR]	>sp|P38631	1548	1554	[KLVGDESEKAAGDASR]	>sp|P38631	1539	1554	D1551	K1539		20160201_Debelyy_8078-SCX7.29263.29263.3	6547.51	1.46	1.46
Pma1p	64	7	97					754.397	754.397				3	2261.18	2261.17	1.79	[TGTLTKNK]	>sp|P05030	380	387	[ADTGIAVEGATDAAR]	>sp|P05030	645	659	K385	E652		20160201_Debelyy_8078-SCX4.5438.5438.3	1775.96	1.79	1.79
Pma1p	64	7	66					754.397	754.397				3	2261.18	2261.17	1.79	[TGTLTKNK]	>sp|P05030	380	387	[ADTGIAVEGATDAAR]	>sp|P05030	645	659	K385	D656		20160201_Debelyy_8078-SCX4.5438.5438.3	1775.96	1.79	1.79
Gpt2p	113	1	201		754.799	754.799	754.799	754.799	754.799				5	3769.97	3769.97	0.95	[SKNPQTTPVNFTK]	>sp|P36148	167	179	[IQDNLKPVDENLEIYAPDLK]	>sp|P36148	138	157	K168	E150		20160201_Debelyy_8078-SCX6.18561.18561.5	4366.91	0.95	0.95
Gpt2p	113	1	193		754.799	754.799	754.799	754.799	754.799				5	3769.97	3769.97	0.95	[SKNPQTTPVNFTK]	>sp|P36148	167	179	[IQDNLKPVDENLEIYAPDLK]	>sp|P36148	138	157	K168	D146		20160201_Debelyy_8078-SCX6.18561.18561.5	4366.91	0.95	0.95
Gpt2p	113	1	193		754.799	754.799	754.799	754.799	754.799				5	3769.97	3769.97	0.95	[SKNPQTTPVNFTK]	>sp|P36148	167	179	[IQDNLKPVDENLEIYAPDLK]	>sp|P36148	138	157	K168	E147		20160201_Debelyy_8078-SCX6.18561.18561.5	4366.91	0.95	0.95
Gpt2p	113	1	148		754.799	754.799	754.799	754.799	754.799				5	3769.97	3769.97	0.95	[SKNPQTTPVNFTK]	>sp|P36148	167	179	[IQDNLKPVDENLEIYAPDLK]	>sp|P36148	138	157	K168	D140		20160201_Debelyy_8078-SCX6.18561.18561.5	4366.91	0.95	0.95
Gpt2p	113	1	116		754.799	754.799	754.799	754.799	754.799				5	3769.97	3769.97	0.95	[SKNPQTTPVNFTK]	>sp|P36148	167	179	[IQDNLKPVDENLEIYAPDLK]	>sp|P36148	138	157	K168	D155		20160201_Debelyy_8078-SCX6.18561.18561.5	4366.91	0.95	0.95
Gpt2p	79	1	201		754.799	754.799	754.799	754.799	754.799				5	3769.97	3769.97	0.95	[SKNPQTTPVNFTK]	>sp|P36148	167	179	[IQDNLKPVDENLEIYAPDLK]	>sp|P36148	138	157	K168	E150		20160201_Debelyy_8078-SCX6.18561.18561.5	4366.91	0.95	0.95
Gpt2p	79	1	193		754.799	754.799	754.799	754.799	754.799				5	3769.97	3769.97	0.95	[SKNPQTTPVNFTK]	>sp|P36148	167	179	[IQDNLKPVDENLEIYAPDLK]	>sp|P36148	138	157	K168	D146		20160201_Debelyy_8078-SCX6.18561.18561.5	4366.91	0.95	0.95
Gpt2p	79	1	193		754.799	754.799	754.799	754.799	754.799				5	3769.97	3769.97	0.95	[SKNPQTTPVNFTK]	>sp|P36148	167	179	[IQDNLKPVDENLEIYAPDLK]	>sp|P36148	138	157	K168	E147		20160201_Debelyy_8078-SCX6.18561.18561.5	4366.91	0.95	0.95
Gpt2p	79	1	148		754.799	754.799	754.799	754.799	754.799				5	3769.97	3769.97	0.95	[SKNPQTTPVNFTK]	>sp|P36148	167	179	[IQDNLKPVDENLEIYAPDLK]	>sp|P36148	138	157	K168	D140		20160201_Debelyy_8078-SCX6.18561.18561.5	4366.91	0.95	0.95
Gpt2p	79	1	116		754.799	754.799	754.799	754.799	754.799				5	3769.97	3769.97	0.95	[SKNPQTTPVNFTK]	>sp|P36148	167	179	[IQDNLKPVDENLEIYAPDLK]	>sp|P36148	138	157	K168	D155		20160201_Debelyy_8078-SCX6.18561.18561.5	4366.91	0.95	0.95
Pfa4p	69	1	101				756.851	756.851	756.851				4	3024.38	3024.39	-1.35	[KJQSYKPER]	>sp|Q12006	82	90	[KJQSYKPERSHHJK]	>sp|Q12006	82	95	E89	K82		16626	5120	1.35	1.35
Pfa4p	69	1	85				756.851	756.851	756.851				4	3024.38	3024.39	-1.35	[KJQSYKPER]	>sp|Q12006	82	90	[KJQSYKPERSHHJK]	>sp|Q12006	82	95	K82	E89		16626	5120	1.35	1.35
Pfa4p	69	1	73				756.851	756.851	756.851				4	3024.38	3024.39	-1.35	[KJQSYKPER]	>sp|Q12006	82	90	[KJQSYKPERSHHJK]	>sp|Q12006	82	95	K87	E89		16626	5120	1.35	1.35
Pfa4p	69	1	73				756.851	756.851	756.851				4	3024.38	3024.39	-1.35	[KJQSYKPER]	>sp|Q12006	82	90	[KJQSYKPERSHHJK]	>sp|Q12006	82	95	E89	K87		16626	5120	1.35	1.35
Pfa4p	69	1	143				756.851	756.851	756.851				4	3024.38	3024.39	-1.43	[KJQSYKPER]	>sp|Q12006	82	90	[KJQSYKPERSHHJK]	>sp|Q12006	82	95	E89	K82		20150922_Debelyy_7780-dil10x-2ul-140min.17628.17628.4	4949.87	1.43	1.43
Pfa4p	69	1	87				756.851	756.851	756.851				4	3024.38	3024.39	-1.43	[KJQSYKPER]	>sp|Q12006	82	90	[KJQSYKPERSHHJK]	>sp|Q12006	82	95	K82	E89		20150922_Debelyy_7780-dil10x-2ul-140min.17628.17628.4	4949.87	1.43	1.43
Pfa4p	69	1	87				756.851	756.851	756.851				4	3024.38	3024.39	-1.43	[KJQSYKPER]	>sp|Q12006	82	90	[KJQSYKPERSHHJK]	>sp|Q12006	82	95	K87	E89		20150922_Debelyy_7780-dil10x-2ul-140min.17628.17628.4	4949.87	1.43	1.43
Pfa4p	69	1	87				756.851	756.851	756.851				4	3024.38	3024.39	-1.43	[KJQSYKPER]	>sp|Q12006	82	90	[KJQSYKPERSHHJK]	>sp|Q12006	82	95	E89	K87		20150922_Debelyy_7780-dil10x-2ul-140min.17628.17628.4	4949.87	1.43	1.43
Pfa4p	69	1	143				756.851	756.851	756.851				4	3024.38	3024.39	-1.43	[KJQSYKPER]	>sp|Q12006	82	90	[KJQSYKPERSHHJK]	>sp|Q12006	82	95	E89	K82		20150922_Debelyy_7780-dil10x-2ul-140min.17628.17628.4	4949.87	1.43	1.43
Pfa4p	69	1	87				756.851	756.851	756.851				4	3024.38	3024.39	-1.43	[KJQSYKPER]	>sp|Q12006	82	90	[KJQSYKPERSHHJK]	>sp|Q12006	82	95	K82	E89		20150922_Debelyy_7780-dil10x-2ul-140min.17628.17628.4	4949.87	1.43	1.43
Pfa4p	69	1	87				756.851	756.851	756.851				4	3024.38	3024.39	-1.43	[KJQSYKPER]	>sp|Q12006	82	90	[KJQSYKPERSHHJK]	>sp|Q12006	82	95	K87	E89		20150922_Debelyy_7780-dil10x-2ul-140min.17628.17628.4	4949.87	1.43	1.43
Pfa4p	69	1	87				756.851	756.851	756.851				4	3024.38	3024.39	-1.43	[KJQSYKPER]	>sp|Q12006	82	90	[KJQSYKPERSHHJK]	>sp|Q12006	82	95	E89	K87		20150922_Debelyy_7780-dil10x-2ul-140min.17628.17628.4	4949.87	1.43	1.43
Nte1p	90	1	110						757.069				3	2269.19	2269.2	-3.85	[HNKSKSQDK]	>sp|Q04958	784	792	[KGTTIVEQNAR]	>sp|Q04958	826	836	D791	K826		20160201_Debelyy_8078-SCX5.28391.28391.3	6229.93	3.85	3.85
Izh4p	58	1	75						761.71				3	2283.12	2283.11	3.08	[JETTTEK]	>sp|Q99393	14	20	{MVSLTTIEQSPVK]	>sp|Q99393	0	13	E15	{0		20160201_Debelyy_8078-SCX4.28796.28796.3	6266.68	3.08	3.08
Izh4p	37	1	75						761.71				3	2283.12	2283.11	3.08	[JETTTEK]	>sp|Q99393	14	20	{MVSLTTIEQSPVK]	>sp|Q99393	0	13	E15	{0		20160201_Debelyy_8078-SCX4.28796.28796.3	6266.68	3.08	3.08
Drs2p	177	1	246		762.066	762.066	762.066	762.066	762.066				3	2284.18	2284.18	0.66	[KFDDLKK]	>sp|P39524	604	610	[TATVEDGIEVGYR]	>sp|P39524	591	603	K604	E595	1	20160201_Debelyy_8078-SCX7.23194.23194.3	5438.43	0.66	0.66
Drs2p	177	1	246		762.066	762.066	762.066	762.066	762.066				3	2284.18	2284.18	0.66	[KFDDLKK]	>sp|P39524	604	610	[TATVEDGIEVGYR]	>sp|P39524	591	603	K609	E595	1	20160201_Debelyy_8078-SCX7.23194.23194.3	5438.43	0.66	0.66
Drs2p	177	1	219		762.066	762.066	762.066	762.066	762.066				3	2284.18	2284.18	0.66	[KFDDLKK]	>sp|P39524	604	610	[TATVEDGIEVGYR]	>sp|P39524	591	603	K604	D596	1	20160201_Debelyy_8078-SCX7.23194.23194.3	5438.43	0.66	0.66
Drs2p	177	1	219		762.066	762.066	762.066	762.066	762.066				3	2284.18	2284.18	0.66	[KFDDLKK]	>sp|P39524	604	610	[TATVEDGIEVGYR]	>sp|P39524	591	603	K604	E599	1	20160201_Debelyy_8078-SCX7.23194.23194.3	5438.43	0.66	0.66
Drs2p	177	1	219		762.066	762.066	762.066	762.066	762.066				3	2284.18	2284.18	0.66	[KFDDLKK]	>sp|P39524	604	610	[TATVEDGIEVGYR]	>sp|P39524	591	603	K609	D596	1	20160201_Debelyy_8078-SCX7.23194.23194.3	5438.43	0.66	0.66
Drs2p	177	1	219		762.066	762.066	762.066	762.066	762.066				3	2284.18	2284.18	0.66	[KFDDLKK]	>sp|P39524	604	610	[TATVEDGIEVGYR]	>sp|P39524	591	603	K609	E599	1	20160201_Debelyy_8078-SCX7.23194.23194.3	5438.43	0.66	0.66
Drs2p	177	2	246		762.066	762.066	762.066	762.066	762.066				3	2284.18	2284.18	0.66	[FDDLKKK]	>sp|P39524	605	611	[TATVEDGIEVGYR]	>sp|P39524	591	603	K609	E595	2	20160201_Debelyy_8078-SCX7.23194.23194.3	5438.43	0.66	0.66
Drs2p	177	2	246		762.066	762.066	762.066	762.066	762.066				3	2284.18	2284.18	0.66	[FDDLKKK]	>sp|P39524	605	611	[TATVEDGIEVGYR]	>sp|P39524	591	603	K610	E595	2	20160201_Debelyy_8078-SCX7.23194.23194.3	5438.43	0.66	0.66
Drs2p	177	2	219		762.066	762.066	762.066	762.066	762.066				3	2284.18	2284.18	0.66	[FDDLKKK]	>sp|P39524	605	611	[TATVEDGIEVGYR]	>sp|P39524	591	603	K609	D596	2	20160201_Debelyy_8078-SCX7.23194.23194.3	5438.43	0.66	0.66
Drs2p	177	2	219		762.066	762.066	762.066	762.066	762.066				3	2284.18	2284.18	0.66	[FDDLKKK]	>sp|P39524	605	611	[TATVEDGIEVGYR]	>sp|P39524	591	603	K609	E599	2	20160201_Debelyy_8078-SCX7.23194.23194.3	5438.43	0.66	0.66
Drs2p	177	2	219		762.066	762.066	762.066	762.066	762.066				3	2284.18	2284.18	0.66	[FDDLKKK]	>sp|P39524	605	611	[TATVEDGIEVGYR]	>sp|P39524	591	603	K610	D596	2	20160201_Debelyy_8078-SCX7.23194.23194.3	5438.43	0.66	0.66
Drs2p	177	2	219		762.066	762.066	762.066	762.066	762.066				3	2284.18	2284.18	0.66	[FDDLKKK]	>sp|P39524	605	611	[TATVEDGIEVGYR]	>sp|P39524	591	603	K610	E599	2	20160201_Debelyy_8078-SCX7.23194.23194.3	5438.43	0.66	0.66
Drs2p	99	1	246		762.066	762.066	762.066	762.066	762.066				3	2284.18	2284.18	0.66	[KFDDLKK]	>sp|P39524	604	610	[TATVEDGIEVGYR]	>sp|P39524	591	603	K604	E595	1	20160201_Debelyy_8078-SCX7.23194.23194.3	5438.43	0.66	0.66
Drs2p	99	1	246		762.066	762.066	762.066	762.066	762.066				3	2284.18	2284.18	0.66	[KFDDLKK]	>sp|P39524	604	610	[TATVEDGIEVGYR]	>sp|P39524	591	603	K609	E595	1	20160201_Debelyy_8078-SCX7.23194.23194.3	5438.43	0.66	0.66
Drs2p	99	1	219		762.066	762.066	762.066	762.066	762.066				3	2284.18	2284.18	0.66	[KFDDLKK]	>sp|P39524	604	610	[TATVEDGIEVGYR]	>sp|P39524	591	603	K604	D596	1	20160201_Debelyy_8078-SCX7.23194.23194.3	5438.43	0.66	0.66
Drs2p	99	1	219		762.066	762.066	762.066	762.066	762.066				3	2284.18	2284.18	0.66	[KFDDLKK]	>sp|P39524	604	610	[TATVEDGIEVGYR]	>sp|P39524	591	603	K604	E599	1	20160201_Debelyy_8078-SCX7.23194.23194.3	5438.43	0.66	0.66
Drs2p	99	1	219		762.066	762.066	762.066	762.066	762.066				3	2284.18	2284.18	0.66	[KFDDLKK]	>sp|P39524	604	610	[TATVEDGIEVGYR]	>sp|P39524	591	603	K609	D596	1	20160201_Debelyy_8078-SCX7.23194.23194.3	5438.43	0.66	0.66
Drs2p	99	1	219		762.066	762.066	762.066	762.066	762.066				3	2284.18	2284.18	0.66	[KFDDLKK]	>sp|P39524	604	610	[TATVEDGIEVGYR]	>sp|P39524	591	603	K609	E599	1	20160201_Debelyy_8078-SCX7.23194.23194.3	5438.43	0.66	0.66
Drs2p	99	2	246		762.066	762.066	762.066	762.066	762.066				3	2284.18	2284.18	0.66	[FDDLKKK]	>sp|P39524	605	611	[TATVEDGIEVGYR]	>sp|P39524	591	603	K609	E595	2	20160201_Debelyy_8078-SCX7.23194.23194.3	5438.43	0.66	0.66
Drs2p	99	2	246		762.066	762.066	762.066	762.066	762.066				3	2284.18	2284.18	0.66	[FDDLKKK]	>sp|P39524	605	611	[TATVEDGIEVGYR]	>sp|P39524	591	603	K610	E595	2	20160201_Debelyy_8078-SCX7.23194.23194.3	5438.43	0.66	0.66
Drs2p	99	2	219		762.066	762.066	762.066	762.066	762.066				3	2284.18	2284.18	0.66	[FDDLKKK]	>sp|P39524	605	611	[TATVEDGIEVGYR]	>sp|P39524	591	603	K609	D596	2	20160201_Debelyy_8078-SCX7.23194.23194.3	5438.43	0.66	0.66
Drs2p	99	2	219		762.066	762.066	762.066	762.066	762.066				3	2284.18	2284.18	0.66	[FDDLKKK]	>sp|P39524	605	611	[TATVEDGIEVGYR]	>sp|P39524	591	603	K609	E599	2	20160201_Debelyy_8078-SCX7.23194.23194.3	5438.43	0.66	0.66
Drs2p	99	2	219		762.066	762.066	762.066	762.066	762.066				3	2284.18	2284.18	0.66	[FDDLKKK]	>sp|P39524	605	611	[TATVEDGIEVGYR]	>sp|P39524	591	603	K610	D596	2	20160201_Debelyy_8078-SCX7.23194.23194.3	5438.43	0.66	0.66
Drs2p	99	2	219		762.066	762.066	762.066	762.066	762.066				3	2284.18	2284.18	0.66	[FDDLKKK]	>sp|P39524	605	611	[TATVEDGIEVGYR]	>sp|P39524	591	603	K610	E599	2	20160201_Debelyy_8078-SCX7.23194.23194.3	5438.43	0.66	0.66
Pma1p	122	22	161		763.886	763.886	763.886	763.886	763.886				4	3052.52	3052.52	0.69	[QLGLGTNIYNAER]	>sp|P05030	571	583	[MLTGDAVGIAKETJR]	>sp|P05030	556	570	E582	K566	1	16136	4910	0.69	0.69
YDR018c	109	2	115					764.678	764.678				3	2292.02	2292.01	2.1	[SEAFJQR]	>sp|Q12185	229	235	[TREKSEAFJQR]	>sp|Q12185	225	235	E230	K228		20151202_Debelyy_7988-dil10x-6ul-140min.18375.18375.3	5450.1	2.1	2.1
Neo1p	120	4	120						766.39				3	2297.16	2297.14	4.65	[SIPSKDLK]	>sp|P40527	264	271	[EYNDASLSmLNR]	>sp|P40527	713	724	K268	D716		20150922_Debelyy_7780-dil10x-2ul-140min.25892.25892.3	6862.42	4.65	4.65
Lcb1p	58	1	282						767.066				3	2299.18	2299.18	2.95	[LKNKYKFR]	>sp|P25045	309	316	[GLSEHFNmDR]	>sp|P25045	334	343	K310	E337		17893	5326	2.95	2.95
Lcb1p	58	1	177						767.066				3	2299.18	2299.18	2.95	[LKNKYKFR]	>sp|P25045	309	316	[GLSEHFNmDR]	>sp|P25045	334	343	K310	D342		17893	5326	2.95	2.95
Pet9p	67	1	141	767.423	767.423	767.423	767.423	767.423	767.423				4	3066.67	3066.67	-0.31	[TPLPPAPAPKK]	>sp|P18239	9	19	[ESNFLIDFLMGGVSAAVAK]	>sp|P18239	20	38	K18	D26	1	20151202_Debelyy_7988-dil10x-6ul-140min.23704.23704.4	6754.79	0.31	0.31
Pet9p	67	1	74	767.423	767.423	767.423	767.423	767.423	767.423				4	3066.67	3066.67	-0.31	[TPLPPAPAPKK]	>sp|P18239	9	19	[ESNFLIDFLMGGVSAAVAK]	>sp|P18239	20	38	K18	E20	1	20151202_Debelyy_7988-dil10x-6ul-140min.23704.23704.4	6754.79	0.31	0.31
Pet9p	93	2	158		767.423	767.423	767.423	767.423	767.423				4	3066.67	3066.67	0.56	[TPLPPAPAPKK]	>sp|P18239	9	19	[ESNFLIDFLMGGVSAAVAK]	>sp|P18239	20	38	K18	E20		20150922_Debelyy_7779-dil20x-2ul-140min.23357.23357.4	6895.4	0.56	0.56
Pet9p	93	2	112		767.423	767.423	767.423	767.423	767.423				4	3066.67	3066.67	0.56	[TPLPPAPAPKK]	>sp|P18239	9	19	[ESNFLIDFLMGGVSAAVAK]	>sp|P18239	20	38	K18	D26		20150922_Debelyy_7779-dil20x-2ul-140min.23357.23357.4	6895.4	0.56	0.56
Pet9p	114	2	158		767.423	767.423	767.423	767.423	767.423				4	3066.67	3066.67	0.56	[TPLPPAPAPKK]	>sp|P18239	9	19	[ESNFLIDFLMGGVSAAVAK]	>sp|P18239	20	38	K18	E20	2	20150922_Debelyy_7779-dil20x-2ul-140min.23357.23357.4	6895.4	0.56	0.56
Pet9p	110	2	160		767.423	767.423	767.423	767.423	767.423				4	3066.67	3066.67	0.7	[TPLPPAPAPKK]	>sp|P18239	9	19	[ESNFLIDFLMGGVSAAVAK]	>sp|P18239	20	38	K18	E20	2	24116	6816	0.7	0.7
Pet9p	110	2	126		767.423	767.423	767.423	767.423	767.423				4	3066.67	3066.67	0.7	[TPLPPAPAPKK]	>sp|P18239	9	19	[ESNFLIDFLMGGVSAAVAK]	>sp|P18239	20	38	K18	D26	2	24116	6816	0.7	0.7
Pet9p	110	3	153						767.426				4	3066.68	3066.67	3.72	[TPLPPAPAPKK]	>sp|P18239	9	19	[ESNFLIDFLMGGVSAAVAK]	>sp|P18239	20	38	K18	D26	1	23699	6755	3.72	3.72
Chs1p	164	1	198		767.706	767.706	767.706	767.706	767.706				3	2301.1	2301.11	-0.93	[KTGYYANVR]	>sp|P08004	1032	1040	[NSSTWGPDAWK]	>sp|P08004	481	491	K1032	D488		20150922_Debelyy_7780-dil10x-2ul-140min.20674.20674.3	5666.09	0.93	0.93
Chs1p	164	1	198		767.706	767.706	767.706	767.706	767.706				3	2301.1	2301.11	-0.93	[KTGYYANVR]	>sp|P08004	1032	1040	[NSSTWGPDAWK]	>sp|P08004	481	491	K1032	D488		20150922_Debelyy_7780-dil10x-2ul-140min.20674.20674.3	5666.09	0.93	0.93
Pma1p	122	42	122					767.886	767.886				4	3068.52	3068.51	2.5	[QLGLGTNIYNAER]	>sp|P05030	571	583	[mLTGDAVGIAKETJR]	>sp|P05030	556	570	E582	K566	1	15121	4666	2.5	2.5
Gpt2p	116	2	126						770.904				4	3080.59	3080.58	3.42	[REHEKKE}	>sp|P36148	737	744	[YGEMYKDSPRETVSKLLK]	>sp|P36148	325	342	K741	E327		20150922_Debelyy_7779-dil20x-2ul-140min.17856.17856.4	5516.45	3.42	3.42
Gpt2p	116	2	126						770.904				4	3080.59	3080.58	3.42	[REHEKKE}	>sp|P36148	737	744	[YGEMYKDSPRETVSKLLK]	>sp|P36148	325	342	K741	D331		20150922_Debelyy_7779-dil20x-2ul-140min.17856.17856.4	5516.45	3.42	3.42
Gpt2p	116	2	126						770.904				4	3080.59	3080.58	3.42	[REHEKKE}	>sp|P36148	737	744	[YGEMYKDSPRETVSKLLK]	>sp|P36148	325	342	K742	E327		20150922_Debelyy_7779-dil20x-2ul-140min.17856.17856.4	5516.45	3.42	3.42
Gpt2p	116	2	126						770.904				4	3080.59	3080.58	3.42	[REHEKKE}	>sp|P36148	737	744	[YGEMYKDSPRETVSKLLK]	>sp|P36148	325	342	K742	D331		20150922_Debelyy_7779-dil20x-2ul-140min.17856.17856.4	5516.45	3.42	3.42
Gpt2p	116	2	126						770.904				4	3080.59	3080.58	3.42	[REHEKKE}	>sp|P36148	737	744	[YGEMYKDSPRETVSKLLK]	>sp|P36148	325	342	E743	K330		20150922_Debelyy_7779-dil20x-2ul-140min.17856.17856.4	5516.45	3.42	3.42
Gpt2p	116	2	126						770.904				4	3080.59	3080.58	3.42	[REHEKKE}	>sp|P36148	737	744	[YGEMYKDSPRETVSKLLK]	>sp|P36148	325	342	}744	K330		20150922_Debelyy_7779-dil20x-2ul-140min.17856.17856.4	5516.45	3.42	3.42
Taz1p	118	1	121						770.922				4	3080.67	3080.65	4.15	{MSFRDVLER]	>sp|Q06510	0	9	[LAAELRAHVAEIRNEVR]	>sp|Q06510	309	325	{0	E312		20160201_Debelyy_8078-SCX6.27640.27640.4	6264.54	4.15	4.15
Taz1p	111	1	121						770.922				4	3080.67	3080.65	4.15	{MSFRDVLER]	>sp|Q06510	0	9	[LAAELRAHVAEIRNEVR]	>sp|Q06510	309	325	{0	E312		20160201_Debelyy_8078-SCX6.27640.27640.4	6264.54	4.15	4.15
Vph1p	80	4	102						771.66				4	3083.62	3083.63	-2.75	[LYEGDTDK]	>sp|P32563	83	90	[SQQLAKVNKNLSDLYTVLK]	>sp|P32563	271	289	E85	K279		20160201_Debelyy_8078-SCX7.31566.31566.4	6953.93	2.75	2.75
Vph1p	80	4	102						771.66				4	3083.62	3083.63	-2.75	[LYEGDTDK]	>sp|P32563	83	90	[SQQLAKVNKNLSDLYTVLK]	>sp|P32563	271	289	D87	K279		20160201_Debelyy_8078-SCX7.31566.31566.4	6953.93	2.75	2.75
Sur2p	77	1	152					772.752	772.752				3	2316.24	2316.25	-2.02	[GFEEYQK]	>sp|P38992	301	307	[KQRRVTIDKYK]	>sp|P38992	308	318	E303	K308		20150922_Debelyy_7779-dil20x-2ul-140min.24355.24355.3	7101.79	2.02	2.02
Sur2p	77	1	152					772.752	772.752				3	2316.24	2316.25	-2.02	[GFEEYQK]	>sp|P38992	301	307	[KQRRVTIDKYK]	>sp|P38992	308	318	E304	K308		20150922_Debelyy_7779-dil20x-2ul-140min.24355.24355.3	7101.79	2.02	2.02
Sur2p	77	1	152					772.752	772.752				3	2316.24	2316.25	-2.02	[GFEEYQK]	>sp|P38992	301	307	[KQRRVTIDKYK]	>sp|P38992	308	318	E303	K308		20150922_Debelyy_7779-dil20x-2ul-140min.24355.24355.3	7101.79	2.02	2.02
Sur2p	77	1	152					772.752	772.752				3	2316.24	2316.25	-2.02	[GFEEYQK]	>sp|P38992	301	307	[KQRRVTIDKYK]	>sp|P38992	308	318	E304	K308		20150922_Debelyy_7779-dil20x-2ul-140min.24355.24355.3	7101.79	2.02	2.02
Cho2p	164	1	166					775.892	775.892				4	3100.55	3100.54	2.25	[VNVLKDGK]	>sp|P05374	806	813	[VGSGGHWSATSKDSYMNHGLR]	>sp|P05374	708	728	K810	D720		20151202_Debelyy_7988-dil10x-6ul-140min.11380.11380.4	3742.54	2.25	2.25
Cho2p	164	1	165					775.892	775.892				4	3100.55	3100.54	2.25	[VNVLKDGK]	>sp|P05374	806	813	[VGSGGHWSATSKDSYMNHGLR]	>sp|P05374	708	728	D811	K719		20151202_Debelyy_7988-dil10x-6ul-140min.11380.11380.4	3742.54	2.25	2.25
Lac1p	75	1	104						776.746				3	2328.22	2328.23	-4.47	[GILKDDR]	>sp|P28496	386	392	{MSTIKPSPSNNNLK]	>sp|P28496	0	14	D391	{0		20151202_Debelyy_7988-dil10x-6ul-140min.19525.19525.3	5728.65	4.47	4.47
Lac1p	75	1	97						776.746				3	2328.22	2328.23	-4.47	[GILKDDR]	>sp|P28496	386	392	{MSTIKPSPSNNNLK]	>sp|P28496	0	14	D390	{0		20151202_Debelyy_7988-dil10x-6ul-140min.19525.19525.3	5728.65	4.47	4.47
Lac1p	75	1	96						776.746				3	2328.22	2328.23	-4.47	[GILKDDR]	>sp|P28496	386	392	{MSTIKPSPSNNNLK]	>sp|P28496	0	14	D390	K5		20151202_Debelyy_7988-dil10x-6ul-140min.19525.19525.3	5728.65	4.47	4.47
Lac1p	75	1	78						776.746				3	2328.22	2328.23	-4.47	[GILKDDR]	>sp|P28496	386	392	{MSTIKPSPSNNNLK]	>sp|P28496	0	14	D391	K5		20151202_Debelyy_7988-dil10x-6ul-140min.19525.19525.3	5728.65	4.47	4.47
Erg11p	126	1	130					776.994	776.994				5	3880.94	3880.95	-2.5	[YFRDSKNFR]	>sp|P10614	177	185	[RKNNDIQDRDLIDSLMKNSTYK]	>sp|P10614	273	294	K182	D277		20150922_Debelyy_7780-dil10x-2ul-140min.22151.22151.5	6030.35	2.5	2.5
Erg11p	126	1	130					776.994	776.994				5	3880.94	3880.95	-2.5	[YFRDSKNFR]	>sp|P10614	177	185	[RKNNDIQDRDLIDSLMKNSTYK]	>sp|P10614	273	294	K182	D277		20150922_Debelyy_7780-dil10x-2ul-140min.22151.22151.5	6030.35	2.5	2.5
Gpt2p	79	3	92						777.438				2	1553.87	1553.87	3.22	[KAKEGLK]	>sp|P36148	479	485	[EHEKKE}	>sp|P36148	738	744	K479	E740		20160201_Debelyy_8078-SCX6.20269.20269.2	4703.39	3.22	3.22
Gpt2p	79	3	90						777.438				2	1553.87	1553.87	3.22	[KAKEGLK]	>sp|P36148	479	485	[EHEKKE}	>sp|P36148	738	744	K479	E743		20160201_Debelyy_8078-SCX6.20269.20269.2	4703.39	3.22	3.22
Gpt2p	79	3	90						777.438				2	1553.87	1553.87	3.22	[KAKEGLK]	>sp|P36148	479	485	[EHEKKE}	>sp|P36148	738	744	K479	}744		20160201_Debelyy_8078-SCX6.20269.20269.2	4703.39	3.22	3.22
Pis1p	72	1	84						779.383				3	2336.13	2336.12	4.78	[NANEKNKTY}	>sp|P06197	212	221	[TSHKSVGEGESR]	>sp|P06197	127	138	K216	E136		22180	6459	4.78	4.78
Pis1p	72	1	80						779.383				3	2336.13	2336.12	4.78	[NANEKNKTY}	>sp|P06197	212	221	[TSHKSVGEGESR]	>sp|P06197	127	138	E215	K130		22180	6459	4.78	4.78
Pis1p	72	1	74						779.383				3	2336.13	2336.12	4.78	[NANEKNKTY}	>sp|P06197	212	221	[TSHKSVGEGESR]	>sp|P06197	127	138	K216	E134		22180	6459	4.78	4.78
Chs2p	115	3	158		780.15	780.15	780.15	780.15	780.15				4	3117.58	3117.57	0.63	[mVSDLPPPSK]	>sp|P14180	223	232	[LWKVFDMDSNVAGAAGQIK]	>sp|P14180	454	472	D226	K456		20151202_Debelyy_7988-dil10x-6ul-140min.8129.8129.4	2906.17	0.63	0.63
Chs2p	115	4	158		780.15	780.15	780.15	780.15	780.15				4	3117.58	3117.57	0.63	[MVSDLPPPSK]	>sp|P14180	223	232	[LWKVFDmDSNVAGAAGQIK]	>sp|P14180	454	472	D226	K456		20151202_Debelyy_7988-dil10x-6ul-140min.8129.8129.4	2906.17	0.63	0.63
Chs2p	115	2	163			780.15	780.15	780.15	780.15				4	3117.58	3117.58	-1.04	[YSPDRRHR]	>sp|P14180	68	75	[LWKVFDMDSNVAGAAGQIK]	>sp|P14180	454	472	D71	K456		20151202_Debelyy_7988-dil10x-6ul-140min.8129.8129.4	2906.17	1.04	1.04
Are1p	68	1	147						780.15				4	3117.58	3117.59	-4.84	[SKSRSRFHRK]	>sp|P25628	96	105	[SHSFAFYNGYLWDIK]	>sp|P25628	308	322	K97	D320		20151202_Debelyy_7988-dil10x-6ul-140min.8129.8129.4	2906.17	4.84	4.84
Chs2p	110	2	205						780.152				4	3117.59	3117.59	-2.52	[KVSVILISDGR]	>sp|P14180	336	346	{mTRNPFMVEPSNGSPNR]	>sp|P14180	0	17	K336	E9		17147	5244	2.52	2.52
Ipt1p	58	4	71						782.763				3	2346.27	2346.26	3.95	[MEWFFDPLA}	>sp|P38954	519	528	[RKQRPIQKR]	>sp|P38954	141	149	D524	K142		25312	7041	3.95	3.95
Ipt1p	58	4	62						782.763				3	2346.27	2346.26	3.95	[MEWFFDPLA}	>sp|P38954	519	528	[RKQRPIQKR]	>sp|P38954	141	149	}528	K142		25312	7041	3.95	3.95
Ipt1p	55	2	77						782.763				3	2346.28	2346.26	4.01	[MEWFFDPLA}	>sp|P38954	519	528	[RKQRPIQKR]	>sp|P38954	141	149	E520	K142		20160201_Debelyy_8078-SCX7.30760.30760.3	6796.66	4.01	4.01
Ipt1p	55	2	62						782.763				3	2346.28	2346.26	4.01	[MEWFFDPLA}	>sp|P38954	519	528	[RKQRPIQKR]	>sp|P38954	141	149	D524	K142		20160201_Debelyy_8078-SCX7.30760.30760.3	6796.66	4.01	4.01
Ipt1p	59	1	72						782.764				3	2346.28	2346.26	4.8	[MEWFFDPLA}	>sp|P38954	519	528	[RKQRPIQKR]	>sp|P38954	141	149	D524	K142		25989	7203	4.8	4.8
Ipt1p	59	1	61						782.764				3	2346.28	2346.26	4.8	[MEWFFDPLA}	>sp|P38954	519	528	[RKQRPIQKR]	>sp|P38954	141	149	}528	K142		25989	7203	4.8	4.8
Pma2p	67	1	79					782.92	782.92				2	1564.83	1564.84	-2.47	{mSSTEAK]	>sp|P19657	0	7	[KQAIVQK]	>sp|P19657	385	391	E5	K391		20160201_Debelyy_8078-SCX3.8454.8454.2	2483.36	2.47	2.47
Ist2p	108	4	109		783.406	783.406	783.406	783.406	783.406		1	1	3	2348.2	2348.2	0.56	[KPLATESTEK]	>sp|P38250	708	717	{mAKEDTGVTAPK]	>sp|Q12466	0	12	K708	E4		20160201_Debelyy_8078-SCX3.20108.20108.3	5062.23	0.56	0.56
Ist2p	108	4	109		783.406	783.406	783.406	783.406	783.406				3	2348.2	2348.2	0.56	[KPLATESTEK]	>sp|P38250	708	717	{mAKEDTGVTAPK]	>sp|Q12466	0	12	K708	D5		20160201_Debelyy_8078-SCX3.20108.20108.3	5062.23	0.56	0.56
Ist2p	108	4	109		783.406	783.406	783.406	783.406	783.406				3	2348.2	2348.2	0.56	[KPLATESTEK]	>sp|P38250	708	717	{mAKEDTGVTAPK]	>sp|Q12466	0	12	E713	{0		20160201_Debelyy_8078-SCX3.20108.20108.3	5062.23	0.56	0.56
Ist2p	108	4	109		783.406	783.406	783.406	783.406	783.406				3	2348.2	2348.2	0.56	[KPLATESTEK]	>sp|P38250	708	717	{mAKEDTGVTAPK]	>sp|Q12466	0	12	E713	K3		20160201_Debelyy_8078-SCX3.20108.20108.3	5062.23	0.56	0.56
Ist2p	108	4	109		783.406	783.406	783.406	783.406	783.406				3	2348.2	2348.2	0.56	[KPLATESTEK]	>sp|P38250	708	717	{mAKEDTGVTAPK]	>sp|Q12466	0	12	E716	{0		20160201_Debelyy_8078-SCX3.20108.20108.3	5062.23	0.56	0.56
Ist2p	108	4	109		783.406	783.406	783.406	783.406	783.406				3	2348.2	2348.2	0.56	[KPLATESTEK]	>sp|P38250	708	717	{mAKEDTGVTAPK]	>sp|Q12466	0	12	E716	K3		20160201_Debelyy_8078-SCX3.20108.20108.3	5062.23	0.56	0.56
Lcb3p	85	2	131					785.762	785.762				3	2355.27	2355.27	2.02	[RLEATHK]	>sp|P47013	356	362	{mVDGLNTSNIRKR]	>sp|P47013	0	13	E358	{0		20151202_Debelyy_7988-dil10x-6ul-140min.15346.15346.3	4722.84	2.02	2.02
Are1p	88	1	102					788.437	788.437				3	2363.3	2363.29	2.1	[TTVKTTEK]	>sp|P25628	163	170	[SRSRFHRKDASK]	>sp|P25628	98	109	K166	D106		18366	5543	2.1	2.1
Ipt1p	62	1	107						789.081				3	2365.23	2365.24	-3.84	[MEWFFDPLA}	>sp|P38954	519	528	[QRPIQKRFR]	>sp|P38954	143	151	E520	K148		20150922_Debelyy_7780-dil10x-2ul-140min.23598.23598.3	6393.9	3.84	3.84
Ipt1p	62	1	84						789.081				3	2365.23	2365.24	-3.84	[MEWFFDPLA}	>sp|P38954	519	528	[QRPIQKRFR]	>sp|P38954	143	151	D524	K148		20150922_Debelyy_7780-dil10x-2ul-140min.23598.23598.3	6393.9	3.84	3.84
Ipt1p	62	1	107						789.081				3	2365.23	2365.24	-3.84	[MEWFFDPLA}	>sp|P38954	519	528	[QRPIQKRFR]	>sp|P38954	143	151	E520	K148		20150922_Debelyy_7780-dil10x-2ul-140min.23598.23598.3	6393.9	3.84	3.84
Ipt1p	62	1	84						789.081				3	2365.23	2365.24	-3.84	[MEWFFDPLA}	>sp|P38954	519	528	[QRPIQKRFR]	>sp|P38954	143	151	D524	K148		20150922_Debelyy_7780-dil10x-2ul-140min.23598.23598.3	6393.9	3.84	3.84
Vph1p	92	5	132						791.152				4	3161.58	3161.6	-4.13	[SNYDTNRK]	>sp|P32563	326	333	[EKAIFEILNKSNYDTNRK]	>sp|P32563	316	333	D329	K317		22362	6442	4.13	4.13
Vph1p	92	5	106						791.152				4	3161.58	3161.6	-4.13	[SNYDTNRK]	>sp|P32563	326	333	[EKAIFEILNKSNYDTNRK]	>sp|P32563	316	333	D329	K325		22362	6442	4.13	4.13
Erg24p	65	1	90					795.076	795.076				3	2383.21	2383.21	1.83	{mVSALNPR]	>sp|P32462	0	8	[QQRDEHKJRLK]	>sp|P32462	407	417	{0	D410		20160201_Debelyy_8078-SCX5.26645.26645.3	5851.92	1.83	1.83
Erg24p	65	1	89					795.076	795.076				3	2383.21	2383.21	1.83	{mVSALNPR]	>sp|P32462	0	8	[QQRDEHKJRLK]	>sp|P32462	407	417	{0	E411		20160201_Debelyy_8078-SCX5.26645.26645.3	5851.92	1.83	1.83
YDR018c	69	1	156					796.42	796.42				3	2387.25	2387.25	-1.75	[JKGPLTNYK]	>sp|Q12185	189	197	[KIFLMGVYPEK]	>sp|Q12185	292	302	K190	E301		20150922_Debelyy_7780-dil10x-2ul-140min.22315.22315.3	6071.92	1.75	1.75
YDR018c	71	2	156					796.42	796.42				3	2387.25	2387.25	-1.75	[JKGPLTNYK]	>sp|Q12185	189	197	[KIFLMGVYPEK]	>sp|Q12185	292	302	K190	E301		20150922_Debelyy_7780-dil10x-2ul-140min.22315.22315.3	6071.92	1.75	1.75
Nte1p	72	4	74	800.12	800.12	800.12	800.12	800.12	800.12				3	2398.35	2398.35	-0.44	[KDFAQGIQLK]	>sp|Q04958	813	822	[HKNDFLRLAR]	>sp|Q04958	1355	1364	K813	D1358		20160201_Debelyy_8078-SCX4.18833.18833.3	4225.18	0.44	0.44
Nte1p	72	4	74	800.12	800.12	800.12	800.12	800.12	800.12				3	2398.35	2398.35	-0.44	[KDFAQGIQLK]	>sp|Q04958	813	822	[HKNDFLRLAR]	>sp|Q04958	1355	1364	D814	K1356		20160201_Debelyy_8078-SCX4.18833.18833.3	4225.18	0.44	0.44
Erg24p	58	1	73					804.917	804.917				4	3216.65	3216.64	1.68	[DEHKJRLK]	>sp|P32462	410	417	[SIQTKRGTKLLJDGWWAK]	>sp|P32462	348	365	D410	K356		17442	5218	1.68	1.68
Erg24p	58	1	73					804.917	804.917				4	3216.65	3216.64	1.68	[DEHKJRLK]	>sp|P32462	410	417	[SIQTKRGTKLLJDGWWAK]	>sp|P32462	348	365	E411	K356		17442	5218	1.68	1.68
Pet9p	110	7	130		806.411	806.411	806.411	806.411	806.411				3	2417.22	2417.22	0.55	[YDGAFDJLR]	>sp|P18239	265	273	[KIVAAEGVGSLFK]	>sp|P18239	274	286	D266	K274		18755	5536	0.55	0.55
Atm1p	54	4	77						810.111				3	2428.32	2428.33	-4.59	[LRKNEVK]	>sp|P40416	412	418	[IDATDEEVITVVEK]	>sp|P40416	535	548	K414	D536		20160201_Debelyy_8078-SCX3.22312.22312.3	5561.43	4.59	4.59
Atm1p	54	4	77						810.111				3	2428.32	2428.33	-4.59	[LRKNEVK]	>sp|P40416	412	418	[IDATDEEVITVVEK]	>sp|P40416	535	548	K414	D539		20160201_Debelyy_8078-SCX3.22312.22312.3	5561.43	4.59	4.59
Atm1p	54	4	77						810.111				3	2428.32	2428.33	-4.59	[LRKNEVK]	>sp|P40416	412	418	[IDATDEEVITVVEK]	>sp|P40416	535	548	K414	E540		20160201_Debelyy_8078-SCX3.22312.22312.3	5561.43	4.59	4.59
Atm1p	54	5	74						810.111				3	2428.32	2428.33	-4.92	[LRKNEVK]	>sp|P40416	412	418	[IDATDEEVITVVEK]	>sp|P40416	535	548	K414	D539		20160201_Debelyy_8078-SCX3.22046.22046.3	5500.49	4.92	4.92
Atm1p	54	5	74						810.111				3	2428.32	2428.33	-4.92	[LRKNEVK]	>sp|P40416	412	418	[IDATDEEVITVVEK]	>sp|P40416	535	548	K414	E540		20160201_Debelyy_8078-SCX3.22046.22046.3	5500.49	4.92	4.92
Pma2p	148	10	158						810.781				3	2430.33	2430.32	3.34	[LmNGKSLK]	>sp|P19657	914	921	[VLEFHPFDPVSKK]	>sp|P19657	474	486	K918	E476		20160201_Debelyy_8078-SCX6.30848.30848.3	6951.33	3.34	3.34
Pma2p	127	5	158						810.781				3	2430.33	2430.32	3.34	[LmNGKSLK]	>sp|P19657	914	921	[VLEFHPFDPVSKK]	>sp|P19657	474	486	K918	E476		20160201_Debelyy_8078-SCX6.30848.30848.3	6951.33	3.34	3.34
Pma2p	78	3	103						810.782				3	2430.33	2430.32	3.94	[LmNGKSLK]	>sp|P19657	914	921	[VLEFHPFDPVSKK]	>sp|P19657	474	486	K918	E476		20160201_Debelyy_8078-SCX4.21574.21574.3	4751.76	3.94	3.94
Pma2p	82	1	98						810.783				3	2430.33	2430.32	4.76	[LmNGKSLK]	>sp|P19657	914	921	[VLEFHPFDPVSKK]	>sp|P19657	474	486	K918	E476		20160201_Debelyy_8078-SCX7.19664.19664.3	4742.28	4.76	4.76
Pma2p	127	7	136						810.783				3	2430.33	2430.32	4.86	[LmNGKSLK]	>sp|P19657	914	921	[VLEFHPFDPVSKK]	>sp|P19657	474	486	K918	E476		20160201_Debelyy_8078-SCX6.31117.31117.3	7012.07	4.86	4.86
Pma2p	98	1	101						812.767				3	2436.28	2436.27	5	[AKDALTKYK]	>sp|P19657	465	473	[ADTGIAVEGATDAAR]	>sp|P19657	674	688	K466	D675		25800	7158	5	5
Pma2p	98	1	101						812.767				3	2436.28	2436.27	5	[AKDALTKYK]	>sp|P19657	465	473	[ADTGIAVEGATDAAR]	>sp|P19657	674	688	K471	D675		25800	7158	5	5
Ypc1p	33	1	49	813.106	813.106	813.106	813.106	813.106	813.106				3	2437.3	2437.3	0.37	[EALLNGDNHK]	>sp|P38298	119	128	[WKVFPELIWK]	>sp|P38298	279	288	E119	K280		20150922_Debelyy_7780-dil10x-2ul-140min.27125.27125.3	7068.27	0.37	0.37
Ypc1p	33	1	54	813.106	813.106	813.106	813.106	813.106	813.106				3	2437.3	2437.3	0.37	[EALLNGDNHK]	>sp|P38298	119	128	[WKVFPELIWK]	>sp|P38298	279	288	D125	K280		20150922_Debelyy_7780-dil10x-2ul-140min.27125.27125.3	7068.27	0.37	0.37
Ypc1p	33	1	49	813.106	813.106	813.106	813.106	813.106	813.106				3	2437.3	2437.3	0.37	[EALLNGDNHK]	>sp|P38298	119	128	[WKVFPELIWK]	>sp|P38298	279	288	E119	K280		20150922_Debelyy_7780-dil10x-2ul-140min.27125.27125.3	7068.27	0.37	0.37
Ypc1p	33	1	54	813.106	813.106	813.106	813.106	813.106	813.106				3	2437.3	2437.3	0.37	[EALLNGDNHK]	>sp|P38298	119	128	[WKVFPELIWK]	>sp|P38298	279	288	D125	K280		20150922_Debelyy_7780-dil10x-2ul-140min.27125.27125.3	7068.27	0.37	0.37
Cst26p	58	2	68			813.495	813.495	813.495	813.495				2	1625.98	1625.98	-1.08	[SIFLEGK]	>sp|P38226	298	304	[IAHKVRK]	>sp|P38226	6	12	E302	K9		20150922_Debelyy_7780-dil10x-2ul-140min.17409.17409.2	4899.39	1.08	1.08
Cwh43p	76	1	87						814.063				3	2440.17	2440.18	-3.88	[SSELQKSGEKK]	>sp|P25618	238	248	[DSSPINYGEEK]	>sp|P25618	227	237	K243	E235		20151202_Debelyy_7988-dil10x-6ul-140min.26081.26081.3	7173.05	3.88	3.88
Cwh43p	76	1	87						814.063				3	2440.17	2440.18	-3.88	[SSELQKSGEKK]	>sp|P25618	238	248	[DSSPINYGEEK]	>sp|P25618	227	237	K247	E235		20151202_Debelyy_7988-dil10x-6ul-140min.26081.26081.3	7173.05	3.88	3.88
Cwh43p	76	1	80						814.063				3	2440.17	2440.18	-3.88	[SSELQKSGEKK]	>sp|P25618	238	248	[DSSPINYGEEK]	>sp|P25618	227	237	K243	E236		20151202_Debelyy_7988-dil10x-6ul-140min.26081.26081.3	7173.05	3.88	3.88
Cwh43p	76	1	80						814.063				3	2440.17	2440.18	-3.88	[SSELQKSGEKK]	>sp|P25618	238	248	[DSSPINYGEEK]	>sp|P25618	227	237	K247	E236		20151202_Debelyy_7988-dil10x-6ul-140min.26081.26081.3	7173.05	3.88	3.88
Pfa4p	69	2	88					815.372	815.372				3	2444.1	2444.1	2.45	[KJQSYKPER]	>sp|Q12006	82	90	[SQIESWDMDR]	>sp|Q12006	198	207	K82	D206		20150922_Debelyy_7780-dil10x-2ul-140min.26061.26061.3	6890.58	2.45	2.45
Pfa4p	69	2	68					815.372	815.372				3	2444.1	2444.1	2.45	[KJQSYKPER]	>sp|Q12006	82	90	[SQIESWDMDR]	>sp|Q12006	198	207	K87	D206		20150922_Debelyy_7780-dil10x-2ul-140min.26061.26061.3	6890.58	2.45	2.45
Pfa4p	69	2	88					815.372	815.372				3	2444.1	2444.1	2.45	[KJQSYKPER]	>sp|Q12006	82	90	[SQIESWDMDR]	>sp|Q12006	198	207	K82	D206		20150922_Debelyy_7780-dil10x-2ul-140min.26061.26061.3	6890.58	2.45	2.45
Pfa4p	69	2	68					815.372	815.372				3	2444.1	2444.1	2.45	[KJQSYKPER]	>sp|Q12006	82	90	[SQIESWDMDR]	>sp|Q12006	198	207	K87	D206		20150922_Debelyy_7780-dil10x-2ul-140min.26061.26061.3	6890.58	2.45	2.45
Atm1p	54	3	77						816.115				3	2446.33	2446.34	-4.99	[ILKDLFR]	>sp|P40416	91	97	[IDATDEEVITVVEK]	>sp|P40416	535	548	K93	D536		20160201_Debelyy_8078-SCX3.16732.16732.3	4306.37	4.99	4.99
Atm1p	54	3	77						816.115				3	2446.33	2446.34	-4.99	[ILKDLFR]	>sp|P40416	91	97	[IDATDEEVITVVEK]	>sp|P40416	535	548	K93	D539		20160201_Debelyy_8078-SCX3.16732.16732.3	4306.37	4.99	4.99
Atm1p	54	3	77						816.115				3	2446.33	2446.34	-4.99	[ILKDLFR]	>sp|P40416	91	97	[IDATDEEVITVVEK]	>sp|P40416	535	548	K93	E540		20160201_Debelyy_8078-SCX3.16732.16732.3	4306.37	4.99	4.99
Atm1p	94	5	101						816.116				3	2446.33	2446.34	-4.58	[ILKDLFR]	>sp|P40416	91	97	[IDATDEEVITVVEK]	>sp|P40416	535	548	K93	D536		20160201_Debelyy_8078-SCX6.19492.19492.3	4552.79	4.58	4.58
Atm1p	94	5	101						816.116				3	2446.33	2446.34	-4.58	[ILKDLFR]	>sp|P40416	91	97	[IDATDEEVITVVEK]	>sp|P40416	535	548	K93	D539		20160201_Debelyy_8078-SCX6.19492.19492.3	4552.79	4.58	4.58
Atm1p	94	5	101						816.116				3	2446.33	2446.34	-4.58	[ILKDLFR]	>sp|P40416	91	97	[IDATDEEVITVVEK]	>sp|P40416	535	548	K93	E540		20160201_Debelyy_8078-SCX6.19492.19492.3	4552.79	4.58	4.58
Atm1p	83	4	88						816.116				3	2446.33	2446.34	-4.63	[ILKDLFR]	>sp|P40416	91	97	[IDATDEEVITVVEK]	>sp|P40416	535	548	K93	D539		20160201_Debelyy_8078-SCX5.20203.20203.3	4538.61	4.63	4.63
Atm1p	83	4	88						816.116				3	2446.33	2446.34	-4.63	[ILKDLFR]	>sp|P40416	91	97	[IDATDEEVITVVEK]	>sp|P40416	535	548	K93	E540		20160201_Debelyy_8078-SCX5.20203.20203.3	4538.61	4.63	4.63
Atm1p	70	5	82					816.118	816.118				3	2446.34	2446.34	-2.34	[ILKDLFR]	>sp|P40416	91	97	[IDATDEEVITVVEK]	>sp|P40416	535	548	K93	D536		20160201_Debelyy_8078-SCX4.18842.18842.3	4226.67	2.34	2.34
Atm1p	70	5	73					816.118	816.118				3	2446.34	2446.34	-2.34	[ILKDLFR]	>sp|P40416	91	97	[IDATDEEVITVVEK]	>sp|P40416	535	548	K93	D539		20160201_Debelyy_8078-SCX4.18842.18842.3	4226.67	2.34	2.34
Atm1p	70	5	73					816.118	816.118				3	2446.34	2446.34	-2.34	[ILKDLFR]	>sp|P40416	91	97	[IDATDEEVITVVEK]	>sp|P40416	535	548	K93	E540		20160201_Debelyy_8078-SCX4.18842.18842.3	4226.67	2.34	2.34
Flc1p	95	1	138						817.652				4	3267.59	3267.6	-3.89	[NTSVYKR]	>sp|Q08967	281	287	[SVEmYNNPAALLYGDEYVLNK]	>sp|Q08967	429	449	K286	E431		24899	6974	3.89	3.89
Izh4p	55	1	87		818.399	818.399	818.399	818.399	818.399				4	3270.58	3270.57	0.84	[FPESLFRRNKK]	>sp|Q99393	255	265	[ESNDTRGTDSNENAETK]	>sp|Q99393	21	37	K264	E21		25158	7005	0.84	0.84
Izh4p	55	1	87		818.399	818.399	818.399	818.399	818.399				4	3270.58	3270.57	0.84	[FPESLFRRNKK]	>sp|Q99393	255	265	[ESNDTRGTDSNENAETK]	>sp|Q99393	21	37	K264	D24		25158	7005	0.84	0.84
Izh4p	55	1	71		818.399	818.399	818.399	818.399	818.399				4	3270.58	3270.57	0.84	[FPESLFRRNKK]	>sp|Q99393	255	265	[ESNDTRGTDSNENAETK]	>sp|Q99393	21	37	K264	D29		25158	7005	0.84	0.84
Izh4p	55	1	71		818.399	818.399	818.399	818.399	818.399				4	3270.58	3270.57	0.84	[FPESLFRRNKK]	>sp|Q99393	255	265	[ESNDTRGTDSNENAETK]	>sp|Q99393	21	37	K264	E32		25158	7005	0.84	0.84
Cds1p	67	2	78	821.074	821.074	821.074	821.074	821.074	821.074				3	2461.21	2461.2	0.35	[SLTNHS}	>sp|P38221	452	458	[DASESVTPVTKESTAATK]	>sp|P38221	38	55	}458	K55		20160201_Debelyy_8078-SCX5.18196.18196.3	4161.74	0.35	0.35
Pma1p	112	1	147	821.45	821.45	821.45	821.45	821.45	821.45				3	2462.34	2462.34	-0.49	[LMNGKPmKEK]	>sp|P05030	885	894	[YRVVEILQNR]	>sp|P05030	616	625	K892	E620	1	20150922_Debelyy_7779-dil20x-2ul-140min.23299.23299.3	6884.24	0.49	0.49
Pma1p	131	1	147	821.45	821.45	821.45	821.45	821.45	821.45				3	2462.34	2462.34	-0.49	[LMNGKPmKEK]	>sp|P05030	885	894	[YRVVEILQNR]	>sp|P05030	616	625	K892	E620	1	20150922_Debelyy_7779-dil20x-2ul-140min.23299.23299.3	6884.24	0.49	0.49
Pma1p	109	1	130		821.45	821.45	821.45	821.45	821.45				3	2462.34	2462.34	-0.83	[LMNGKPmKEK]	>sp|P05030	885	894	[YRVVEILQNR]	>sp|P05030	616	625	K892	E620	1	20150922_Debelyy_7780-dil10x-2ul-140min.26035.26035.3	6886.33	0.83	0.83
Dnf1p	177	3	180						824.436				3	2471.29	2471.28	4.28	[KGNPImGR]	>sp|P32660	126	133	[TALHLEQYATEGLR]	>sp|P32660	896	909	K126	E901		20160201_Debelyy_8078-SCX7.30080.30080.3	6677.54	4.28	4.28
Akr2p	76	1	186						828.41				3	2483.22	2483.22	-2.79	[QLIDLGKFDR]	>sp|Q12013	435	444	[ENFJVETLER]	>sp|Q12013	445	454	K441	E450		20151202_Debelyy_7988-dil10x-6ul-140min.20297.20297.3	5923.88	2.79	2.79
Akr2p	76	1	186						828.41				3	2483.22	2483.22	-2.79	[QLIDLGKFDR]	>sp|Q12013	435	444	[ENFJVETLER]	>sp|Q12013	445	454	K441	E453		20151202_Debelyy_7988-dil10x-6ul-140min.20297.20297.3	5923.88	2.79	2.79
Pma1p	64	11	79						829.075				3	2485.21	2485.22	-3.33	[KGLDAIDK]	>sp|P05030	417	424	[STRSVEDFmAAMQR]	>sp|P05030	896	909	K417	E901	3	20160201_Debelyy_8078-SCX4.27608.27608.3	6006.83	3.33	3.33
Pma1p	64	11	79						829.075				3	2485.21	2485.22	-3.33	[KGLDAIDK]	>sp|P05030	417	424	[STRSVEDFmAAMQR]	>sp|P05030	896	909	K417	D902	3	20160201_Debelyy_8078-SCX4.27608.27608.3	6006.83	3.33	3.33
Erg25p	68	1	69						830.78				3	2490.32	2490.31	4.79	[KRAENNAQK]	>sp|P53045	298	306	[IPSAKEQLYJLK]	>sp|P53045	92	103	K298	E97		20151202_Debelyy_7988-dil10x-6ul-140min.27479.27479.3	7469.26	4.79	4.79
Chs2p	69	4	70						831.423				3	2492.26	2492.24	4.3	[YSPDRRHR]	>sp|P14180	68	75	[EKSHVWGPNGWK]	>sp|P14180	324	335	D71	K325		20160201_Debelyy_8078-SCX3.14922.14922.3	3905.69	4.3	4.3
Pma1p	64	13	71						831.935				2	1662.86	1662.86	4.94	[GLDAIDK]	>sp|P05030	418	424	[LmNGKPmK]	>sp|P05030	885	892	D423	K889		20160201_Debelyy_8078-SCX4.31490.31490.2	6843.54	4.94	4.94
Tcb1p	131	2	165		832.77	832.77	832.77	832.77	832.77				3	2496.3	2496.29	0.81	[EDTGVTAPK]	>sp|Q12466	4	12	[KPETAQVANINGIDK]	>sp|Q12466	13	27	E4	K13		20160201_Debelyy_8078-SCX6.29196.29196.3	6580.6	0.81	0.81
Tcb1p	131	2	165		832.77	832.77	832.77	832.77	832.77				3	2496.3	2496.29	0.81	[EDTGVTAPK]	>sp|Q12466	4	12	[KPETAQVANINGIDK]	>sp|Q12466	13	27	D5	K13		20160201_Debelyy_8078-SCX6.29196.29196.3	6580.6	0.81	0.81
Tcb1p	102	1	138		832.77	832.77	832.77	832.77	832.77				3	2496.3	2496.29	0.85	[EDTGVTAPK]	>sp|Q12466	4	12	[KPETAQVANINGIDK]	>sp|Q12466	13	27	E4	K13		20160201_Debelyy_8078-SCX5.30136.30136.3	6585.79	0.85	0.85
Tcb1p	102	1	138		832.77	832.77	832.77	832.77	832.77				3	2496.3	2496.29	0.85	[EDTGVTAPK]	>sp|Q12466	4	12	[KPETAQVANINGIDK]	>sp|Q12466	13	27	D5	K13		20160201_Debelyy_8078-SCX5.30136.30136.3	6585.79	0.85	0.85
Pma1p	122	14	192		833.118	833.118	833.118	833.118	833.118				3	2497.34	2497.34	1	[VVEILQNR]	>sp|P05030	618	625	[KADTGIAVEGATDAAR]	>sp|P05030	644	659	E620	K644		10421	3499	1	1
Pma1p	127	10	180			833.118	833.118	833.118	833.118				3	2497.34	2497.34	1.31	[VVEILQNR]	>sp|P05030	618	625	[KADTGIAVEGATDAAR]	>sp|P05030	644	659	E620	K644		20160201_Debelyy_8078-SCX6.10704.10704.3	2851.39	1.31	1.31
Pma1p	117	3	180			833.118	833.118	833.118	833.118				3	2497.34	2497.34	1.31	[VVEILQNR]	>sp|P05030	618	625	[KADTGIAVEGATDAAR]	>sp|P05030	644	659	E620	K644		20160201_Debelyy_8078-SCX6.10704.10704.3	2851.39	1.31	1.31
Pma1p	127	22	134				833.118	833.118	833.118				3	2497.34	2497.34	1.41	[VVEILQNR]	>sp|P05030	618	625	[KADTGIAVEGATDAAR]	>sp|P05030	644	659	E620	K644		20160201_Debelyy_8078-SCX5.11105.11105.3	2864.12	1.41	1.41
Pma1p	128	9	134				833.118	833.118	833.118				3	2497.34	2497.34	1.41	[VVEILQNR]	>sp|P05030	618	625	[KADTGIAVEGATDAAR]	>sp|P05030	644	659	E620	K644		20160201_Debelyy_8078-SCX5.11105.11105.3	2864.12	1.41	1.41
Pma1p	122	6	243	834.42	834.42	834.42	834.42	834.42	834.42				4	3334.66	3334.66	0.28	[KADTGIAVEGATDAAR]	>sp|P05030	644	659	[GYLVAMTGDGVNDAPSLK]	>sp|P05030	626	643	K644	D634	1	15670	4796	0.28	0.28
Pma1p	122	6	224	834.42	834.42	834.42	834.42	834.42	834.42				4	3334.66	3334.66	0.28	[KADTGIAVEGATDAAR]	>sp|P05030	644	659	[GYLVAMTGDGVNDAPSLK]	>sp|P05030	626	643	K644	D638	1	15670	4796	0.28	0.28
Pma1p	122	19	173	834.42	834.42	834.42	834.42	834.42	834.42				4	3334.66	3334.66	0.28	[ADTGIAVEGATDAAR]	>sp|P05030	645	659	[GYLVAMTGDGVNDAPSLKK]	>sp|P05030	626	644	D646	K643	2	15670	4796	0.28	0.28
Pma1p	127	5	239		834.42	834.42	834.42	834.42	834.42				4	3334.66	3334.66	-0.65	[KADTGIAVEGATDAAR]	>sp|P05030	644	659	[GYLVAMTGDGVNDAPSLK]	>sp|P05030	626	643	K644	D634	1	20160201_Debelyy_8078-SCX6.17478.17478.4	4156.95	0.65	0.65
Pma1p	127	5	239		834.42	834.42	834.42	834.42	834.42				4	3334.66	3334.66	-0.65	[KADTGIAVEGATDAAR]	>sp|P05030	644	659	[GYLVAMTGDGVNDAPSLK]	>sp|P05030	626	643	K644	D638	1	20160201_Debelyy_8078-SCX6.17478.17478.4	4156.95	0.65	0.65
Pma1p	127	17	151		834.42	834.42	834.42	834.42	834.42				4	3334.66	3334.66	-0.65	[ADTGIAVEGATDAAR]	>sp|P05030	645	659	[GYLVAMTGDGVNDAPSLKK]	>sp|P05030	626	644	D646	K643	2	20160201_Debelyy_8078-SCX6.17478.17478.4	4156.95	0.65	0.65
Pma1p	117	2	239		834.42	834.42	834.42	834.42	834.42				4	3334.66	3334.66	-0.65	[KADTGIAVEGATDAAR]	>sp|P05030	644	659	[GYLVAMTGDGVNDAPSLK]	>sp|P05030	626	643	K644	D634	1	20160201_Debelyy_8078-SCX6.17478.17478.4	4156.95	0.65	0.65
Pma1p	117	2	239		834.42	834.42	834.42	834.42	834.42				4	3334.66	3334.66	-0.65	[KADTGIAVEGATDAAR]	>sp|P05030	644	659	[GYLVAMTGDGVNDAPSLK]	>sp|P05030	626	643	K644	D638	1	20160201_Debelyy_8078-SCX6.17478.17478.4	4156.95	0.65	0.65
Pma1p	117	5	151		834.42	834.42	834.42	834.42	834.42				4	3334.66	3334.66	-0.65	[ADTGIAVEGATDAAR]	>sp|P05030	645	659	[GYLVAMTGDGVNDAPSLKK]	>sp|P05030	626	644	D646	K643	2	20160201_Debelyy_8078-SCX6.17478.17478.4	4156.95	0.65	0.65
Pma1p	122	24	155		834.421	834.421	834.421	834.421	834.421				4	3334.66	3334.66	0.72	[ADTGIAVEGATDAAR]	>sp|P05030	645	659	[GYLVAMTGDGVNDAPSLKK]	>sp|P05030	626	644	D646	K643	2	15296	4709	0.72	0.72
Pma1p	122	9	226				834.421	834.421	834.421				4	3334.66	3334.66	1.38	[KADTGIAVEGATDAAR]	>sp|P05030	644	659	[GYLVAMTGDGVNDAPSLK]	>sp|P05030	626	643	K644	D634	1	15045	4648	1.38	1.38
Pma1p	122	9	184				834.421	834.421	834.421				4	3334.66	3334.66	1.38	[KADTGIAVEGATDAAR]	>sp|P05030	644	659	[GYLVAMTGDGVNDAPSLK]	>sp|P05030	626	643	K644	D638	1	15045	4648	1.38	1.38
Pma1p	122	36	130				834.421	834.421	834.421				4	3334.66	3334.66	1.38	[ADTGIAVEGATDAAR]	>sp|P05030	645	659	[GYLVAMTGDGVNDAPSLKK]	>sp|P05030	626	644	D646	K643	2	15045	4648	1.38	1.38
Ist2p	106	4	144			834.438	834.438	834.438	834.438		5	2	2	1667.87	1667.87	-1.11	[KGSANEK]	>sp|P38250	636	642	[LHQELGEK]	>sp|P38250	643	650	K636	E646		20150922_Debelyy_7779-dil20x-2ul-140min.24483.24483.2	7133.81	1.11	1.11
Ist2p	106	4	136			834.438	834.438	834.438	834.438		5	2	2	1667.87	1667.87	-1.11	[KGSANEK]	>sp|P38250	636	642	[LHQELGEK]	>sp|P38250	643	650	K636	E649		20150922_Debelyy_7779-dil20x-2ul-140min.24483.24483.2	7133.81	1.11	1.11
Tcb1p	131	3	132						834.438				3	2501.3	2501.31	-3.99	[NYNRVEK]	>sp|Q12466	929	935	[KPETAQVANINGIDK]	>sp|Q12466	13	27	E934	K13		20160201_Debelyy_8078-SCX6.26792.26792.3	6083.23	3.99	3.99
Nte1p	72	3	77						834.462				3	2501.37	2501.39	-4.94	[HNKSKSQDKK]	>sp|Q04958	784	793	[KFAGRISSIWR]	>sp|Q04958	1430	1440	D791	K1430		20160201_Debelyy_8078-SCX4.27944.27944.3	6081.2	4.94	4.94
Pma1p	122	7	237	838.419	838.419	838.419	838.419	838.419	838.419				4	3350.65	3350.65	0.21	[KADTGIAVEGATDAAR]	>sp|P05030	644	659	[GYLVAmTGDGVNDAPSLK]	>sp|P05030	626	643	K644	D634	1	12943	4134	0.21	0.21
Pma1p	122	7	236	838.419	838.419	838.419	838.419	838.419	838.419				4	3350.65	3350.65	0.21	[KADTGIAVEGATDAAR]	>sp|P05030	644	659	[GYLVAmTGDGVNDAPSLK]	>sp|P05030	626	643	K644	D638	1	12943	4134	0.21	0.21
Pma1p	122	21	165	838.419	838.419	838.419	838.419	838.419	838.419				4	3350.65	3350.65	0.21	[ADTGIAVEGATDAAR]	>sp|P05030	645	659	[GYLVAmTGDGVNDAPSLKK]	>sp|P05030	626	644	D646	K643	2	12943	4134	0.21	0.21
Pma1p	122	31	134		838.419	838.419	838.419	838.419	838.419				4	3350.66	3350.65	0.85	[ADTGIAVEGATDAAR]	>sp|P05030	645	659	[GYLVAmTGDGVNDAPSLKK]	>sp|P05030	626	644	D646	K643	2	13194	4196	0.85	0.85
Cho2p	137	1	311					841.407	841.407				3	2522.21	2522.21	-2	[QSQSKWFTR]	>sp|P05374	413	421	[DSYmNHGLRHK]	>sp|P05374	720	730	K417	D720		20150922_Debelyy_7779-dil20x-2ul-140min.24889.24889.3	7232.37	2	2
Cho2p	165	1	311					841.407	841.407				3	2522.21	2522.21	-2	[QSQSKWFTR]	>sp|P05374	413	421	[DSYmNHGLRHK]	>sp|P05374	720	730	K417	D720		20150922_Debelyy_7779-dil20x-2ul-140min.24889.24889.3	7232.37	2	2
Ist2p	106	3	150					841.407	841.407				3	2522.21	2522.21	-2.47	[TTESSSSSSAAK]	>sp|P38250	918	929	[WENHSSVVNAKK]	>sp|P38250	285	296	E920	K295		20150922_Debelyy_7779-dil20x-2ul-140min.24889.24889.3	7232.37	2.47	2.47
Pfa4p	69	2	100		842.16	842.16	842.16	842.16	842.16				4	3365.62	3365.62	0.57	[SFQNKKDAEEHLTK]	>sp|Q12006	234	247	[TNTVFNHGSSTIEmR]	>sp|Q12006	322	336	K239	E334		12041	3975	0.57	0.57
Pfa4p	69	2	95		842.16	842.16	842.16	842.16	842.16				4	3365.62	3365.62	0.57	[SFQNKKDAEEHLTK]	>sp|Q12006	234	247	[TNTVFNHGSSTIEmR]	>sp|Q12006	322	336	K238	E334		12041	3975	0.57	0.57
Flc2p	70	4	97		842.427	842.427	842.427	842.427	842.427				3	2525.26	2525.27	-0.76	[IQNDFDGK]	>sp|P39719	631	638	[VSFIPKIQNDFDGK]	>sp|P39719	625	638	D634	K630		22432	6522	0.76	0.76
Flc2p	70	4	97		842.427	842.427	842.427	842.427	842.427				3	2525.26	2525.27	-0.76	[IQNDFDGK]	>sp|P39719	631	638	[VSFIPKIQNDFDGK]	>sp|P39719	625	638	D636	K630		22432	6522	0.76	0.76
Elo1p	39	2	153					850.423	850.423				3	2549.25	2549.25	1.96	[NFJLEKASR]	>sp|P39540	7	15	[FQPKDFEFTVGK]	>sp|P39540	45	56	E11	K48		20150922_Debelyy_7780-dil10x-2ul-140min.26250.26250.3	6921.89	1.96	1.96
Elo1p	39	2	153					850.423	850.423				3	2549.25	2549.25	1.96	[NFJLEKASR]	>sp|P39540	7	15	[FQPKDFEFTVGK]	>sp|P39540	45	56	K12	D49		20150922_Debelyy_7780-dil10x-2ul-140min.26250.26250.3	6921.89	1.96	1.96
Elo1p	39	2	150					850.423	850.423				3	2549.25	2549.25	1.96	[NFJLEKASR]	>sp|P39540	7	15	[FQPKDFEFTVGK]	>sp|P39540	45	56	K12	E51		20150922_Debelyy_7780-dil10x-2ul-140min.26250.26250.3	6921.89	1.96	1.96
Elo1p	39	3	153					850.423	850.423				3	2549.25	2549.25	1.96	[NFJLEKASR]	>sp|P39540	7	15	[FQPKDFEFTVGK]	>sp|P39540	45	56	E11	K48		20150922_Debelyy_7780-dil10x-2ul-140min.26250.26250.3	6921.89	1.96	1.96
Elo1p	39	3	153					850.423	850.423				3	2549.25	2549.25	1.96	[NFJLEKASR]	>sp|P39540	7	15	[FQPKDFEFTVGK]	>sp|P39540	45	56	K12	D49		20150922_Debelyy_7780-dil10x-2ul-140min.26250.26250.3	6921.89	1.96	1.96
Elo1p	39	3	150					850.423	850.423				3	2549.25	2549.25	1.96	[NFJLEKASR]	>sp|P39540	7	15	[FQPKDFEFTVGK]	>sp|P39540	45	56	K12	E51		20150922_Debelyy_7780-dil10x-2ul-140min.26250.26250.3	6921.89	1.96	1.96
Elo1p	32	2	102						850.424				3	2549.26	2549.25	3.53	[NFJLEKASR]	>sp|P39540	7	15	[FQPKDFEFTVGK]	>sp|P39540	45	56	E11	K48		20150922_Debelyy_7779-dil20x-2ul-140min.23456.23456.3	6914.92	3.53	3.53
Elo1p	32	2	100						850.424				3	2549.26	2549.25	3.53	[NFJLEKASR]	>sp|P39540	7	15	[FQPKDFEFTVGK]	>sp|P39540	45	56	K12	D49		20150922_Debelyy_7779-dil20x-2ul-140min.23456.23456.3	6914.92	3.53	3.53
Elo1p	32	2	100						850.424				3	2549.26	2549.25	3.53	[NFJLEKASR]	>sp|P39540	7	15	[FQPKDFEFTVGK]	>sp|P39540	45	56	K12	E51		20150922_Debelyy_7779-dil20x-2ul-140min.23456.23456.3	6914.92	3.53	3.53
Elo1p	39	5	102						850.424				3	2549.26	2549.25	3.53	[NFJLEKASR]	>sp|P39540	7	15	[FQPKDFEFTVGK]	>sp|P39540	45	56	E11	K48		20150922_Debelyy_7779-dil20x-2ul-140min.23456.23456.3	6914.92	3.53	3.53
Elo1p	39	5	100						850.424				3	2549.26	2549.25	3.53	[NFJLEKASR]	>sp|P39540	7	15	[FQPKDFEFTVGK]	>sp|P39540	45	56	K12	D49		20150922_Debelyy_7779-dil20x-2ul-140min.23456.23456.3	6914.92	3.53	3.53
Elo1p	39	5	100						850.424				3	2549.26	2549.25	3.53	[NFJLEKASR]	>sp|P39540	7	15	[FQPKDFEFTVGK]	>sp|P39540	45	56	K12	E51		20150922_Debelyy_7779-dil20x-2ul-140min.23456.23456.3	6914.92	3.53	3.53
Taz1p	80	5	119						852.133				3	2554.38	2554.4	-4.66	[LPREDPRFK]	>sp|Q06510	327	335	[mQKFLPPEGKPK]	>sp|Q06510	366	377	E330	K375		20150922_Debelyy_7780-dil10x-2ul-140min.28392.28392.3	7332.76	4.66	4.66
Taz1p	94	7	119						852.133				3	2554.38	2554.4	-4.66	[LPREDPRFK]	>sp|Q06510	327	335	[mQKFLPPEGKPK]	>sp|Q06510	366	377	E330	K375		20150922_Debelyy_7780-dil10x-2ul-140min.28392.28392.3	7332.76	4.66	4.66
Vph1p	139	1	158						852.495				2	1703.98	1703.98	2.78	[LGEMIAR]	>sp|P32563	353	359	[KINKmKR]	>sp|P32563	445	451	E355	K445		20160201_Debelyy_8078-SCX7.32207.32207.2	7089	2.78	2.78
Vph1p	139	1	158						852.495				2	1703.98	1703.98	2.78	[LGEMIAR]	>sp|P32563	353	359	[KINKmKR]	>sp|P32563	445	451	E355	K448		20160201_Debelyy_8078-SCX7.32207.32207.2	7089	2.78	2.78
Vph1p	139	1	158						852.495				2	1703.98	1703.98	2.78	[LGEMIAR]	>sp|P32563	353	359	[KINKmKR]	>sp|P32563	445	451	E355	K450		20160201_Debelyy_8078-SCX7.32207.32207.2	7089	2.78	2.78
Vph1p	80	1	158						852.495				2	1703.98	1703.98	2.78	[LGEMIAR]	>sp|P32563	353	359	[KINKmKR]	>sp|P32563	445	451	E355	K450		20160201_Debelyy_8078-SCX7.32207.32207.2	7089	2.78	2.78
Vph1p	80	1	158						852.495				2	1703.98	1703.98	2.78	[LGEMIAR]	>sp|P32563	353	359	[KINKmKR]	>sp|P32563	445	451	E355	K450		20160201_Debelyy_8078-SCX7.32207.32207.2	7089	2.78	2.78
Vph1p	80	1	158						852.495				2	1703.98	1703.98	2.78	[LGEMIAR]	>sp|P32563	353	359	[KINKmKR]	>sp|P32563	445	451	E355	K450		20160201_Debelyy_8078-SCX7.32207.32207.2	7089	2.78	2.78
Drs2p	99	5	110						853.447				3	2558.33	2558.31	4.99	[KVRQVQRmK]	>sp|P39524	1262	1270	[FSSSRDDISFDI}	>sp|P39524	1344	1356	K1262	D1354	1	20160201_Debelyy_8078-SCX7.26067.26067.3	6015.71	4.99	4.99
Drs2p	99	5	110						853.447				3	2558.33	2558.31	4.99	[KVRQVQRmK]	>sp|P39524	1262	1270	[FSSSRDDISFDI}	>sp|P39524	1344	1356	K1262	}1356	1	20160201_Debelyy_8078-SCX7.26067.26067.3	6015.71	4.99	4.99
Vph1p	92	9	95						857.467				2	1713.93	1713.93	-4.98	[DLNSKVR]	>sp|P32563	43	49	[RLDNVER]	>sp|P32563	61	67	K47	D63		22619	6506	4.98	4.98
Drs2p	106	1	121				858.474	858.474	858.474				2	1715.94	1715.94	-1.47	[FPDGSIK]	>sp|P39524	711	717	[NATATPIKR]	>sp|P39524	429	437	D713	K436		20160201_Debelyy_8078-SCX6.20900.20900.2	4841.69	1.47	1.47
Izh1p	63	1	120						858.474				2	1715.94	1715.94	2.73	{MSITTTR]	>sp|Q03419	0	7	[IPETLAPGK]	>sp|Q03419	269	277	{0	E271		20852	6137	2.73	2.73
Drs2p	153	2	179					858.477	858.477				2	1715.95	1715.94	1.56	[FPDGSIK]	>sp|P39524	711	717	[NATATPIKR]	>sp|P39524	429	437	D713	K436		20150922_Debelyy_7779-dil20x-2ul-140min.19374.19374.2	5917.81	1.56	1.56
Drs2p	153	2	179					858.477	858.477				2	1715.95	1715.94	1.56	[FPDGSIK]	>sp|P39524	711	717	[NATATPIKR]	>sp|P39524	429	437	D713	K436		20150922_Debelyy_7779-dil20x-2ul-140min.19374.19374.2	5917.81	1.56	1.56
Erg24p	96	1	129						860.454				2	1719.9	1719.9	3.34	[SEFRQGK]	>sp|P32462	336	342	{MVSALNPR]	>sp|P32462	0	8	E337	{0		20160201_Debelyy_8078-SCX7.33259.33259.2	7323.64	3.34	3.34
Erg24p	96	1	129						860.454				2	1719.9	1719.9	3.34	[SEFRQGK]	>sp|P32462	336	342	{MVSALNPR]	>sp|P32462	0	8	E337	{0		20160201_Debelyy_8078-SCX7.33259.33259.2	7323.64	3.34	3.34
Pma1p	64	12	71						861.443				3	2582.31	2582.32	-4.33	[VSTQHEKET}	>sp|P05030	910	919	[VLEFHPFDPVSKK]	>sp|P05030	445	457	K916	E447		20160201_Debelyy_8078-SCX4.27737.27737.3	6035.36	4.33	4.33
Pma1p	52	1	122						861.444				3	2582.32	2582.32	-3.28	[VSTQHEKET}	>sp|P05030	910	919	[VLEFHPFDPVSKK]	>sp|P05030	445	457	K916	E447		20160201_Debelyy_8078-SCX3.24391.24391.3	6040.02	3.28	3.28
Pma1p	122	18	176	863.664	863.664	863.664	863.664	863.664	863.664				4	3451.63	3451.63	0.25	[HYGDQTFSSSTVKR]	>sp|P05030	240	253	[GEGFMVVTATGDNTFVGR]	>sp|P05030	254	271	K252	E255	2	14029	4401	0.25	0.25
Ssh1p	58	1	111						865.7				4	3459.78	3459.79	-3.26	[DQGITLmGRR]	>sp|P38353	402	411	[DQGITLmGRREQNVAKELNK]	>sp|P38353	402	421	D402	K417		19972	5835	3.26	3.26
Izh1p	65	1	82			866.47	866.47	866.47	866.47				2	1731.93	1731.93	1.01	{mSITTTR]	>sp|Q03419	0	7	[IPETLAPGK]	>sp|Q03419	269	277	{0	E271		20160201_Debelyy_8078-SCX4.18720.18720.2	4205.7	1.01	1.01
Izh1p	63	1	82			866.47	866.47	866.47	866.47				2	1731.93	1731.93	1.01	{mSITTTR]	>sp|Q03419	0	7	[IPETLAPGK]	>sp|Q03419	269	277	{0	E271		20160201_Debelyy_8078-SCX4.18720.18720.2	4205.7	1.01	1.01
Izh3p	87	4	90		866.474	866.474	866.474	866.474	866.474				3	2597.41	2597.41	0.61	[QKGVDNFQKVK]	>sp|Q07959	25	35	[EKEVTSSVYKR]	>sp|Q07959	80	90	D29	K89		20150922_Debelyy_7779-dil20x-2ul-140min.25184.25184.3	7307.92	0.61	0.61
Ale1p	99	3	99	867.168	867.168	867.168	867.168	867.168	867.168				4	3465.65	3465.65	-0.47	[FKQEFSNAASGSGER]	>sp|Q08548	586	600	[FKQEFSNAASGSGERVR]	>sp|Q08548	586	602	K587	E589		20150922_Debelyy_7780-dil10x-2ul-140min.17783.17783.4	4986.36	0.47	0.47
Drs2p	71	3	84						875.777				3	2625.32	2625.33	-3.47	[IKQSRVETAK]	>sp|P39524	347	356	[GFAFSQAEEGGQEK]	>sp|P39524	1274	1287	K348	E1281		20160201_Debelyy_8078-SCX3.26322.26322.3	6480.29	3.47	3.47
Drs2p	71	3	84						875.777				3	2625.32	2625.33	-3.47	[IKQSRVETAK]	>sp|P39524	347	356	[GFAFSQAEEGGQEK]	>sp|P39524	1274	1287	K348	E1282		20160201_Debelyy_8078-SCX3.26322.26322.3	6480.29	3.47	3.47
Drs2p	71	3	84						875.777				3	2625.32	2625.33	-3.47	[IKQSRVETAK]	>sp|P39524	347	356	[GFAFSQAEEGGQEK]	>sp|P39524	1274	1287	K348	E1286		20160201_Debelyy_8078-SCX3.26322.26322.3	6480.29	3.47	3.47
Pma2p	105	4	152	876.463	876.463	876.463	876.463	876.463	876.463				3	2627.38	2627.38	0.06	[KGLDAIDK]	>sp|P19657	446	453	[DDTAQTINEARNLGLR]	>sp|P19657	567	582	K446	D567		20151202_Debelyy_7988-dil10x-6ul-140min.19013.19013.3	5603.38	0.06	0.06
Pma2p	105	4	151	876.463	876.463	876.463	876.463	876.463	876.463				3	2627.38	2627.38	0.06	[KGLDAIDK]	>sp|P19657	446	453	[DDTAQTINEARNLGLR]	>sp|P19657	567	582	K446	D568		20151202_Debelyy_7988-dil10x-6ul-140min.19013.19013.3	5603.38	0.06	0.06
Pma2p	126	1	141					876.465	876.465				3	2627.38	2627.38	1.85	[KGLDAIDK]	>sp|P19657	446	453	[DDTAQTINEARNLGLR]	>sp|P19657	567	582	K446	D567		20150922_Debelyy_7780-dil10x-2ul-140min.21741.21741.3	5928.89	1.85	1.85
Pma2p	126	1	141					876.465	876.465				3	2627.38	2627.38	1.85	[KGLDAIDK]	>sp|P19657	446	453	[DDTAQTINEARNLGLR]	>sp|P19657	567	582	K446	D568		20150922_Debelyy_7780-dil10x-2ul-140min.21741.21741.3	5928.89	1.85	1.85
Pma2p	126	1	141					876.465	876.465				3	2627.38	2627.38	1.85	[KGLDAIDK]	>sp|P19657	446	453	[DDTAQTINEARNLGLR]	>sp|P19657	567	582	K446	D567		20150922_Debelyy_7780-dil10x-2ul-140min.21741.21741.3	5928.89	1.85	1.85
Pma2p	126	1	141					876.465	876.465				3	2627.38	2627.38	1.85	[KGLDAIDK]	>sp|P19657	446	453	[DDTAQTINEARNLGLR]	>sp|P19657	567	582	K446	D568		20150922_Debelyy_7780-dil10x-2ul-140min.21741.21741.3	5928.89	1.85	1.85
Pma2p	97	32	124						876.467				3	2627.39	2627.38	4.63	[KGLDAIDK]	>sp|P19657	446	453	[DDTAQTINEARNLGLR]	>sp|P19657	567	582	K446	D567		18843	5556	4.63	4.63
Pma2p	97	32	124						876.467				3	2627.39	2627.38	4.63	[KGLDAIDK]	>sp|P19657	446	453	[DDTAQTINEARNLGLR]	>sp|P19657	567	582	K446	D568		18843	5556	4.63	4.63
Chs2p	115	6	128	876.802	876.802	876.802	876.802	876.802	876.802				3	2628.39	2628.39	0	[YAANLQESPK]	>sp|P14180	93	102	[RRmVSDLPPPSKK]	>sp|P14180	221	233	E99	K232		20151202_Debelyy_7988-dil10x-6ul-140min.26939.26939.3	7369.75	0	0
Gpt2p	133	1	229						879.447		1	4	4	3514.77	3514.76	3.12	[KLVYDYNR]	>sp|P36148	408	415	[TSAGKSRSRMPJFVTAESSFKK]	>sp|P36148	99	120	D412	K103	1	20151202_Debelyy_7988-dil10x-6ul-140min.21725.21725.4	6282.06	3.12	3.12
Gpt2p	133	2	228						879.447				4	3514.77	3514.76	3.12	[LVYDYNRK]	>sp|P36148	409	416	[TSAGKSRSRMPJFVTAESSFKK]	>sp|P36148	99	120	D412	K103	2	20151202_Debelyy_7988-dil10x-6ul-140min.21725.21725.4	6282.06	3.12	3.12
Lcb3p	71	2	117						879.491				3	2636.46	2636.45	4.59	[DDRNVAARKR]	>sp|P47013	347	356	[KRLEATHKEGASK]	>sp|P47013	355	367	D347	K362		20160201_Debelyy_8078-SCX7.17768.17768.3	4381.73	4.59	4.59
Lcb3p	71	2	117						879.491				3	2636.46	2636.45	4.59	[DDRNVAARKR]	>sp|P47013	347	356	[KRLEATHKEGASK]	>sp|P47013	355	367	D348	K362		20160201_Debelyy_8078-SCX7.17768.17768.3	4381.73	4.59	4.59
Lcb3p	65	1	117						879.491				3	2636.46	2636.45	4.59	[DDRNVAARKR]	>sp|P47013	347	356	[KRLEATHKEGASK]	>sp|P47013	355	367	D347	K362		20160201_Debelyy_8078-SCX7.17768.17768.3	4381.73	4.59	4.59
Lcb3p	65	1	117						879.491				3	2636.46	2636.45	4.59	[DDRNVAARKR]	>sp|P47013	347	356	[KRLEATHKEGASK]	>sp|P47013	355	367	D348	K362		20160201_Debelyy_8078-SCX7.17768.17768.3	4381.73	4.59	4.59
Ssh1p	63	2	90					884.81	884.81				3	2652.41	2652.41	1.66	[VNFKIQSDR]	>sp|P38353	105	113	[IQSDRELFQSLTK]	>sp|P38353	109	121	K108	D112		20150922_Debelyy_7780-dil10x-2ul-140min.26119.26119.3	6899.95	1.66	1.66
Ssh1p	69	2	90					884.81	884.81				3	2652.41	2652.41	1.66	[VNFKIQSDR]	>sp|P38353	105	113	[IQSDRELFQSLTK]	>sp|P38353	109	121	K108	D112		20150922_Debelyy_7780-dil10x-2ul-140min.26119.26119.3	6899.95	1.66	1.66
Tcb1p	169	1	189						887.492				2	1773.98	1773.97	2.97	[VVVEEGSR]	>sp|Q12466	533	540	[ISKEDKAK]	>sp|Q12466	823	830	E537	K828		20851	6055	2.97	2.97
Tcb1p	143	1	194						887.492				2	1773.98	1773.97	3.12	[VVVEEGSR]	>sp|Q12466	533	540	[ISKEDKAK]	>sp|Q12466	823	830	E537	K828		20151202_Debelyy_7988-dil10x-6ul-140min.21023.21023.2	6104.91	3.12	3.12
Tcb1p	143	1	193						887.492				2	1773.98	1773.97	3.12	[VVVEEGSR]	>sp|Q12466	533	540	[ISKEDKAK]	>sp|Q12466	823	830	E536	K828		20151202_Debelyy_7988-dil10x-6ul-140min.21023.21023.2	6104.91	3.12	3.12
Are2p	67	4	83						890.434				3	2669.29	2669.3	-4.68	[EKELmAMR]	>sp|P53629	160	167	[HVYHSSMSSFKLNK]	>sp|P53629	551	564	E162	K561	1	20160201_Debelyy_8078-SCX4.16311.16311.3	3767.83	4.68	4.68
Are2p	67	6	83						890.434				3	2669.29	2669.3	-4.68	[EKELMAMR]	>sp|P53629	160	167	[HVYHSSmSSFKLNK]	>sp|P53629	551	564	E162	K561	2	20160201_Debelyy_8078-SCX4.16311.16311.3	3767.83	4.68	4.68
Drs2p	128	1	143						891.923				4	3564.67	3564.68	-2.93	[FPDGSIK]	>sp|P39524	711	717	[TGTLTRNImEFKSJSIAGHJYIDK]	>sp|P39524	562	585	D713	K573		18079	5472	2.93	2.93
Chs2p	85	5	92						894.787				3	2682.35	2682.34	3.37	[mVSDLPPPSKK]	>sp|P14180	223	233	[EGYTLRFAEMNR]	>sp|P14180	277	288	K232	E277		20160201_Debelyy_8078-SCX4.5814.5814.3	1848.12	3.37	3.37
Neo1p	88	6	89						895.468				3	2684.39	2684.4	-4.11	[IYEQFQK]	>sp|P40527	706	712	[NDSLNNSKVALSTTRK]	>sp|P40527	545	560	E708	K552		20160201_Debelyy_8078-SCX4.24517.24517.3	5344.95	4.11	4.11
Por1p	54	6	124	898.803	898.803	898.803	898.803	898.803	898.803				3	2694.39	2694.39	-0.17	[DGPLSTNVEAK]	>sp|P04840	51	61	[QPVKDGPLSTNVEAK]	>sp|P04840	47	61	D51	K50		20160201_Debelyy_8078-SCX5.9292.9292.3	2526.25	0.17	0.17
Por1p	54	6	62	898.803	898.803	898.803	898.803	898.803	898.803				3	2694.39	2694.39	-0.17	[DGPLSTNVEAK]	>sp|P04840	51	61	[QPVKDGPLSTNVEAK]	>sp|P04840	47	61	E59	K50		20160201_Debelyy_8078-SCX5.9292.9292.3	2526.25	0.17	0.17
Por1p	40	3	124	898.803	898.803	898.803	898.803	898.803	898.803				3	2694.39	2694.39	-0.17	[DGPLSTNVEAK]	>sp|P04840	51	61	[QPVKDGPLSTNVEAK]	>sp|P04840	47	61	D51	K50		20160201_Debelyy_8078-SCX5.9292.9292.3	2526.25	0.17	0.17
Neo1p	88	7	88	901.481	901.481	901.481	901.481	901.481	901.481				2	1801.95	1801.96	-0.09	[NDSLNNSK]	>sp|P40527	545	552	[SIHKFLGK]	>sp|P40527	344	351	D546	K347	1	20160201_Debelyy_8078-SCX4.21609.21609.2	4757.87	0.09	0.09
Flc1p	71	3	74					904.141	904.141				3	2710.41	2710.42	-2.25	[ITQQEVSPDR]	>sp|Q08967	701	710	[GLDYLKNTSVYKR]	>sp|Q08967	275	287	E705	K280		20160201_Debelyy_8078-SCX6.6507.6507.3	1987.56	2.25	2.25
Flc1p	71	3	71					904.141	904.141				3	2710.41	2710.42	-2.25	[ITQQEVSPDR]	>sp|Q08967	701	710	[GLDYLKNTSVYKR]	>sp|Q08967	275	287	D709	K280		20160201_Debelyy_8078-SCX6.6507.6507.3	1987.56	2.25	2.25
Elo3p	46	1	75	904.27	904.27	904.27	904.27	904.27	904.27				5	4517.32	4517.32	-0.24	[KESEVSGSVASGSSTGVKTSNTK]	>sp|P40319	317	339	[VHVPSIENPFGIELWPIFSK]	>sp|P40319	29	48	K334	E41		20150922_Debelyy_7779-dil20x-2ul-140min.22811.22811.5	6791.09	0.24	0.24
Elo3p	46	1	63	904.27	904.27	904.27	904.27	904.27	904.27				5	4517.32	4517.32	-0.24	[KESEVSGSVASGSSTGVKTSNTK]	>sp|P40319	317	339	[VHVPSIENPFGIELWPIFSK]	>sp|P40319	29	48	K334	E35		20150922_Debelyy_7779-dil20x-2ul-140min.22811.22811.5	6791.09	0.24	0.24
Elo3p	46	1	62	904.27	904.27	904.27	904.27	904.27	904.27				5	4517.32	4517.32	-0.24	[KESEVSGSVASGSSTGVKTSNTK]	>sp|P40319	317	339	[VHVPSIENPFGIELWPIFSK]	>sp|P40319	29	48	K317	E41		20150922_Debelyy_7779-dil20x-2ul-140min.22811.22811.5	6791.09	0.24	0.24
Elo3p	57	1	75	904.27	904.27	904.27	904.27	904.27	904.27				5	4517.32	4517.32	-0.24	[KESEVSGSVASGSSTGVKTSNTK]	>sp|P40319	317	339	[VHVPSIENPFGIELWPIFSK]	>sp|P40319	29	48	K334	E41		20150922_Debelyy_7779-dil20x-2ul-140min.22811.22811.5	6791.09	0.24	0.24
Elo3p	57	1	63	904.27	904.27	904.27	904.27	904.27	904.27				5	4517.32	4517.32	-0.24	[KESEVSGSVASGSSTGVKTSNTK]	>sp|P40319	317	339	[VHVPSIENPFGIELWPIFSK]	>sp|P40319	29	48	K334	E35		20150922_Debelyy_7779-dil20x-2ul-140min.22811.22811.5	6791.09	0.24	0.24
Elo3p	57	1	62	904.27	904.27	904.27	904.27	904.27	904.27				5	4517.32	4517.32	-0.24	[KESEVSGSVASGSSTGVKTSNTK]	>sp|P40319	317	339	[VHVPSIENPFGIELWPIFSK]	>sp|P40319	29	48	K317	E41		20150922_Debelyy_7779-dil20x-2ul-140min.22811.22811.5	6791.09	0.24	0.24
Pma2p	97	43	111						904.674				5	4519.34	4519.33	2.66	[IKMLTGDAVGIAKETJR]	>sp|P19657	583	599	[VVPEKDLSTDPAYGLTSDEVARRR]	>sp|P19657	103	126	K595	E106		23280	6675	2.66	2.66
Pma2p	97	43	97						904.674				5	4519.34	4519.33	2.66	[IKMLTGDAVGIAKETJR]	>sp|P19657	583	599	[VVPEKDLSTDPAYGLTSDEVARRR]	>sp|P19657	103	126	K584	E106		23280	6675	2.66	2.66
Opi3p	46	1	217						906.768				3	2718.29	2718.3	-4.42	[DKAKKNm}	>sp|P05375	200	207	[WEEPFTAmIYANRDK]	>sp|P05375	187	201	K201	E188		20150922_Debelyy_7779-dil20x-2ul-140min.24865.24865.3	7225.95	4.42	4.42
Opi3p	46	1	217						906.768				3	2718.29	2718.3	-4.42	[DKAKKNm}	>sp|P05375	200	207	[WEEPFTAmIYANRDK]	>sp|P05375	187	201	K201	E189		20150922_Debelyy_7779-dil20x-2ul-140min.24865.24865.3	7225.95	4.42	4.42
Opi3p	46	1	211						906.768				3	2718.29	2718.3	-4.42	[DKAKKNm}	>sp|P05375	200	207	[WEEPFTAmIYANRDK]	>sp|P05375	187	201	K203	E188		20150922_Debelyy_7779-dil20x-2ul-140min.24865.24865.3	7225.95	4.42	4.42
Opi3p	46	1	211						906.768				3	2718.29	2718.3	-4.42	[DKAKKNm}	>sp|P05375	200	207	[WEEPFTAmIYANRDK]	>sp|P05375	187	201	K204	E188		20150922_Debelyy_7779-dil20x-2ul-140min.24865.24865.3	7225.95	4.42	4.42
Opi3p	46	1	211						906.768				3	2718.29	2718.3	-4.42	[DKAKKNm}	>sp|P05375	200	207	[WEEPFTAmIYANRDK]	>sp|P05375	187	201	K204	E189		20150922_Debelyy_7779-dil20x-2ul-140min.24865.24865.3	7225.95	4.42	4.42
Opi3p	46	1	210						906.768				3	2718.29	2718.3	-4.42	[DKAKKNm}	>sp|P05375	200	207	[WEEPFTAmIYANRDK]	>sp|P05375	187	201	K203	E189		20150922_Debelyy_7779-dil20x-2ul-140min.24865.24865.3	7225.95	4.42	4.42
Opi3p	51	1	217						906.768				3	2718.29	2718.3	-4.42	[DKAKKNm}	>sp|P05375	200	207	[WEEPFTAmIYANRDK]	>sp|P05375	187	201	K201	E188		20150922_Debelyy_7779-dil20x-2ul-140min.24865.24865.3	7225.95	4.42	4.42
Opi3p	51	1	217						906.768				3	2718.29	2718.3	-4.42	[DKAKKNm}	>sp|P05375	200	207	[WEEPFTAmIYANRDK]	>sp|P05375	187	201	K201	E189		20150922_Debelyy_7779-dil20x-2ul-140min.24865.24865.3	7225.95	4.42	4.42
Opi3p	51	1	211						906.768				3	2718.29	2718.3	-4.42	[DKAKKNm}	>sp|P05375	200	207	[WEEPFTAmIYANRDK]	>sp|P05375	187	201	K203	E188		20150922_Debelyy_7779-dil20x-2ul-140min.24865.24865.3	7225.95	4.42	4.42
Opi3p	51	1	211						906.768				3	2718.29	2718.3	-4.42	[DKAKKNm}	>sp|P05375	200	207	[WEEPFTAmIYANRDK]	>sp|P05375	187	201	K204	E188		20150922_Debelyy_7779-dil20x-2ul-140min.24865.24865.3	7225.95	4.42	4.42
Opi3p	51	1	211						906.768				3	2718.29	2718.3	-4.42	[DKAKKNm}	>sp|P05375	200	207	[WEEPFTAmIYANRDK]	>sp|P05375	187	201	K204	E189		20150922_Debelyy_7779-dil20x-2ul-140min.24865.24865.3	7225.95	4.42	4.42
Opi3p	51	1	210						906.768				3	2718.29	2718.3	-4.42	[DKAKKNm}	>sp|P05375	200	207	[WEEPFTAmIYANRDK]	>sp|P05375	187	201	K203	E189		20150922_Debelyy_7779-dil20x-2ul-140min.24865.24865.3	7225.95	4.42	4.42
Opi3p	50	1	273						906.769				3	2718.29	2718.3	-3.03	[DKAKKNm}	>sp|P05375	200	207	[WEEPFTAmIYANRDK]	>sp|P05375	187	201	K201	E188		20151202_Debelyy_7988-dil10x-6ul-140min.25968.25968.3	7148	3.03	3.03
Opi3p	50	1	273						906.769				3	2718.29	2718.3	-3.03	[DKAKKNm}	>sp|P05375	200	207	[WEEPFTAmIYANRDK]	>sp|P05375	187	201	K201	E188		20151202_Debelyy_7988-dil10x-6ul-140min.25968.25968.3	7148	3.03	3.03
Opi3p	50	1	273						906.769				3	2718.29	2718.3	-3.03	[DKAKKNm}	>sp|P05375	200	207	[WEEPFTAmIYANRDK]	>sp|P05375	187	201	K201	E188		20151202_Debelyy_7988-dil10x-6ul-140min.25968.25968.3	7148	3.03	3.03
Opi3p	50	1	272						906.769				3	2718.29	2718.3	-3.03	[DKAKKNm}	>sp|P05375	200	207	[WEEPFTAmIYANRDK]	>sp|P05375	187	201	K201	E189		20151202_Debelyy_7988-dil10x-6ul-140min.25968.25968.3	7148	3.03	3.03
Opi3p	50	1	253						906.769				3	2718.29	2718.3	-3.03	[DKAKKNm}	>sp|P05375	200	207	[WEEPFTAmIYANRDK]	>sp|P05375	187	201	K204	E188		20151202_Debelyy_7988-dil10x-6ul-140min.25968.25968.3	7148	3.03	3.03
Opi3p	50	1	252						906.769				3	2718.29	2718.3	-3.03	[DKAKKNm}	>sp|P05375	200	207	[WEEPFTAmIYANRDK]	>sp|P05375	187	201	K203	E188		20151202_Debelyy_7988-dil10x-6ul-140min.25968.25968.3	7148	3.03	3.03
Opi3p	50	1	252						906.769				3	2718.29	2718.3	-3.03	[DKAKKNm}	>sp|P05375	200	207	[WEEPFTAmIYANRDK]	>sp|P05375	187	201	K204	E189		20151202_Debelyy_7988-dil10x-6ul-140min.25968.25968.3	7148	3.03	3.03
Opi3p	50	1	251						906.769				3	2718.29	2718.3	-3.03	[DKAKKNm}	>sp|P05375	200	207	[WEEPFTAmIYANRDK]	>sp|P05375	187	201	K203	E189		20151202_Debelyy_7988-dil10x-6ul-140min.25968.25968.3	7148	3.03	3.03
Opi3p	47	1	275						906.769				3	2718.29	2718.3	-3.72	[DKAKKNm}	>sp|P05375	200	207	[WEEPFTAmIYANRDK]	>sp|P05375	187	201	K201	E189		25723	7136	3.72	3.72
Opi3p	47	1	147						906.769				3	2718.29	2718.3	-3.72	[DKAKKNm}	>sp|P05375	200	207	[WEEPFTAmIYANRDK]	>sp|P05375	187	201	K203	E189		25723	7136	3.72	3.72
Opi3p	47	1	147						906.769				3	2718.29	2718.3	-3.72	[DKAKKNm}	>sp|P05375	200	207	[WEEPFTAmIYANRDK]	>sp|P05375	187	201	K204	E189		25723	7136	3.72	3.72
Opi3p	47	1	146						906.769				3	2718.29	2718.3	-3.72	[DKAKKNm}	>sp|P05375	200	207	[WEEPFTAmIYANRDK]	>sp|P05375	187	201	K203	E188		25723	7136	3.72	3.72
Opi3p	47	1	146						906.769				3	2718.29	2718.3	-3.72	[DKAKKNm}	>sp|P05375	200	207	[WEEPFTAmIYANRDK]	>sp|P05375	187	201	K204	E188		25723	7136	3.72	3.72
Ale1p	106	2	203						907.461				3	2720.37	2720.38	-2.63	[YVLDKDGFPTR]	>sp|Q08548	259	269	[MSFSGYSPKPISK]	>sp|Q08548	604	616	D264	K612		20150922_Debelyy_7779-dil20x-2ul-140min.25864.25864.3	7468.36	2.63	2.63
Ale1p	106	2	197						907.461				3	2720.37	2720.38	-2.63	[YVLDKDGFPTR]	>sp|Q08548	259	269	[MSFSGYSPKPISK]	>sp|Q08548	604	616	D262	K612		20150922_Debelyy_7779-dil20x-2ul-140min.25864.25864.3	7468.36	2.63	2.63
Ale1p	113	2	203						907.461				3	2720.37	2720.38	-2.63	[YVLDKDGFPTR]	>sp|Q08548	259	269	[MSFSGYSPKPISK]	>sp|Q08548	604	616	D264	K612		20150922_Debelyy_7779-dil20x-2ul-140min.25864.25864.3	7468.36	2.63	2.63
Ale1p	113	2	197						907.461				3	2720.37	2720.38	-2.63	[YVLDKDGFPTR]	>sp|Q08548	259	269	[MSFSGYSPKPISK]	>sp|Q08548	604	616	D262	K612		20150922_Debelyy_7779-dil20x-2ul-140min.25864.25864.3	7468.36	2.63	2.63
Chs3p	82	5	82						909.991				2	1818.97	1818.98	-2.92	[KQVFVPK]	>sp|P29465	969	975	[ERQmAWR]	>sp|P29465	194	200	K969	E194		20160201_Debelyy_8078-SCX4.22384.22384.2	4910.94	2.92	2.92
Por1p	54	1	244		911.465	911.465	911.465	911.465	911.465				4	3642.84	3642.84	0.81	[DGPLSTNVEAK]	>sp|P04840	51	61	[LNDKQTGLGLTQGWSNTNNLQTK]	>sp|P04840	62	84	E59	K65		20160201_Debelyy_8078-SCX6.17043.17043.4	4074.66	0.81	0.81
Por1p	40	1	244		911.465	911.465	911.465	911.465	911.465				4	3642.84	3642.84	0.81	[DGPLSTNVEAK]	>sp|P04840	51	61	[LNDKQTGLGLTQGWSNTNNLQTK]	>sp|P04840	62	84	E59	K65		20160201_Debelyy_8078-SCX6.17043.17043.4	4074.66	0.81	0.81
Por1p	74	1	147						911.468				4	3642.85	3642.84	3.8	[DGPLSTNVEAK]	>sp|P04840	51	61	[LNDKQTGLGLTQGWSNTNNLQTK]	>sp|P04840	62	84	E59	K65		20151202_Debelyy_7988-dil10x-6ul-140min.15446.15446.4	4747.25	3.8	3.8
Chs3p	193	1	194						918.781				3	2754.33	2754.34	-4.16	[ADVYFTWDGIK]	>sp|P29465	360	370	[HNmAKIYAGFYK]	>sp|P29465	737	748	D367	K741		17161	5150	4.16	4.16
Gpt2p	113	2	177			921.523	921.523	921.523	921.523		2	2	2	1842.04	1842.04	1.06	[LATEIFSK]	>sp|P36148	617	624	[VYSEKKAK]	>sp|P36148	474	481	E620	K478		20160201_Debelyy_8078-SCX7.32683.32683.2	7196.19	1.06	1.06
Gpt2p	113	2	177			921.523	921.523	921.523	921.523				2	1842.04	1842.04	1.06	[LATEIFSK]	>sp|P36148	617	624	[VYSEKKAK]	>sp|P36148	474	481	E620	K479		20160201_Debelyy_8078-SCX7.32683.32683.2	7196.19	1.06	1.06
Gpt2p	100	1	177			921.523	921.523	921.523	921.523				2	1842.04	1842.04	1.06	[LATEIFSK]	>sp|P36148	617	624	[VYSEKKAK]	>sp|P36148	474	481	E620	K478		20160201_Debelyy_8078-SCX7.32683.32683.2	7196.19	1.06	1.06
Gpt2p	100	1	177			921.523	921.523	921.523	921.523				2	1842.04	1842.04	1.06	[LATEIFSK]	>sp|P36148	617	624	[VYSEKKAK]	>sp|P36148	474	481	E620	K479		20160201_Debelyy_8078-SCX7.32683.32683.2	7196.19	1.06	1.06
Pma1p	127	16	160						932.472				3	2795.4	2795.39	2.77	[LMNGKPmKEK]	>sp|P05030	885	894	[MLTGDAVGIAKETJR]	>sp|P05030	556	570	E893	K566	1	20160201_Debelyy_8078-SCX7.30554.30554.3	6759.41	2.77	2.77
Pma1p	127	18	127						932.472				3	2795.4	2795.39	2.77	[LmNGKPMKEK]	>sp|P05030	885	894	[MLTGDAVGIAKETJR]	>sp|P05030	556	570	E893	K566	2	20160201_Debelyy_8078-SCX7.30554.30554.3	6759.41	2.77	2.77
Pma1p	108	1	160						932.472				3	2795.4	2795.39	2.77	[LMNGKPmKEK]	>sp|P05030	885	894	[MLTGDAVGIAKETJR]	>sp|P05030	556	570	E893	K566	1	20160201_Debelyy_8078-SCX7.30554.30554.3	6759.41	2.77	2.77
Pma1p	108	2	127						932.472				3	2795.4	2795.39	2.77	[LmNGKPMKEK]	>sp|P05030	885	894	[MLTGDAVGIAKETJR]	>sp|P05030	556	570	E893	K566	2	20160201_Debelyy_8078-SCX7.30554.30554.3	6759.41	2.77	2.77
Ipt1p	58	2	74					938.81	938.81				3	2814.42	2814.41	2.33	{MNVIFSLASFVK]	>sp|P38954	0	12	[STGGGDGSIINSNGNK]	>sp|P38954	393	408	{0	D398		16185	4922	2.33	2.33
Ipt1p	58	1	114						938.811				3	2814.42	2814.41	3.3	{MNVIFSLASFVK]	>sp|P38954	0	12	[STGGGDGSIINSNGNK]	>sp|P38954	393	408	{0	D398		14806	4592	3.3	3.3
Drs2p	128	2	138						940.162				3	2818.47	2818.48	-3.5	[IVRMYDTTQKR]	>sp|P39524	1288	1298	[IVRmYDTTQKR]	>sp|P39524	1288	1298	K1297	D1293		18216	5506	3.5	3.5
Drs2p	128	2	134						940.162				3	2818.47	2818.48	-3.5	[IVRMYDTTQKR]	>sp|P39524	1288	1298	[IVRmYDTTQKR]	>sp|P39524	1288	1298	D1293	K1297		18216	5506	3.5	3.5
Erf2p	92	1	92						940.224				4	3757.87	3757.86	4.69	[NmGHLmLEPR]	>sp|Q06551	317	326	[GSFLKNMGHLmLEPRGPSFVSAR]	>sp|Q06551	312	334	E324	K316	1	23199	6656	4.69	4.69
Erf2p	92	2	92						940.224				4	3757.87	3757.86	4.69	[NmGHLMLEPR]	>sp|Q06551	317	326	[GSFLKNmGHLmLEPRGPSFVSAR]	>sp|Q06551	312	334	E324	K316	2	23199	6656	4.69	4.69
Ale1p	122	3	133						941.487				3	2822.45	2822.46	-4.71	[KGKKPGFR]	>sp|Q08548	362	369	[EmLEAWNMNTNKWLK]	>sp|Q08548	338	352	K364	E338	1	20160201_Debelyy_8078-SCX3.16007.16007.3	4145.57	4.71	4.71
Ale1p	122	3	132						941.487				3	2822.45	2822.46	-4.71	[KGKKPGFR]	>sp|Q08548	362	369	[EmLEAWNMNTNKWLK]	>sp|Q08548	338	352	K364	E341	1	20160201_Debelyy_8078-SCX3.16007.16007.3	4145.57	4.71	4.71
Ale1p	122	3	132						941.487				3	2822.45	2822.46	-4.71	[KGKKPGFR]	>sp|Q08548	362	369	[EmLEAWNMNTNKWLK]	>sp|Q08548	338	352	K365	E338	1	20160201_Debelyy_8078-SCX3.16007.16007.3	4145.57	4.71	4.71
Ale1p	122	3	132						941.487				3	2822.45	2822.46	-4.71	[KGKKPGFR]	>sp|Q08548	362	369	[EmLEAWNMNTNKWLK]	>sp|Q08548	338	352	K365	E341	1	20160201_Debelyy_8078-SCX3.16007.16007.3	4145.57	4.71	4.71
Ale1p	122	3	129						941.487				3	2822.45	2822.46	-4.71	[KGKKPGFR]	>sp|Q08548	362	369	[EmLEAWNMNTNKWLK]	>sp|Q08548	338	352	K362	E338	1	20160201_Debelyy_8078-SCX3.16007.16007.3	4145.57	4.71	4.71
Ale1p	122	3	129						941.487				3	2822.45	2822.46	-4.71	[KGKKPGFR]	>sp|Q08548	362	369	[EmLEAWNMNTNKWLK]	>sp|Q08548	338	352	K362	E341	1	20160201_Debelyy_8078-SCX3.16007.16007.3	4145.57	4.71	4.71
Ale1p	122	4	132						941.487				3	2822.45	2822.46	-4.71	[KGKKPGFR]	>sp|Q08548	362	369	[EMLEAWNmNTNKWLK]	>sp|Q08548	338	352	K364	E338	2	20160201_Debelyy_8078-SCX3.16007.16007.3	4145.57	4.71	4.71
Ale1p	122	4	132						941.487				3	2822.45	2822.46	-4.71	[KGKKPGFR]	>sp|Q08548	362	369	[EMLEAWNmNTNKWLK]	>sp|Q08548	338	352	K364	E341	2	20160201_Debelyy_8078-SCX3.16007.16007.3	4145.57	4.71	4.71
Ale1p	122	4	132						941.487				3	2822.45	2822.46	-4.71	[KGKKPGFR]	>sp|Q08548	362	369	[EMLEAWNmNTNKWLK]	>sp|Q08548	338	352	K365	E338	2	20160201_Debelyy_8078-SCX3.16007.16007.3	4145.57	4.71	4.71
Ale1p	122	4	132						941.487				3	2822.45	2822.46	-4.71	[KGKKPGFR]	>sp|Q08548	362	369	[EMLEAWNmNTNKWLK]	>sp|Q08548	338	352	K365	E341	2	20160201_Debelyy_8078-SCX3.16007.16007.3	4145.57	4.71	4.71
Ale1p	122	4	129						941.487				3	2822.45	2822.46	-4.71	[KGKKPGFR]	>sp|Q08548	362	369	[EMLEAWNmNTNKWLK]	>sp|Q08548	338	352	K362	E338	2	20160201_Debelyy_8078-SCX3.16007.16007.3	4145.57	4.71	4.71
Ale1p	122	4	129						941.487				3	2822.45	2822.46	-4.71	[KGKKPGFR]	>sp|Q08548	362	369	[EMLEAWNmNTNKWLK]	>sp|Q08548	338	352	K362	E341	2	20160201_Debelyy_8078-SCX3.16007.16007.3	4145.57	4.71	4.71
Ale1p	51	1	133						941.487				3	2822.45	2822.46	-4.71	[KGKKPGFR]	>sp|Q08548	362	369	[EmLEAWNMNTNKWLK]	>sp|Q08548	338	352	K364	E338	1	20160201_Debelyy_8078-SCX3.16007.16007.3	4145.57	4.71	4.71
Ale1p	51	1	132						941.487				3	2822.45	2822.46	-4.71	[KGKKPGFR]	>sp|Q08548	362	369	[EmLEAWNMNTNKWLK]	>sp|Q08548	338	352	K364	E341	1	20160201_Debelyy_8078-SCX3.16007.16007.3	4145.57	4.71	4.71
Ale1p	51	1	132						941.487				3	2822.45	2822.46	-4.71	[KGKKPGFR]	>sp|Q08548	362	369	[EmLEAWNMNTNKWLK]	>sp|Q08548	338	352	K365	E338	1	20160201_Debelyy_8078-SCX3.16007.16007.3	4145.57	4.71	4.71
Ale1p	51	1	132						941.487				3	2822.45	2822.46	-4.71	[KGKKPGFR]	>sp|Q08548	362	369	[EmLEAWNMNTNKWLK]	>sp|Q08548	338	352	K365	E341	1	20160201_Debelyy_8078-SCX3.16007.16007.3	4145.57	4.71	4.71
Ale1p	51	1	129						941.487				3	2822.45	2822.46	-4.71	[KGKKPGFR]	>sp|Q08548	362	369	[EmLEAWNMNTNKWLK]	>sp|Q08548	338	352	K362	E338	1	20160201_Debelyy_8078-SCX3.16007.16007.3	4145.57	4.71	4.71
Ale1p	51	1	129						941.487				3	2822.45	2822.46	-4.71	[KGKKPGFR]	>sp|Q08548	362	369	[EmLEAWNMNTNKWLK]	>sp|Q08548	338	352	K362	E341	1	20160201_Debelyy_8078-SCX3.16007.16007.3	4145.57	4.71	4.71
Ale1p	51	2	132						941.487				3	2822.45	2822.46	-4.71	[KGKKPGFR]	>sp|Q08548	362	369	[EMLEAWNmNTNKWLK]	>sp|Q08548	338	352	K364	E338	2	20160201_Debelyy_8078-SCX3.16007.16007.3	4145.57	4.71	4.71
Ale1p	51	2	132						941.487				3	2822.45	2822.46	-4.71	[KGKKPGFR]	>sp|Q08548	362	369	[EMLEAWNmNTNKWLK]	>sp|Q08548	338	352	K364	E341	2	20160201_Debelyy_8078-SCX3.16007.16007.3	4145.57	4.71	4.71
Ale1p	51	2	132						941.487				3	2822.45	2822.46	-4.71	[KGKKPGFR]	>sp|Q08548	362	369	[EMLEAWNmNTNKWLK]	>sp|Q08548	338	352	K365	E338	2	20160201_Debelyy_8078-SCX3.16007.16007.3	4145.57	4.71	4.71
Ale1p	51	2	132						941.487				3	2822.45	2822.46	-4.71	[KGKKPGFR]	>sp|Q08548	362	369	[EMLEAWNmNTNKWLK]	>sp|Q08548	338	352	K365	E341	2	20160201_Debelyy_8078-SCX3.16007.16007.3	4145.57	4.71	4.71
Ale1p	51	2	129						941.487				3	2822.45	2822.46	-4.71	[KGKKPGFR]	>sp|Q08548	362	369	[EMLEAWNmNTNKWLK]	>sp|Q08548	338	352	K362	E338	2	20160201_Debelyy_8078-SCX3.16007.16007.3	4145.57	4.71	4.71
Ale1p	51	2	129						941.487				3	2822.45	2822.46	-4.71	[KGKKPGFR]	>sp|Q08548	362	369	[EMLEAWNmNTNKWLK]	>sp|Q08548	338	352	K362	E341	2	20160201_Debelyy_8078-SCX3.16007.16007.3	4145.57	4.71	4.71
YDR018c	69	6	74						942.837				3	2826.5	2826.49	2.71	[KIFLMGVYPEK]	>sp|Q12185	292	302	[ALTNSLVSmDLNAR]	>sp|Q12185	175	188	K292	D184		20150922_Debelyy_7780-dil10x-2ul-140min.26002.26002.3	6881.38	2.71	2.71
YDR018c	71	8	74						942.837				3	2826.5	2826.49	2.71	[KIFLMGVYPEK]	>sp|Q12185	292	302	[ALTNSLVSmDLNAR]	>sp|Q12185	175	188	K292	D184		20150922_Debelyy_7780-dil10x-2ul-140min.26002.26002.3	6881.38	2.71	2.71
Atm1p	42	2	61					944.469	944.469				2	1887.93	1887.93	1.69	[DANKADNK]	>sp|P40416	286	293	[RDANKADNK]	>sp|P40416	285	293	D286	K289		20160201_Debelyy_8078-FT.10619.10619.2	3305.45	1.69	1.69
Atm1p	42	2	61					944.469	944.469				2	1887.93	1887.93	1.69	[DANKADNK]	>sp|P40416	286	293	[RDANKADNK]	>sp|P40416	285	293	K289	D286		20160201_Debelyy_8078-FT.10619.10619.2	3305.45	1.69	1.69
Erg11p	78	2	80					945.662	945.662				5	4724.28	4724.27	2.19	[DEYFPNAHQFNIHRWNK]	>sp|P10614	417	433	[KNNDIQDRDLIDSLmKNSTYK]	>sp|P10614	274	294	D417	K289		22148	6450	2.19	2.19
Erg11p	78	2	80					945.662	945.662				5	4724.28	4724.27	2.19	[DEYFPNAHQFNIHRWNK]	>sp|P10614	417	433	[KNNDIQDRDLIDSLmKNSTYK]	>sp|P10614	274	294	E418	K289		22148	6450	2.19	2.19
Nte1p	129	1	222		955.838	955.838	955.838	955.838	955.838				3	2865.5	2865.5	0.84	[HNKSKSQDKK]	>sp|Q04958	784	793	[mALVEAmLTYLGVNK]	>sp|Q04958	695	709	K792	E699		20160201_Debelyy_8078-SCX7.28982.28982.3	6503.98	0.84	0.84
Nte1p	95	1	222		955.838	955.838	955.838	955.838	955.838				3	2865.5	2865.5	0.84	[HNKSKSQDKK]	>sp|Q04958	784	793	[mALVEAmLTYLGVNK]	>sp|Q04958	695	709	K792	E699		20160201_Debelyy_8078-SCX7.28982.28982.3	6503.98	0.84	0.84
Neo1p	112	2	152						958.462				5	4788.28	4788.31	-4.49	[HNTVGDRESFEMR]	>sp|P40527	56	68	[EGKQASLAADFSITQFJHLTELLLWHGR]	>sp|P40527	903	930	E66	K905		20150922_Debelyy_7780-dil10x-2ul-140min.19531.19531.5	5394.12	4.49	4.49
Flc3p	73	1	84			958.813	958.813	958.813	958.813				3	2874.43	2874.42	1.34	[ARFWEFR]	>sp|P53121	362	368	[TSFQRNTmKPEGTVNR]	>sp|P53121	600	615	E366	K608		22355	6503	1.34	1.34
Gpi8p	67	1	101		959.213	959.213	959.213	959.213	959.213				4	3833.83	3833.83	0.62	[KNNQSSKIEK]	>sp|P49018	344	353	[KRYNEIFFMIDTJQANTmYSK]	>sp|P49018	187	207	K350	D197		26465	7302	0.62	0.62
Gpi8p	67	1	78		959.213	959.213	959.213	959.213	959.213				4	3833.83	3833.83	0.62	[KNNQSSKIEK]	>sp|P49018	344	353	[KRYNEIFFMIDTJQANTmYSK]	>sp|P49018	187	207	K350	E191		26465	7302	0.62	0.62
Gpi8p	67	1	77		959.213	959.213	959.213	959.213	959.213				4	3833.83	3833.83	0.62	[KNNQSSKIEK]	>sp|P49018	344	353	[KRYNEIFFMIDTJQANTmYSK]	>sp|P49018	187	207	E352	K187		26465	7302	0.62	0.62
Erg11p	116	1	136						960.17				3	2878.49	2878.49	2.69	[NSTYKDGVK]	>sp|P10614	290	298	[EAFKSYVPLIAEEVYK]	>sp|P10614	161	176	K294	E161		20160201_Debelyy_8078-SCX7.29924.29924.3	6652.82	2.69	2.69
Erg11p	116	1	136						960.17				3	2878.49	2878.49	2.69	[NSTYKDGVK]	>sp|P10614	290	298	[EAFKSYVPLIAEEVYK]	>sp|P10614	161	176	D295	K164		20160201_Debelyy_8078-SCX7.29924.29924.3	6652.82	2.69	2.69
Erg11p	84	1	136						960.17				3	2878.49	2878.49	2.69	[NSTYKDGVK]	>sp|P10614	290	298	[EAFKSYVPLIAEEVYK]	>sp|P10614	161	176	K294	E161		20160201_Debelyy_8078-SCX7.29924.29924.3	6652.82	2.69	2.69
Erg11p	84	1	136						960.17				3	2878.49	2878.49	2.69	[NSTYKDGVK]	>sp|P10614	290	298	[EAFKSYVPLIAEEVYK]	>sp|P10614	161	176	D295	K164		20160201_Debelyy_8078-SCX7.29924.29924.3	6652.82	2.69	2.69
Swf1p	50	2	79					961.06	961.06				5	4801.27	4801.28	-1.94	[NVFQPFLVDDQKYRWK]	>sp|Q04629	35	50	[EGMTTNEQDKWYTIQEYMREGK]	>sp|Q04629	239	260	K46	E258		20151202_Debelyy_7988-dil10x-6ul-140min.20114.20114.5	5878.14	1.94	1.94
Swf1p	50	2	70					961.06	961.06				5	4801.27	4801.28	-1.94	[NVFQPFLVDDQKYRWK]	>sp|Q04629	35	50	[EGMTTNEQDKWYTIQEYMREGK]	>sp|Q04629	239	260	K46	E245		20151202_Debelyy_7988-dil10x-6ul-140min.20114.20114.5	5878.14	1.94	1.94
Swf1p	50	2	70					961.06	961.06				5	4801.27	4801.28	-1.94	[NVFQPFLVDDQKYRWK]	>sp|Q04629	35	50	[EGMTTNEQDKWYTIQEYMREGK]	>sp|Q04629	239	260	K46	D247		20151202_Debelyy_7988-dil10x-6ul-140min.20114.20114.5	5878.14	1.94	1.94
Swf1p	50	2	67					961.06	961.06				5	4801.27	4801.28	-1.94	[NVFQPFLVDDQKYRWK]	>sp|Q04629	35	50	[EGMTTNEQDKWYTIQEYMREGK]	>sp|Q04629	239	260	K46	E239		20151202_Debelyy_7988-dil10x-6ul-140min.20114.20114.5	5878.14	1.94	1.94
Swf1p	50	2	67					961.06	961.06				5	4801.27	4801.28	-1.94	[NVFQPFLVDDQKYRWK]	>sp|Q04629	35	50	[EGMTTNEQDKWYTIQEYMREGK]	>sp|Q04629	239	260	K46	E254		20151202_Debelyy_7988-dil10x-6ul-140min.20114.20114.5	5878.14	1.94	1.94
Swf1p	48	1	70	961.062	961.062	961.062	961.062	961.062	961.062				5	4801.28	4801.28	-0.03	[NVFQPFLVDDQKYRWK]	>sp|Q04629	35	50	[EGMTTNEQDKWYTIQEYMREGK]	>sp|Q04629	239	260	K46	E239		19890	5817	0.03	0.03
Swf1p	48	1	68	961.062	961.062	961.062	961.062	961.062	961.062				5	4801.28	4801.28	-0.03	[NVFQPFLVDDQKYRWK]	>sp|Q04629	35	50	[EGMTTNEQDKWYTIQEYMREGK]	>sp|Q04629	239	260	K46	E245		19890	5817	0.03	0.03
Swf1p	48	1	68	961.062	961.062	961.062	961.062	961.062	961.062				5	4801.28	4801.28	-0.03	[NVFQPFLVDDQKYRWK]	>sp|Q04629	35	50	[EGMTTNEQDKWYTIQEYMREGK]	>sp|Q04629	239	260	K46	D247		19890	5817	0.03	0.03
Swf1p	48	1	59	961.062	961.062	961.062	961.062	961.062	961.062				5	4801.28	4801.28	-0.03	[NVFQPFLVDDQKYRWK]	>sp|Q04629	35	50	[EGMTTNEQDKWYTIQEYMREGK]	>sp|Q04629	239	260	K46	E254		19890	5817	0.03	0.03
Swf1p	48	1	59	961.062	961.062	961.062	961.062	961.062	961.062				5	4801.28	4801.28	-0.03	[NVFQPFLVDDQKYRWK]	>sp|Q04629	35	50	[EGMTTNEQDKWYTIQEYMREGK]	>sp|Q04629	239	260	K46	E258		19890	5817	0.03	0.03
Isc1p	64	1	97						976.473				3	2927.41	2927.42	-4.55	[SJQAWDFSR]	>sp|P40015	206	214	[AYSIKFLTFNTWGLK]	>sp|P40015	36	50	D211	K40		20160201_Debelyy_8078-SCX4.8180.8180.3	2291.67	4.55	4.55
Neo1p	65	2	88						979.165				3	2935.48	2935.49	-3.55	{MPNPPSFKSHK]	>sp|P40527	0	11	[LHPPSYAKVQEFATP}	>sp|P40527	1137	1152	K8	}1152		20160201_Debelyy_8078-SCX2.25364.25364.3	6402.44	3.55	3.55
Neo1p	65	2	77						979.165				3	2935.48	2935.49	-3.55	{MPNPPSFKSHK]	>sp|P40527	0	11	[LHPPSYAKVQEFATP}	>sp|P40527	1137	1152	{0	}1152		20160201_Debelyy_8078-SCX2.25364.25364.3	6402.44	3.55	3.55
Neo1p	88	2	109						979.166				3	2935.49	2935.49	-2.66	{MPNPPSFKSHK]	>sp|P40527	0	11	[LHPPSYAKVQEFATP}	>sp|P40527	1137	1152	K8	}1152		20160201_Debelyy_8078-SCX4.28818.28818.3	6271.26	2.66	2.66
Neo1p	88	2	94						979.166				3	2935.49	2935.49	-2.66	{MPNPPSFKSHK]	>sp|P40527	0	11	[LHPPSYAKVQEFATP}	>sp|P40527	1137	1152	{0	}1152		20160201_Debelyy_8078-SCX4.28818.28818.3	6271.26	2.66	2.66
Neo1p	64	2	109					979.167	979.167				3	2935.49	2935.49	-2.35	{MPNPPSFKSHK]	>sp|P40527	0	11	[LHPPSYAKVQEFATP}	>sp|P40527	1137	1152	K8	}1152		20160201_Debelyy_8078-SCX3.25531.25531.3	6303.25	2.35	2.35
Neo1p	64	2	93					979.167	979.167				3	2935.49	2935.49	-2.35	{MPNPPSFKSHK]	>sp|P40527	0	11	[LHPPSYAKVQEFATP}	>sp|P40527	1137	1152	{0	}1152		20160201_Debelyy_8078-SCX3.25531.25531.3	6303.25	2.35	2.35
Neo1p	88	3	93				979.168	979.168	979.168				3	2935.49	2935.49	-1.36	{MPNPPSFKSHK]	>sp|P40527	0	11	[LHPPSYAKVQEFATP}	>sp|P40527	1137	1152	K8	}1152		20160201_Debelyy_8078-SCX4.29438.29438.3	6399.41	1.36	1.36
Chs3p	136	1	210					981.805	981.805				3	2943.4	2943.39	2.25	[AAJKTIAPDK]	>sp|P29465	976	985	[FDDFSWGDTRTIAGGNK]	>sp|P29465	1109	1125	K979	D1111		20160201_Debelyy_8078-SCX6.18226.18226.3	4301.5	2.25	2.25
Chs3p	126	1	210					981.805	981.805				3	2943.4	2943.39	2.25	[AAJKTIAPDK]	>sp|P29465	976	985	[FDDFSWGDTRTIAGGNK]	>sp|P29465	1109	1125	K979	D1111		20160201_Debelyy_8078-SCX6.18226.18226.3	4301.5	2.25	2.25
Neo1p	65	1	120						981.854				3	2943.55	2943.54	3.68	[EAIDDIQR]	>sp|P40527	237	244	[NAGIKIWMLTGDKVETAR]	>sp|P40527	765	782	E237	K769		20160201_Debelyy_8078-SCX2.27220.27220.3	6852.23	3.68	3.68
Neo1p	65	1	120						981.854				3	2943.55	2943.54	3.68	[EAIDDIQR]	>sp|P40527	237	244	[NAGIKIWMLTGDKVETAR]	>sp|P40527	765	782	D240	K769		20160201_Debelyy_8078-SCX2.27220.27220.3	6852.23	3.68	3.68
Neo1p	65	1	120						981.854				3	2943.55	2943.54	3.68	[EAIDDIQR]	>sp|P40527	237	244	[NAGIKIWMLTGDKVETAR]	>sp|P40527	765	782	D241	K769		20160201_Debelyy_8078-SCX2.27220.27220.3	6852.23	3.68	3.68
Neo1p	65	1	102						981.854				3	2943.55	2943.54	3.68	[EAIDDIQR]	>sp|P40527	237	244	[NAGIKIWMLTGDKVETAR]	>sp|P40527	765	782	E237	K777		20160201_Debelyy_8078-SCX2.27220.27220.3	6852.23	3.68	3.68
Neo1p	65	1	102						981.854				3	2943.55	2943.54	3.68	[EAIDDIQR]	>sp|P40527	237	244	[NAGIKIWMLTGDKVETAR]	>sp|P40527	765	782	D240	K777		20160201_Debelyy_8078-SCX2.27220.27220.3	6852.23	3.68	3.68
Neo1p	65	1	102						981.854				3	2943.55	2943.54	3.68	[EAIDDIQR]	>sp|P40527	237	244	[NAGIKIWMLTGDKVETAR]	>sp|P40527	765	782	D241	K777		20160201_Debelyy_8078-SCX2.27220.27220.3	6852.23	3.68	3.68
Neo1p	64	3	97						981.854				3	2943.55	2943.54	4.25	[EAIDDIQR]	>sp|P40527	237	244	[NAGIKIWMLTGDKVETAR]	>sp|P40527	765	782	E237	K769		20160201_Debelyy_8078-SCX3.27883.27883.3	6854.73	4.25	4.25
Neo1p	64	3	97						981.854				3	2943.55	2943.54	4.25	[EAIDDIQR]	>sp|P40527	237	244	[NAGIKIWMLTGDKVETAR]	>sp|P40527	765	782	E237	K777		20160201_Debelyy_8078-SCX3.27883.27883.3	6854.73	4.25	4.25
Neo1p	64	3	97						981.854				3	2943.55	2943.54	4.25	[EAIDDIQR]	>sp|P40527	237	244	[NAGIKIWMLTGDKVETAR]	>sp|P40527	765	782	D240	K769		20160201_Debelyy_8078-SCX3.27883.27883.3	6854.73	4.25	4.25
Neo1p	64	3	97						981.854				3	2943.55	2943.54	4.25	[EAIDDIQR]	>sp|P40527	237	244	[NAGIKIWMLTGDKVETAR]	>sp|P40527	765	782	D240	K777		20160201_Debelyy_8078-SCX3.27883.27883.3	6854.73	4.25	4.25
Neo1p	64	3	97						981.854				3	2943.55	2943.54	4.25	[EAIDDIQR]	>sp|P40527	237	244	[NAGIKIWMLTGDKVETAR]	>sp|P40527	765	782	D241	K769		20160201_Debelyy_8078-SCX3.27883.27883.3	6854.73	4.25	4.25
Neo1p	64	3	97						981.854				3	2943.55	2943.54	4.25	[EAIDDIQR]	>sp|P40527	237	244	[NAGIKIWMLTGDKVETAR]	>sp|P40527	765	782	D241	K777		20160201_Debelyy_8078-SCX3.27883.27883.3	6854.73	4.25	4.25
Neo1p	88	5	95						981.854				3	2943.55	2943.54	4.41	[EAIDDIQR]	>sp|P40527	237	244	[NAGIKIWMLTGDKVETAR]	>sp|P40527	765	782	E237	K769		20160201_Debelyy_8078-SCX4.31528.31528.3	6852.18	4.41	4.41
Neo1p	88	5	89						981.854				3	2943.55	2943.54	4.41	[EAIDDIQR]	>sp|P40527	237	244	[NAGIKIWMLTGDKVETAR]	>sp|P40527	765	782	D240	K769		20160201_Debelyy_8078-SCX4.31528.31528.3	6852.18	4.41	4.41
Neo1p	88	5	89						981.854				3	2943.55	2943.54	4.41	[EAIDDIQR]	>sp|P40527	237	244	[NAGIKIWMLTGDKVETAR]	>sp|P40527	765	782	D241	K769		20160201_Debelyy_8078-SCX4.31528.31528.3	6852.18	4.41	4.41
Neo1p	88	5	88						981.854				3	2943.55	2943.54	4.41	[EAIDDIQR]	>sp|P40527	237	244	[NAGIKIWMLTGDKVETAR]	>sp|P40527	765	782	E237	K777		20160201_Debelyy_8078-SCX4.31528.31528.3	6852.18	4.41	4.41
Neo1p	88	5	83						981.854				3	2943.55	2943.54	4.41	[EAIDDIQR]	>sp|P40527	237	244	[NAGIKIWMLTGDKVETAR]	>sp|P40527	765	782	D240	K777		20160201_Debelyy_8078-SCX4.31528.31528.3	6852.18	4.41	4.41
Neo1p	88	5	83						981.854				3	2943.55	2943.54	4.41	[EAIDDIQR]	>sp|P40527	237	244	[NAGIKIWMLTGDKVETAR]	>sp|P40527	765	782	D241	K777		20160201_Debelyy_8078-SCX4.31528.31528.3	6852.18	4.41	4.41
Nte1p	156	1	161						982.495				2	1963.98	1963.97	4.67	[HKNDFLR]	>sp|Q04958	1355	1361	[NTVENFSSR]	>sp|Q04958	1332	1340	K1356	E1335		20024	5847	4.67	4.67
Erg11p	106	5	127					983.164	983.164				3	2947.48	2947.47	1.61	[GHEFVFNAK]	>sp|P10614	108	116	[KNNDIQDRDLIDSLMK]	>sp|P10614	274	289	E110	K274		24380	6850	1.61	1.61
Are1p	58	1	81						986.531				2	1972.05	1972.05	3.65	[FHRKDASK]	>sp|P25628	102	109	[RLNSAEANK]	>sp|P25628	18	26	K105	E23		20160201_Debelyy_8078-SCX4.11392.11392.2	2883.04	3.65	3.65
Are1p	58	2	77						986.531				2	1972.05	1972.05	3.65	[FHRKDASK]	>sp|P25628	102	109	[LNSAEANKR]	>sp|P25628	19	27	D106	K26		20160201_Debelyy_8078-SCX4.11392.11392.2	2883.04	3.65	3.65
Are1p	58	2	64						986.531				2	1972.05	1972.05	3.65	[FHRKDASK]	>sp|P25628	102	109	[LNSAEANKR]	>sp|P25628	19	27	K105	E23		20160201_Debelyy_8078-SCX4.11392.11392.2	2883.04	3.65	3.65
Slc1p	85	1	119		991.99	991.99	991.99	991.99	991.99				2	1982.97	1982.97	-0.99	[DQmVDTLK]	>sp|P33333	236	243	[DKIGEFAEK]	>sp|P33333	225	233	D236	K226		16160	5004	0.99	0.99
Slc1p	85	1	119		991.99	991.99	991.99	991.99	991.99				2	1982.97	1982.97	-0.99	[DQmVDTLK]	>sp|P33333	236	243	[DKIGEFAEK]	>sp|P33333	225	233	D240	K226		16160	5004	0.99	0.99
Cwh43p	65	1	88						995.486				3	2984.45	2984.43	3.92	[SSELQKSGEK]	>sp|P25618	238	247	[DSSPINYGEEKSSELQK]	>sp|P25618	227	243	E246	K237		24619	6896	3.92	3.92
Cwh43p	65	1	77						995.486				3	2984.45	2984.43	3.92	[SSELQKSGEK]	>sp|P25618	238	247	[DSSPINYGEEKSSELQK]	>sp|P25618	227	243	K243	E235		24619	6896	3.92	3.92
Cwh43p	65	1	77						995.486				3	2984.45	2984.43	3.92	[SSELQKSGEK]	>sp|P25618	238	247	[DSSPINYGEEKSSELQK]	>sp|P25618	227	243	K243	E236		24619	6896	3.92	3.92
Cwh43p	65	1	72						995.486				3	2984.45	2984.43	3.92	[SSELQKSGEK]	>sp|P25618	238	247	[DSSPINYGEEKSSELQK]	>sp|P25618	227	243	E240	K237		24619	6896	3.92	3.92
Fks1p	52	1	72			999.005	999.005	999.005	999.005				2	1997	1997.01	-1.26	[DSEAERR]	>sp|P38631	812	818	[KWAGAQHLSR]	>sp|P38631	521	530	D812	K521		20160201_Debelyy_8078-FT.24834.24834.2	7200.01	1.26	1.26
Fks1p	52	1	72			999.005	999.005	999.005	999.005				2	1997	1997.01	-1.26	[DSEAERR]	>sp|P38631	812	818	[KWAGAQHLSR]	>sp|P38631	521	530	E814	K521		20160201_Debelyy_8078-FT.24834.24834.2	7200.01	1.26	1.26
Fks1p	52	1	72			999.005	999.005	999.005	999.005				2	1997	1997.01	-1.26	[DSEAERR]	>sp|P38631	812	818	[KWAGAQHLSR]	>sp|P38631	521	530	E816	K521		20160201_Debelyy_8078-FT.24834.24834.2	7200.01	1.26	1.26
Scs7p	92	1	130		1002.49	1002.49	1002.49	1002.49	1002.49				2	2003.98	2003.98	0.56	{MSTNTSK]	>sp|Q03529	0	7	[KYHLEHHYK]	>sp|Q03529	343	351	K7	E347		20485	6051	0.56	0.56
Cho2p	87	6	89						1009.54				2	2018.07	2018.08	-4.51	[DLTEFLTK]	>sp|P05374	798	805	[HKESVTEIK]	>sp|P05374	729	737	D798	K730		20160201_Debelyy_8078-SCX6.25521.25521.2	5807.18	4.51	4.51
Cho2p	87	6	89						1009.54				2	2018.07	2018.08	-4.51	[DLTEFLTK]	>sp|P05374	798	805	[HKESVTEIK]	>sp|P05374	729	737	E801	K730		20160201_Debelyy_8078-SCX6.25521.25521.2	5807.18	4.51	4.51
Arv1p	64	4	79						1015.51				3	3044.51	3044.52	-3.96	[NNNDGKLImLSKK]	>sp|Q06541	135	147	[NWFJKYDRLNR]	>sp|Q06541	97	107	K146	D103		20160201_Debelyy_8078-SCX7.28172.28172.3	6385.21	3.96	3.96
Arv1p	53	3	79						1015.51				3	3044.51	3044.52	-3.96	[NNNDGKLImLSKK]	>sp|Q06541	135	147	[NWFJKYDRLNR]	>sp|Q06541	97	107	K146	D103		20160201_Debelyy_8078-SCX7.28172.28172.3	6385.21	3.96	3.96
Arv1p	49	2	85						1015.51				3	3044.51	3044.52	-4.13	[NNNDGKLImLSKK]	>sp|Q06541	135	147	[NWFJKYDRLNR]	>sp|Q06541	97	107	K147	D103		20151202_Debelyy_7988-dil10x-6ul-140min.24001.24001.3	6801.51	4.13	4.13
Pma1p	122	33	133					1018.18	1018.18				3	3052.52	3052.52	1.74	[QLGLGTNIYNAER]	>sp|P05030	571	583	[MLTGDAVGIAKETJR]	>sp|P05030	556	570	E582	K566	1	16166	4918	1.74	1.74
Pma1p	122	38	129	1023.51	1023.51	1023.51	1023.51	1023.51	1023.51				3	3068.51	3068.51	0.27	[QLGLGTNIYNAER]	>sp|P05030	571	583	[mLTGDAVGIAKETJR]	>sp|P05030	556	570	E582	K566	1	15126	4668	0.27	0.27
Drs2p	101	1	114						1023.99				4	4092.93	4092.95	-4.34	[AEKLDEAANLIEK]	>sp|P39524	787	799	[KPGEDDTLFDIDFLDDTTSHSGSR]	>sp|P39524	12	35	K789	D26		20150922_Debelyy_7780-dil10x-2ul-140min.24985.24985.4	6720.33	4.34	4.34
Drs2p	101	1	113						1023.99				4	4092.93	4092.95	-4.34	[AEKLDEAANLIEK]	>sp|P39524	787	799	[KPGEDDTLFDIDFLDDTTSHSGSR]	>sp|P39524	12	35	K789	D21		20150922_Debelyy_7780-dil10x-2ul-140min.24985.24985.4	6720.33	4.34	4.34
Drs2p	101	1	113						1023.99				4	4092.93	4092.95	-4.34	[AEKLDEAANLIEK]	>sp|P39524	787	799	[KPGEDDTLFDIDFLDDTTSHSGSR]	>sp|P39524	12	35	K789	D23		20150922_Debelyy_7780-dil10x-2ul-140min.24985.24985.4	6720.33	4.34	4.34
Drs2p	101	1	113						1023.99				4	4092.93	4092.95	-4.34	[AEKLDEAANLIEK]	>sp|P39524	787	799	[KPGEDDTLFDIDFLDDTTSHSGSR]	>sp|P39524	12	35	K789	D27		20150922_Debelyy_7780-dil10x-2ul-140min.24985.24985.4	6720.33	4.34	4.34
Akr1p	81	1	93						1029.56				3	3086.67	3086.66	4.44	[GDLATVKEMIHGK]	>sp|P39010	84	96	[QTISNLLEIGKFDTK]	>sp|P39010	455	469	D85	K465		20160201_Debelyy_8078-SCX7.32596.32596.3	7177.54	4.44	4.44
Akr1p	47	1	93						1029.56				3	3086.67	3086.66	4.44	[GDLATVKEMIHGK]	>sp|P39010	84	96	[QTISNLLEIGKFDTK]	>sp|P39010	455	469	D85	K465		20160201_Debelyy_8078-SCX7.32596.32596.3	7177.54	4.44	4.44
Atm1p	54	2	79					1033.02	1033.02				2	2065.04	2065.05	-2.19	[TIADADK]	>sp|P40416	635	641	[DIKEYDIDALR]	>sp|P40416	499	509	D638	K501		20160201_Debelyy_8078-SCX3.11035.11035.2	3050.16	2.19	2.19
Atm1p	54	2	79					1033.02	1033.02				2	2065.04	2065.05	-2.19	[TIADADK]	>sp|P40416	635	641	[DIKEYDIDALR]	>sp|P40416	499	509	D640	K501		20160201_Debelyy_8078-SCX3.11035.11035.2	3050.16	2.19	2.19
Gup1p	70	2	105						1041.9				3	3123.68	3123.68	-2.74	[WENLQKKK]	>sp|P53154	237	244	[KDASTTTKPSLWKTTEFK]	>sp|P53154	26	43	K243	E41		20151202_Debelyy_7988-dil10x-6ul-140min.25302.25302.3	7015.79	2.74	2.74
Gup1p	70	3	86						1041.9				3	3123.67	3123.68	-3.2	[WENLQKKK]	>sp|P53154	237	244	[KDASTTTKPSLWKTTEFK]	>sp|P53154	26	43	K243	D27		20151202_Debelyy_7988-dil10x-6ul-140min.24058.24058.3	6809.77	3.2	3.2
Vph1p	92	1	137						1054.53				3	3161.59	3161.6	-3.45	[SNYDTNRK]	>sp|P32563	326	333	[EKAIFEILNKSNYDTNRK]	>sp|P32563	316	333	D329	K317		22365	6443	3.45	3.45
Chs2p	86	2	110	1054.6	1054.6	1054.6	1054.6	1054.6	1054.6				2	2108.2	2108.2	-0.28	[DAKWVLK]	>sp|P14180	574	580	[LDLPNVFHKKG}	>sp|P14180	953	964	K576	D954		20160201_Debelyy_8078-SCX7.27635.27635.2	6300.79	0.28	0.28
Erg11p	78	1	171						1060.87				3	3180.59	3180.6	-4.96	[RNPEQKI}	>sp|P10614	524	531	[TTGTIDVmVTQPEMTIFTASR]	>sp|P10614	190	210	K529	E202		20151202_Debelyy_7988-dil10x-6ul-140min.25982.25982.3	7150.87	4.96	4.96
Erg11p	78	1	134						1060.87				3	3180.59	3180.6	-4.96	[RNPEQKI}	>sp|P10614	524	531	[TTGTIDVmVTQPEMTIFTASR]	>sp|P10614	190	210	K529	D195		20151202_Debelyy_7988-dil10x-6ul-140min.25982.25982.3	7150.87	4.96	4.96
Nte1p	163	4	170					1061.53	1061.53				3	3182.57	3182.58	-1.79	[EYTISNK]	>sp|Q04958	776	782	[TVDKSSGSADLEPKPKNSNASSK]	>sp|Q04958	494	516	E776	K497		20150922_Debelyy_7780-dil10x-2ul-140min.27968.27968.3	7237.42	1.79	1.79
Taz1p	102	7	148					1061.92	1061.92				3	3183.75	3183.74	2.48	[mQKFLPPEGKPKGK]	>sp|Q06510	366	379	[LETALERSKRENR]	>sp|Q06510	57	69	K375	E67		20151202_Debelyy_7988-dil10x-6ul-140min.23398.23398.3	6698.97	2.48	2.48
Taz1p	102	7	148					1061.92	1061.92				3	3183.75	3183.74	2.48	[mQKFLPPEGKPKGK]	>sp|Q06510	366	379	[LETALERSKRENR]	>sp|Q06510	57	69	K377	E67		20151202_Debelyy_7988-dil10x-6ul-140min.23398.23398.3	6698.97	2.48	2.48
Taz1p	102	7	117					1061.92	1061.92				3	3183.75	3183.74	2.48	[mQKFLPPEGKPKGK]	>sp|Q06510	366	379	[LETALERSKRENR]	>sp|Q06510	57	69	K368	E67		20151202_Debelyy_7988-dil10x-6ul-140min.23398.23398.3	6698.97	2.48	2.48
Gpt2p	113	4	161			1065.14	1065.14	1065.14	1065.14		1	2	2	2129.28	2129.27	1.05	[ETVSKLLKK]	>sp|P36148	335	343	[LLFGYSKFK]	>sp|P36148	390	398	E335	K396		20160201_Debelyy_8078-SCX7.31159.31159.2	6871.75	1.05	1.05
Gpt2p	100	2	161			1065.14	1065.14	1065.14	1065.14				2	2129.28	2129.27	1.05	[ETVSKLLKK]	>sp|P36148	335	343	[LLFGYSKFK]	>sp|P36148	390	398	E335	K396		20160201_Debelyy_8078-SCX7.31159.31159.2	6871.75	1.05	1.05
Sec61p	83	1	83	1066.24	1066.24	1066.24	1066.24	1066.24	1066.24				3	3196.7	3196.7	0.4	[ETSIYRELK]	>sp|P32915	407	415	[TWIEISGTSPRDIAKQFK]	>sp|P32915	379	396	E407	K393		20160201_Debelyy_8078-SCX7.30779.30779.3	6800.53	0.4	0.4
Sec61p	51	1	83	1066.24	1066.24	1066.24	1066.24	1066.24	1066.24				3	3196.7	3196.7	0.4	[ETSIYRELK]	>sp|P32915	407	415	[TWIEISGTSPRDIAKQFK]	>sp|P32915	379	396	E407	K393		20160201_Debelyy_8078-SCX7.30779.30779.3	6800.53	0.4	0.4
Sec61p	51	1	77	1066.24	1066.24	1066.24	1066.24	1066.24	1066.24				3	3196.7	3196.7	0.4	[ETSIYRELK]	>sp|P32915	407	415	[TWIEISGTSPRDIAKQFK]	>sp|P32915	379	396	E413	K393		20160201_Debelyy_8078-SCX7.30779.30779.3	6800.53	0.4	0.4
Neo1p	103	1	122	1089.04	1089.04	1089.04	1089.04	1089.04	1089.04				2	2177.07	2177.07	0.2	[DMSFRVR]	>sp|P40527	561	567	{mPNPPSFKSHK]	>sp|P40527	0	11	D561	K8		20160201_Debelyy_8078-SCX5.22841.22841.2	5059.97	0.2	0.2
Slc1p	67	4	83	1089.08	1089.08	1089.08	1089.08	1089.08	1089.08				2	2177.16	2177.16	-0.06	[IGEFAEK]	>sp|P33333	227	233	[SKRQEAIDTLNK]	>sp|P33333	128	139	E229	K129		20150922_Debelyy_7779-dil20x-2ul-140min.25108.25108.2	7288.52	0.06	0.06
Slc1p	67	4	83	1089.08	1089.08	1089.08	1089.08	1089.08	1089.08				2	2177.16	2177.16	-0.06	[IGEFAEK]	>sp|P33333	227	233	[SKRQEAIDTLNK]	>sp|P33333	128	139	E232	K129		20150922_Debelyy_7779-dil20x-2ul-140min.25108.25108.2	7288.52	0.06	0.06
Taz1p	80	4	95						1104.13				2	2207.25	2207.24	3.72	[FLPPEGKPK]	>sp|Q06510	369	377	[VIGENWAIRR]	>sp|Q06510	356	365	K375	E359		20247	5904	3.72	3.72
Cds1p	85	2	91	1109.6	1109.6	1109.6	1109.6	1109.6	1109.6				3	3326.78	3326.78	-0.16	[LADIFNVTK]	>sp|P38221	442	450	[RTFKVKDFGHSIPGHGGITDR]	>sp|P38221	355	375	D444	K360		20160201_Debelyy_8078-SCX7.33125.33125.3	7300.13	0.16	0.16
Cds1p	85	2	87	1109.6	1109.6	1109.6	1109.6	1109.6	1109.6				3	3326.78	3326.78	-0.16	[LADIFNVTK]	>sp|P38221	442	450	[RTFKVKDFGHSIPGHGGITDR]	>sp|P38221	355	375	D444	K358		20160201_Debelyy_8078-SCX7.33125.33125.3	7300.13	0.16	0.16
Elo1p	46	1	75			1109.97	1109.97	1109.97	1109.97				3	3327.89	3327.89	-1.29	[KKINKNN}	>sp|P39540	304	311	[LQIVQFMLDLIVVYYVLYQK]	>sp|P39540	230	249	K304	D238		26809	7387	1.29	1.29
Elo1p	46	1	63			1109.97	1109.97	1109.97	1109.97				3	3327.89	3327.89	-1.29	[KKINKNN}	>sp|P39540	304	311	[LQIVQFMLDLIVVYYVLYQK]	>sp|P39540	230	249	K308	D238		26809	7387	1.29	1.29
Elo1p	46	1	58			1109.97	1109.97	1109.97	1109.97				3	3327.89	3327.89	-1.29	[KKINKNN}	>sp|P39540	304	311	[LQIVQFMLDLIVVYYVLYQK]	>sp|P39540	230	249	K305	D238		26809	7387	1.29	1.29
Pma2p	97	34	121					1112.23	1112.23				3	3334.67	3334.66	2.36	[KADTGIAVEGATDAAR]	>sp|P19657	673	688	[GYLVAMTGDGVNDAPSLK]	>sp|P19657	655	672	K673	D667	1	15683	4800	2.36	2.36
Pma2p	97	34	103					1112.23	1112.23				3	3334.67	3334.66	2.36	[KADTGIAVEGATDAAR]	>sp|P19657	673	688	[GYLVAMTGDGVNDAPSLK]	>sp|P19657	655	672	K673	D663	1	15683	4800	2.36	2.36
Pma2p	97	36	116						1112.23				3	3334.67	3334.66	4.67	[ADTGIAVEGATDAAR]	>sp|P19657	674	688	[GYLVAMTGDGVNDAPSLKK]	>sp|P19657	655	673	D675	K672	1	15343	4720	4.67	4.67
Pdr5p	67	3	73						1116.56				3	3347.65	3347.64	4.76	[SEAIFHWR]	>sp|P33302	865	872	[DKSFPRSIGYJQQQDLHLK]	>sp|P33302	939	957	E866	K940		20160201_Debelyy_8078-SCX3.16960.16960.3	4356.82	4.76	4.76
Gpt2p	87	1	91						1121.26		5	5	3	3361.75	3361.76	-3.4	[ETVSKLLKK]	>sp|P36148	335	343	[TSAGKSRSRMPJFVTAESSFK]	>sp|P36148	99	119	K342	E115	1	20160201_Debelyy_8078-SCX4.29921.29921.3	6498.98	3.4	3.4
Dgk1p	24	1	70				1135.6	1135.6	1135.6				5	5673.95	5673.96	-1.49	{MGTEDAIALPNSTLEPRTEAKQR]	>sp|Q12382	0	23	[KKEIHTYNGVLWYILGLIFSFNFFSK]	>sp|Q12382	138	163	E15	K139		23888	6782	1.49	1.49
Dgk1p	24	1	66				1135.6	1135.6	1135.6				5	5673.95	5673.96	-1.49	{MGTEDAIALPNSTLEPRTEAKQR]	>sp|Q12382	0	23	[KKEIHTYNGVLWYILGLIFSFNFFSK]	>sp|Q12382	138	163	K21	E140		23888	6782	1.49	1.49
Dgk1p	24	1	59				1135.6	1135.6	1135.6				5	5673.95	5673.96	-1.49	{MGTEDAIALPNSTLEPRTEAKQR]	>sp|Q12382	0	23	[KKEIHTYNGVLWYILGLIFSFNFFSK]	>sp|Q12382	138	163	E19	K139		23888	6782	1.49	1.49
Dgk1p	24	1	55				1135.6	1135.6	1135.6				5	5673.95	5673.96	-1.49	{MGTEDAIALPNSTLEPRTEAKQR]	>sp|Q12382	0	23	[KKEIHTYNGVLWYILGLIFSFNFFSK]	>sp|Q12382	138	163	E15	K138		23888	6782	1.49	1.49
Dgk1p	24	1	52				1135.6	1135.6	1135.6				5	5673.95	5673.96	-1.49	{MGTEDAIALPNSTLEPRTEAKQR]	>sp|Q12382	0	23	[KKEIHTYNGVLWYILGLIFSFNFFSK]	>sp|Q12382	138	163	E4	K139		23888	6782	1.49	1.49
Dgk1p	24	1	52				1135.6	1135.6	1135.6				5	5673.95	5673.96	-1.49	{MGTEDAIALPNSTLEPRTEAKQR]	>sp|Q12382	0	23	[KKEIHTYNGVLWYILGLIFSFNFFSK]	>sp|Q12382	138	163	D5	K139		23888	6782	1.49	1.49
Dgk1p	24	1	46				1135.6	1135.6	1135.6				5	5673.95	5673.96	-1.49	{MGTEDAIALPNSTLEPRTEAKQR]	>sp|Q12382	0	23	[KKEIHTYNGVLWYILGLIFSFNFFSK]	>sp|Q12382	138	163	E19	K138		23888	6782	1.49	1.49
Dgk1p	24	1	45				1135.6	1135.6	1135.6				5	5673.95	5673.96	-1.49	{MGTEDAIALPNSTLEPRTEAKQR]	>sp|Q12382	0	23	[KKEIHTYNGVLWYILGLIFSFNFFSK]	>sp|Q12382	138	163	{0	E140		23888	6782	1.49	1.49
Dgk1p	24	1	39				1135.6	1135.6	1135.6				5	5673.95	5673.96	-1.49	{MGTEDAIALPNSTLEPRTEAKQR]	>sp|Q12382	0	23	[KKEIHTYNGVLWYILGLIFSFNFFSK]	>sp|Q12382	138	163	E4	K138		23888	6782	1.49	1.49
Dgk1p	24	1	39				1135.6	1135.6	1135.6				5	5673.95	5673.96	-1.49	{MGTEDAIALPNSTLEPRTEAKQR]	>sp|Q12382	0	23	[KKEIHTYNGVLWYILGLIFSFNFFSK]	>sp|Q12382	138	163	D5	K138		23888	6782	1.49	1.49
Lag1p	71	1	88					1155.94	1155.94				3	3465.81	3465.82	-2.18	[ALTGDSKK]	>sp|P38703	56	63	[EFLMDVVIRPFTVYLNVTSEHR]	>sp|P38703	148	169	K62	D152		20160201_Debelyy_8078-SCX4.29723.29723.3	6457.82	2.18	2.18
Flc1p	100	1	162						1182.13				2	2363.24	2363.26	-4.48	[JGWMRSDR]	>sp|Q08967	350	357	[VLRSLSIKRNK]	>sp|Q08967	677	687	D356	K684		20160201_Debelyy_8078-SCX7.31865.31865.2	7016.97	4.48	4.48
Flc1p	65	1	162						1182.13				2	2363.24	2363.26	-4.48	[JGWMRSDR]	>sp|Q08967	350	357	[VLRSLSIKRNK]	>sp|Q08967	677	687	D356	K684		20160201_Debelyy_8078-SCX7.31865.31865.2	7016.97	4.48	4.48
Ipt1p	70	2	101		1189.07	1189.07	1189.07	1189.07	1189.07				4	4753.27	4753.27	-0.92	[VDTRNEAR]	>sp|P38954	500	507	[LGDKVDTRNEARTFGMRVFJGTKmEWFFDPLA}	>sp|P38954	496	528	D501	K518	1	20151202_Debelyy_7988-dil10x-6ul-140min.22927.22927.4	6581.37	0.92	0.92
Ipt1p	70	2	101		1189.07	1189.07	1189.07	1189.07	1189.07				4	4753.27	4753.27	-0.92	[VDTRNEAR]	>sp|P38954	500	507	[LGDKVDTRNEARTFGMRVFJGTKmEWFFDPLA}	>sp|P38954	496	528	E505	K518	1	20151202_Debelyy_7988-dil10x-6ul-140min.22927.22927.4	6581.37	0.92	0.92
Ipt1p	70	3	101		1189.07	1189.07	1189.07	1189.07	1189.07				4	4753.27	4753.27	-0.92	[VDTRNEAR]	>sp|P38954	500	507	[LGDKVDTRNEARTFGmRVFJGTKMEWFFDPLA}	>sp|P38954	496	528	D501	K518	2	20151202_Debelyy_7988-dil10x-6ul-140min.22927.22927.4	6581.37	0.92	0.92
Ipt1p	70	3	101		1189.07	1189.07	1189.07	1189.07	1189.07				4	4753.27	4753.27	-0.92	[VDTRNEAR]	>sp|P38954	500	507	[LGDKVDTRNEARTFGmRVFJGTKMEWFFDPLA}	>sp|P38954	496	528	E505	K518	2	20151202_Debelyy_7988-dil10x-6ul-140min.22927.22927.4	6581.37	0.92	0.92
Flc2p	70	6	82		1189.82	1189.82	1189.82	1189.82	1189.82				4	4756.24	4756.24	0.95	[KAVmDTNENEEEKmFR]	>sp|P39719	650	665	[FYPDNNTVIFDIDATTTLNGNVTVK]	>sp|P39719	61	85	K662	D64		22870	6628	0.95	0.95
Flc2p	70	6	74		1189.82	1189.82	1189.82	1189.82	1189.82				4	4756.24	4756.24	0.95	[KAVmDTNENEEEKmFR]	>sp|P39719	650	665	[FYPDNNTVIFDIDATTTLNGNVTVK]	>sp|P39719	61	85	K662	D71		22870	6628	0.95	0.95
Flc2p	70	6	74		1189.82	1189.82	1189.82	1189.82	1189.82				4	4756.24	4756.24	0.95	[KAVmDTNENEEEKmFR]	>sp|P39719	650	665	[FYPDNNTVIFDIDATTTLNGNVTVK]	>sp|P39719	61	85	K662	D73		22870	6628	0.95	0.95
Swf1p	45	1	105			1201.07	1201.07	1201.07	1201.07				4	4801.27	4801.28	-1.31	[NVFQPFLVDDQKYRWK]	>sp|Q04629	35	50	[EGMTTNEQDKWYTIQEYMREGK]	>sp|Q04629	239	260	K46	E239		20150922_Debelyy_7780-dil10x-2ul-140min.25110.25110.4	6739.82	1.31	1.31
Swf1p	45	1	105			1201.07	1201.07	1201.07	1201.07				4	4801.27	4801.28	-1.31	[NVFQPFLVDDQKYRWK]	>sp|Q04629	35	50	[EGMTTNEQDKWYTIQEYMREGK]	>sp|Q04629	239	260	K46	E245		20150922_Debelyy_7780-dil10x-2ul-140min.25110.25110.4	6739.82	1.31	1.31
Swf1p	45	1	105			1201.07	1201.07	1201.07	1201.07				4	4801.27	4801.28	-1.31	[NVFQPFLVDDQKYRWK]	>sp|Q04629	35	50	[EGMTTNEQDKWYTIQEYMREGK]	>sp|Q04629	239	260	K46	D247		20150922_Debelyy_7780-dil10x-2ul-140min.25110.25110.4	6739.82	1.31	1.31
Swf1p	45	1	105			1201.07	1201.07	1201.07	1201.07				4	4801.27	4801.28	-1.31	[NVFQPFLVDDQKYRWK]	>sp|Q04629	35	50	[EGMTTNEQDKWYTIQEYMREGK]	>sp|Q04629	239	260	K46	E254		20150922_Debelyy_7780-dil10x-2ul-140min.25110.25110.4	6739.82	1.31	1.31
Swf1p	45	1	105			1201.07	1201.07	1201.07	1201.07				4	4801.27	4801.28	-1.31	[NVFQPFLVDDQKYRWK]	>sp|Q04629	35	50	[EGMTTNEQDKWYTIQEYMREGK]	>sp|Q04629	239	260	K46	E258		20150922_Debelyy_7780-dil10x-2ul-140min.25110.25110.4	6739.82	1.31	1.31
Swf1p	46	1	105			1201.07	1201.07	1201.07	1201.07				4	4801.27	4801.28	-1.31	[NVFQPFLVDDQKYRWK]	>sp|Q04629	35	50	[EGMTTNEQDKWYTIQEYMREGK]	>sp|Q04629	239	260	K46	E239		20150922_Debelyy_7780-dil10x-2ul-140min.25110.25110.4	6739.82	1.31	1.31
Swf1p	46	1	105			1201.07	1201.07	1201.07	1201.07				4	4801.27	4801.28	-1.31	[NVFQPFLVDDQKYRWK]	>sp|Q04629	35	50	[EGMTTNEQDKWYTIQEYMREGK]	>sp|Q04629	239	260	K46	E245		20150922_Debelyy_7780-dil10x-2ul-140min.25110.25110.4	6739.82	1.31	1.31
Swf1p	46	1	105			1201.07	1201.07	1201.07	1201.07				4	4801.27	4801.28	-1.31	[NVFQPFLVDDQKYRWK]	>sp|Q04629	35	50	[EGMTTNEQDKWYTIQEYMREGK]	>sp|Q04629	239	260	K46	D247		20150922_Debelyy_7780-dil10x-2ul-140min.25110.25110.4	6739.82	1.31	1.31
Swf1p	46	1	105			1201.07	1201.07	1201.07	1201.07				4	4801.27	4801.28	-1.31	[NVFQPFLVDDQKYRWK]	>sp|Q04629	35	50	[EGMTTNEQDKWYTIQEYMREGK]	>sp|Q04629	239	260	K46	E254		20150922_Debelyy_7780-dil10x-2ul-140min.25110.25110.4	6739.82	1.31	1.31
Swf1p	46	1	105			1201.07	1201.07	1201.07	1201.07				4	4801.27	4801.28	-1.31	[NVFQPFLVDDQKYRWK]	>sp|Q04629	35	50	[EGMTTNEQDKWYTIQEYMREGK]	>sp|Q04629	239	260	K46	E258		20150922_Debelyy_7780-dil10x-2ul-140min.25110.25110.4	6739.82	1.31	1.31
Swf1p	50	1	127						1201.08				4	4801.3	4801.28	4.18	[NVFQPFLVDDQKYRWK]	>sp|Q04629	35	50	[EGMTTNEQDKWYTIQEYMREGK]	>sp|Q04629	239	260	K46	E239		20151202_Debelyy_7988-dil10x-6ul-140min.23245.23245.4	6660.8	4.18	4.18
Swf1p	50	1	127						1201.08				4	4801.3	4801.28	4.18	[NVFQPFLVDDQKYRWK]	>sp|Q04629	35	50	[EGMTTNEQDKWYTIQEYMREGK]	>sp|Q04629	239	260	K46	E245		20151202_Debelyy_7988-dil10x-6ul-140min.23245.23245.4	6660.8	4.18	4.18
Swf1p	50	1	127						1201.08				4	4801.3	4801.28	4.18	[NVFQPFLVDDQKYRWK]	>sp|Q04629	35	50	[EGMTTNEQDKWYTIQEYMREGK]	>sp|Q04629	239	260	K46	D247		20151202_Debelyy_7988-dil10x-6ul-140min.23245.23245.4	6660.8	4.18	4.18
Swf1p	50	1	93						1201.08				4	4801.3	4801.28	4.18	[NVFQPFLVDDQKYRWK]	>sp|Q04629	35	50	[EGMTTNEQDKWYTIQEYMREGK]	>sp|Q04629	239	260	K46	E254		20151202_Debelyy_7988-dil10x-6ul-140min.23245.23245.4	6660.8	4.18	4.18
Swf1p	50	1	93						1201.08				4	4801.3	4801.28	4.18	[NVFQPFLVDDQKYRWK]	>sp|Q04629	35	50	[EGMTTNEQDKWYTIQEYMREGK]	>sp|Q04629	239	260	K46	E258		20151202_Debelyy_7988-dil10x-6ul-140min.23245.23245.4	6660.8	4.18	4.18
Flc2p	70	1	116					1204.82	1204.82				4	4816.27	4816.28	-1.74	[YQPmKDDRVSFIPK]	>sp|P39719	617	630	[DDTFGKNLNANTNTARLFDDETSSSSFK]	>sp|P39719	666	693	K621	D684		22757	6603	1.74	1.74
Flc2p	70	1	116					1204.82	1204.82				4	4816.27	4816.28	-1.74	[YQPmKDDRVSFIPK]	>sp|P39719	617	630	[DDTFGKNLNANTNTARLFDDETSSSSFK]	>sp|P39719	666	693	K621	D685		22757	6603	1.74	1.74
Flc2p	70	1	116					1204.82	1204.82				4	4816.27	4816.28	-1.74	[YQPmKDDRVSFIPK]	>sp|P39719	617	630	[DDTFGKNLNANTNTARLFDDETSSSSFK]	>sp|P39719	666	693	K621	E686		22757	6603	1.74	1.74
Taz1p	77	1	117						1218.59				3	3653.75	3653.74	4.9	[IASEAVTDSMFR]	>sp|Q06510	234	245	{mSFRDVLERGDEFLEAYPR]	>sp|Q06510	0	19	E237	{0		20160201_Debelyy_8078-SCX7.33177.33177.3	7310.62	4.9	4.9
Taz1p	77	1	115						1218.59				3	3653.75	3653.74	4.9	[IASEAVTDSMFR]	>sp|Q06510	234	245	{mSFRDVLERGDEFLEAYPR]	>sp|Q06510	0	19	D241	{0		20160201_Debelyy_8078-SCX7.33177.33177.3	7310.62	4.9	4.9
Scs7p	181	5	209					1257.29	1257.29				3	3769.84	3769.84	2.35	{mSTNTSKTLELFSK]	>sp|Q03529	0	14	[ELPAEEKLSIATDYSNDYK]	>sp|Q03529	125	143	K7	E129	1	26613	7341	2.35	2.35
Scs7p	181	5	209					1257.29	1257.29				3	3769.84	3769.84	2.35	{mSTNTSKTLELFSK]	>sp|Q03529	0	14	[ELPAEEKLSIATDYSNDYK]	>sp|Q03529	125	143	K7	D137	1	26613	7341	2.35	2.35
Scs7p	181	5	209					1257.29	1257.29				3	3769.84	3769.84	2.35	{mSTNTSKTLELFSK]	>sp|Q03529	0	14	[ELPAEEKLSIATDYSNDYK]	>sp|Q03529	125	143	K7	D141	1	26613	7341	2.35	2.35
Scs7p	181	5	208					1257.29	1257.29				3	3769.84	3769.84	2.35	{mSTNTSKTLELFSK]	>sp|Q03529	0	14	[ELPAEEKLSIATDYSNDYK]	>sp|Q03529	125	143	K7	E130	1	26613	7341	2.35	2.35
Scs7p	181	5	208					1257.29	1257.29				3	3769.84	3769.84	2.35	{mSTNTSKTLELFSK]	>sp|Q03529	0	14	[ELPAEEKLSIATDYSNDYK]	>sp|Q03529	125	143	E10	K131	1	26613	7341	2.35	2.35
Scs7p	181	5	170					1257.29	1257.29				3	3769.84	3769.84	2.35	{mSTNTSKTLELFSK]	>sp|Q03529	0	14	[ELPAEEKLSIATDYSNDYK]	>sp|Q03529	125	143	{0	D137	1	26613	7341	2.35	2.35
Scs7p	181	5	170					1257.29	1257.29				3	3769.84	3769.84	2.35	{mSTNTSKTLELFSK]	>sp|Q03529	0	14	[ELPAEEKLSIATDYSNDYK]	>sp|Q03529	125	143	{0	D141	1	26613	7341	2.35	2.35
Scs7p	181	5	169					1257.29	1257.29				3	3769.84	3769.84	2.35	{mSTNTSKTLELFSK]	>sp|Q03529	0	14	[ELPAEEKLSIATDYSNDYK]	>sp|Q03529	125	143	{0	E129	1	26613	7341	2.35	2.35
Scs7p	181	5	169					1257.29	1257.29				3	3769.84	3769.84	2.35	{mSTNTSKTLELFSK]	>sp|Q03529	0	14	[ELPAEEKLSIATDYSNDYK]	>sp|Q03529	125	143	{0	E130	1	26613	7341	2.35	2.35
Scs7p	181	6	209					1257.29	1257.29				3	3769.84	3769.84	2.35	{mSTNTSKTLELFSK]	>sp|Q03529	0	14	[ELPAEEKLSIATDYSNDYK]	>sp|Q03529	125	143	K7	E129	2	26613	7341	2.35	2.35
Scs7p	181	6	209					1257.29	1257.29				3	3769.84	3769.84	2.35	{mSTNTSKTLELFSK]	>sp|Q03529	0	14	[ELPAEEKLSIATDYSNDYK]	>sp|Q03529	125	143	K7	D137	2	26613	7341	2.35	2.35
Scs7p	181	6	209					1257.29	1257.29				3	3769.84	3769.84	2.35	{mSTNTSKTLELFSK]	>sp|Q03529	0	14	[ELPAEEKLSIATDYSNDYK]	>sp|Q03529	125	143	K7	D141	2	26613	7341	2.35	2.35
Scs7p	181	6	208					1257.29	1257.29				3	3769.84	3769.84	2.35	{mSTNTSKTLELFSK]	>sp|Q03529	0	14	[ELPAEEKLSIATDYSNDYK]	>sp|Q03529	125	143	K7	E130	2	26613	7341	2.35	2.35
Scs7p	181	6	208					1257.29	1257.29				3	3769.84	3769.84	2.35	{mSTNTSKTLELFSK]	>sp|Q03529	0	14	[ELPAEEKLSIATDYSNDYK]	>sp|Q03529	125	143	E10	K131	2	26613	7341	2.35	2.35
Cho2p	294	2	341					1261.61	1261.61				2	2522.21	2522.21	-1.97	[QSQSKWFTR]	>sp|P05374	413	421	[DSYmNHGLRHK]	>sp|P05374	720	730	K417	D720		25738	7139	1.97	1.97
Ipt1p	70	1	156						1265.94				3	3795.8	3795.81	-3.37	[LGDKVDTR]	>sp|P38954	496	503	[NEARTFGMRVFJGTKMEWFFDPLA}	>sp|P38954	504	528	K499	E520		20151202_Debelyy_7988-dil10x-6ul-140min.26570.26570.3	7279.57	3.37	3.37
Ipt1p	70	1	156						1265.94				3	3795.8	3795.81	-3.37	[LGDKVDTR]	>sp|P38954	496	503	[NEARTFGMRVFJGTKMEWFFDPLA}	>sp|P38954	504	528	K499	D524		20151202_Debelyy_7988-dil10x-6ul-140min.26570.26570.3	7279.57	3.37	3.37
Ipt1p	70	1	136						1265.94				3	3795.8	3795.81	-3.37	[LGDKVDTR]	>sp|P38954	496	503	[NEARTFGMRVFJGTKMEWFFDPLA}	>sp|P38954	504	528	D501	K518		20151202_Debelyy_7988-dil10x-6ul-140min.26570.26570.3	7279.57	3.37	3.37
Ipt1p	70	1	130						1265.94				3	3795.8	3795.81	-3.37	[LGDKVDTR]	>sp|P38954	496	503	[NEARTFGMRVFJGTKMEWFFDPLA}	>sp|P38954	504	528	K499	}528		20151202_Debelyy_7988-dil10x-6ul-140min.26570.26570.3	7279.57	3.37	3.37
Ipt1p	70	1	125						1265.94				3	3795.8	3795.81	-3.37	[LGDKVDTR]	>sp|P38954	496	503	[NEARTFGMRVFJGTKMEWFFDPLA}	>sp|P38954	504	528	D498	K518		20151202_Debelyy_7988-dil10x-6ul-140min.26570.26570.3	7279.57	3.37	3.37
Ipt1p	70	4	73						1265.94				3	3795.8	3795.81	-3.37	[VFJGTKMEWFFDPLA}	>sp|P38954	513	528	[LGDKVDTRNEARTFGMR]	>sp|P38954	496	512	K518	D501		20151202_Debelyy_7988-dil10x-6ul-140min.26570.26570.3	7279.57	3.37	3.37
Ipt1p	70	4	73						1265.94				3	3795.8	3795.81	-3.37	[VFJGTKMEWFFDPLA}	>sp|P38954	513	528	[LGDKVDTRNEARTFGMR]	>sp|P38954	496	512	K518	E505		20151202_Debelyy_7988-dil10x-6ul-140min.26570.26570.3	7279.57	3.37	3.37
Flc2p	110	1	113						1267.27				3	3799.79	3799.77	4.66	[IQNDFDGK]	>sp|P39719	631	638	[NKNDSELFELRKAVMDTNENEEEK]	>sp|P39719	639	662	D636	K650	1	20151202_Debelyy_7988-dil10x-6ul-140min.23609.23609.3	6737.93	4.66	4.66
Elo1p	32	1	171						1275.13				2	2549.26	2549.25	2.65	[NFJLEKASR]	>sp|P39540	7	15	[FQPKDFEFTVGK]	>sp|P39540	45	56	E11	K48		20150922_Debelyy_7779-dil20x-2ul-140min.23495.23495.2	6923.48	2.65	2.65
Elo1p	32	1	171						1275.13				2	2549.26	2549.25	2.65	[NFJLEKASR]	>sp|P39540	7	15	[FQPKDFEFTVGK]	>sp|P39540	45	56	K12	D49		20150922_Debelyy_7779-dil20x-2ul-140min.23495.23495.2	6923.48	2.65	2.65
Elo1p	32	1	171						1275.13				2	2549.26	2549.25	2.65	[NFJLEKASR]	>sp|P39540	7	15	[FQPKDFEFTVGK]	>sp|P39540	45	56	K12	E51		20150922_Debelyy_7779-dil20x-2ul-140min.23495.23495.2	6923.48	2.65	2.65
Elo1p	39	1	171						1275.13				2	2549.26	2549.25	2.65	[NFJLEKASR]	>sp|P39540	7	15	[FQPKDFEFTVGK]	>sp|P39540	45	56	E11	K48		20150922_Debelyy_7779-dil20x-2ul-140min.23495.23495.2	6923.48	2.65	2.65
Elo1p	39	1	171						1275.13				2	2549.26	2549.25	2.65	[NFJLEKASR]	>sp|P39540	7	15	[FQPKDFEFTVGK]	>sp|P39540	45	56	K12	D49		20150922_Debelyy_7779-dil20x-2ul-140min.23495.23495.2	6923.48	2.65	2.65
Elo1p	39	1	171						1275.13				2	2549.26	2549.25	2.65	[NFJLEKASR]	>sp|P39540	7	15	[FQPKDFEFTVGK]	>sp|P39540	45	56	K12	E51		20150922_Debelyy_7779-dil20x-2ul-140min.23495.23495.2	6923.48	2.65	2.65
Elo1p	39	1	136						1275.13				2	2549.26	2549.25	3.18	[NFJLEKASR]	>sp|P39540	7	15	[FQPKDFEFTVGK]	>sp|P39540	45	56	E11	K48		20150922_Debelyy_7780-dil10x-2ul-140min.26263.26263.2	6924.2	3.18	3.18
Elo1p	39	1	115						1275.13				2	2549.26	2549.25	3.18	[NFJLEKASR]	>sp|P39540	7	15	[FQPKDFEFTVGK]	>sp|P39540	45	56	K12	D49		20150922_Debelyy_7780-dil10x-2ul-140min.26263.26263.2	6924.2	3.18	3.18
Elo1p	39	1	115						1275.13				2	2549.26	2549.25	3.18	[NFJLEKASR]	>sp|P39540	7	15	[FQPKDFEFTVGK]	>sp|P39540	45	56	K12	E51		20150922_Debelyy_7780-dil10x-2ul-140min.26263.26263.2	6924.2	3.18	3.18
Elo1p	39	2	136						1275.13				2	2549.26	2549.25	3.18	[NFJLEKASR]	>sp|P39540	7	15	[FQPKDFEFTVGK]	>sp|P39540	45	56	E11	K48		20150922_Debelyy_7780-dil10x-2ul-140min.26263.26263.2	6924.2	3.18	3.18
Elo1p	39	2	115						1275.13				2	2549.26	2549.25	3.18	[NFJLEKASR]	>sp|P39540	7	15	[FQPKDFEFTVGK]	>sp|P39540	45	56	K12	D49		20150922_Debelyy_7780-dil10x-2ul-140min.26263.26263.2	6924.2	3.18	3.18
Elo1p	39	2	115						1275.13				2	2549.26	2549.25	3.18	[NFJLEKASR]	>sp|P39540	7	15	[FQPKDFEFTVGK]	>sp|P39540	45	56	K12	E51		20150922_Debelyy_7780-dil10x-2ul-140min.26263.26263.2	6924.2	3.18	3.18
Ptr2p	59	2	72	1290.95	1290.95	1290.95	1290.95	1290.95	1290.95				3	3870.83	3870.83	0.38	[YTPLKPITK]	>sp|P32901	415	423	[YNLSPSPEDEDFEGPTEEEmQTLR]	>sp|P32901	49	72	K419	E58		20151202_Debelyy_7988-dil10x-6ul-140min.23688.23688.3	6752.67	0.38	0.38
Ptr2p	59	2	72	1290.95	1290.95	1290.95	1290.95	1290.95	1290.95				3	3870.83	3870.83	0.38	[YTPLKPITK]	>sp|P32901	415	423	[YNLSPSPEDEDFEGPTEEEmQTLR]	>sp|P32901	49	72	K419	D59		20151202_Debelyy_7988-dil10x-6ul-140min.23688.23688.3	6752.67	0.38	0.38
Ptr2p	59	2	72	1290.95	1290.95	1290.95	1290.95	1290.95	1290.95				3	3870.83	3870.83	0.38	[YTPLKPITK]	>sp|P32901	415	423	[YNLSPSPEDEDFEGPTEEEmQTLR]	>sp|P32901	49	72	K419	E61		20151202_Debelyy_7988-dil10x-6ul-140min.23688.23688.3	6752.67	0.38	0.38
Ptr2p	59	2	72	1290.95	1290.95	1290.95	1290.95	1290.95	1290.95				3	3870.83	3870.83	0.38	[YTPLKPITK]	>sp|P32901	415	423	[YNLSPSPEDEDFEGPTEEEmQTLR]	>sp|P32901	49	72	K419	E65		20151202_Debelyy_7988-dil10x-6ul-140min.23688.23688.3	6752.67	0.38	0.38
Ptr2p	59	2	72	1290.95	1290.95	1290.95	1290.95	1290.95	1290.95				3	3870.83	3870.83	0.38	[YTPLKPITK]	>sp|P32901	415	423	[YNLSPSPEDEDFEGPTEEEmQTLR]	>sp|P32901	49	72	K419	E66		20151202_Debelyy_7988-dil10x-6ul-140min.23688.23688.3	6752.67	0.38	0.38
Tcb1p	153	1	181						1427.17				2	2853.33	2853.32	4.9	[AKFDQEWNEVK]	>sp|Q12466	829	839	[KNHEMGEEETKF}	>sp|Q12466	1175	1187	K830	E1178		20150922_Debelyy_7779-dil20x-2ul-140min.25586.25586.2	7403.26	4.9	4.9
Tcb1p	153	1	181						1427.17				2	2853.33	2853.32	4.9	[AKFDQEWNEVK]	>sp|Q12466	829	839	[KNHEMGEEETKF}	>sp|Q12466	1175	1187	K830	E1181		20150922_Debelyy_7779-dil20x-2ul-140min.25586.25586.2	7403.26	4.9	4.9
Tcb1p	153	1	181						1427.17				2	2853.33	2853.32	4.9	[AKFDQEWNEVK]	>sp|Q12466	829	839	[KNHEMGEEETKF}	>sp|Q12466	1175	1187	K830	E1182		20150922_Debelyy_7779-dil20x-2ul-140min.25586.25586.2	7403.26	4.9	4.9
Tcb1p	153	1	181						1427.17				2	2853.33	2853.32	4.9	[AKFDQEWNEVK]	>sp|Q12466	829	839	[KNHEMGEEETKF}	>sp|Q12466	1175	1187	K830	E1183		20150922_Debelyy_7779-dil20x-2ul-140min.25586.25586.2	7403.26	4.9	4.9
Tcb1p	153	1	181						1427.17				2	2853.33	2853.32	4.9	[AKFDQEWNEVK]	>sp|Q12466	829	839	[KNHEMGEEETKF}	>sp|Q12466	1175	1187	K830	}1187		20150922_Debelyy_7779-dil20x-2ul-140min.25586.25586.2	7403.26	4.9	4.9
Tcb1p	153	1	181						1427.17				2	2853.33	2853.32	4.9	[AKFDQEWNEVK]	>sp|Q12466	829	839	[KNHEMGEEETKF}	>sp|Q12466	1175	1187	D832	K1185		20150922_Debelyy_7779-dil20x-2ul-140min.25586.25586.2	7403.26	4.9	4.9
Are2p	137	1	156						1493.1				3	4477.28	4477.3	-4.84	[REKELmAMRK]	>sp|P53629	159	168	[FYLFFFQmLQMPLVALTNTKFmRNR]	>sp|P53629	592	616	E160	K611	1	17590	5356	4.84	4.84
Are2p	137	1	144						1493.1				3	4477.28	4477.3	-4.84	[REKELmAMRK]	>sp|P53629	159	168	[FYLFFFQmLQMPLVALTNTKFmRNR]	>sp|P53629	592	616	E162	K611	1	17590	5356	4.84	4.84
Are2p	137	2	156						1493.1				3	4477.28	4477.3	-4.84	[REKELMAmRK]	>sp|P53629	159	168	[FYLFFFQmLQMPLVALTNTKFmRNR]	>sp|P53629	592	616	E160	K611	2	17590	5356	4.84	4.84
Are2p	137	2	144						1493.1				3	4477.28	4477.3	-4.84	[REKELMAmRK]	>sp|P53629	159	168	[FYLFFFQmLQMPLVALTNTKFmRNR]	>sp|P53629	592	616	E162	K611	2	17590	5356	4.84	4.84
Are2p	137	3	154						1493.1				3	4477.28	4477.3	-4.84	[REKELmAMRK]	>sp|P53629	159	168	[FYLFFFQMLQmPLVALTNTKFmRNR]	>sp|P53629	592	616	E160	K611	3	17590	5356	4.84	4.84
Are2p	137	3	143						1493.1				3	4477.28	4477.3	-4.84	[REKELmAMRK]	>sp|P53629	159	168	[FYLFFFQMLQmPLVALTNTKFmRNR]	>sp|P53629	592	616	E162	K611	3	17590	5356	4.84	4.84
Are2p	137	4	154						1493.1				3	4477.28	4477.3	-4.84	[REKELMAmRK]	>sp|P53629	159	168	[FYLFFFQMLQmPLVALTNTKFmRNR]	>sp|P53629	592	616	E160	K611	4	17590	5356	4.84	4.84
Are2p	137	4	143						1493.1				3	4477.28	4477.3	-4.84	[REKELMAmRK]	>sp|P53629	159	168	[FYLFFFQMLQmPLVALTNTKFmRNR]	>sp|P53629	592	616	E162	K611	4	17590	5356	4.84	4.84
Are2p	137	5	144						1493.1				3	4477.28	4477.3	-4.84	[REKELmAmRK]	>sp|P53629	159	168	[FYLFFFQmLQMPLVALTNTKFMRNR]	>sp|P53629	592	616	E160	K611	5	17590	5356	4.84	4.84
Are2p	137	5	144						1493.1				3	4477.28	4477.3	-4.84	[REKELmAmRK]	>sp|P53629	159	168	[FYLFFFQmLQMPLVALTNTKFMRNR]	>sp|P53629	592	616	E162	K611	5	17590	5356	4.84	4.84
Are2p	137	6	143						1493.1				3	4477.28	4477.3	-4.84	[REKELmAmRK]	>sp|P53629	159	168	[FYLFFFQMLQmPLVALTNTKFMRNR]	>sp|P53629	592	616	E160	K611	6	17590	5356	4.84	4.84
Are2p	137	6	143						1493.1				3	4477.28	4477.3	-4.84	[REKELmAmRK]	>sp|P53629	159	168	[FYLFFFQMLQmPLVALTNTKFMRNR]	>sp|P53629	592	616	E162	K611	6	17590	5356	4.84	4.84

## Sheet: Unique XLs
Caculation of unique values
							UNIQUE
	m/z at ppm < 0.5 promisc = red	m/z at ppm < 1.0 promisc = red	m/z at ppm < 1.34 promisc = red	m/z at ppm < 1.5 promisc = red	m/z at ppm < 2.5 promisc = red	m/z at ppm < 5 promisc = red	m/z at ppm < 0.5 promisc = red	m/z at ppm < 1.0 promisc = red	m/z at ppm < 1.34 promisc = red	m/z at ppm < 1.5 promisc = red	m/z at ppm < 2.5 promisc = red	m/z at ppm < 5 promisc = red
	442.834	442.834	442.834	442.834	460.504	442.725	442.834	442.834	442.834	442.834	460.504	442.725	Pma1p	Pma1p
			460.504	460.504	460.504	442.834	558.557	471.488	460.504	402.228	611.836	442.834	Sct1p	Sct1p
			460.504	460.504	460.504	460.504	611.836	558.557	471.488	427.738	611.837	460.504	Sct1p	Pdr5p
			460.504	460.504	460.504	460.504	684.112	611.836	558.557	437.487	618.329	471.488	Sct1p	Vph1p
			460.504	460.504	460.504	460.504	755.748	684.112	611.836	448.741	637.686	497.285	Sct1p	Chs1p
			460.504	460.504	460.504	460.504	858.476	747.071	618.329	460.504	654.689	500.527	Pdr5p	Lac1p
			460.504	460.504	460.504	460.504	916.215	755.748	654.69	471.488	654.69	545.055	Pdr5p	Isc1p
			460.504	460.504	460.504	460.504	919.477	858.476	684.112	471.844	760.003	558.557	Pdr5p	Erg11p
			460.504	460.504	611.836	460.504	1027.56	916.215	747.071	474.461	916.215	611.836	Pdr5p	Pma1p
		471.488	471.488	471.488	611.837	460.504	1077.89	919.477	755.748	486.471	919.476	611.837	Vph1p	Pma2p
		471.488	471.488	471.488	618.329	460.504	1271.29	1027.56	760.003	487.766	919.477	618.329	Vph1p	Chs2p
				471.488	618.329	460.504	427.738	1077.89	858.476	488.515	1077.89	637.686	Vph1p	Gpt2p
				471.488	618.329	460.504	437.487	1251.96	916.215	488.776	1271.29	654.689	Vph1p	Tcb1p
				471.488	618.329	460.504	448.741	1251.96	919.476	489.777	1271.3	654.69	Vph1p	Atm1p
				471.488	618.329	471.488	486.471	1271.29	919.477	500.772	402.228	684.111	Vph1p	Drs2p
					618.329	471.488	487.766	402.228	1027.56	503.273	405.73	684.112	Chs1p	Are1p
					637.686	471.488	500.772	427.738	1077.89	506.969	409.468	696.787	Lac1p	Flc1p
					637.686	471.488	515.789	437.487	1251.96	509.762	412.502	696.788	Lac1p	Fks1p
					637.686	471.488	527.033	448.741	1251.96	513.77	427.738	703.345	Lac1p	Dnf1p
					637.686	471.488	538.929	474.461	1271.29	515.789	432.272	747.071	Lac1p	Nte1p
					654.689	471.488	542.666	486.471	402.228	517.768	437.487	755.748	Lac1p	Ist2p
					654.69	471.488	542.667	487.766	427.738	524.958	442.834	758.392	Lac1p	Taz1p
	558.557	558.557	558.557	558.557	654.69	497.285	562.06	488.515	437.487	527.033	448.741	760.003	Sct1p	Erg4p
	558.557	558.557	558.557	558.557	760.003	497.285	569.304	488.776	448.741	530.528	454.285	775.646	Sct1p	Are2p
	611.836	611.836	611.836	611.836	760.003	500.527	589.553	489.777	474.461	538.929	456.749	790.901	Isc1p	Lcb3p
					760.003	500.527	605.06	500.772	486.471	541.805	471.488	858.476	Erg11p	Cho2p
			618.329	618.329	760.003	545.055	607.347	513.77	487.766	542.666	471.844	897.79	Pma1p	Por1p
			618.329	618.329	916.215	545.055	614.327	515.789	488.515	542.667	474.461	906.474	Pma2p	Per1p
			618.329	618.329	916.215	545.055	619.823	517.768	488.776	543.571	480.748	916.215	Pma2p	YDR018c
			618.329	618.329	916.215	545.055	622.991	527.033	489.777	553.291	483.264	919.476	Pma2p	Ptr2p
			618.329	618.329	916.215	545.055	632.689	530.528	500.772	555.791	486.471	919.477	Pma2p	Scs7p
			618.329	618.329	916.215	545.055	641.673	538.929	503.273	558.557	487.001	1027.56	Pma2p	Hmg1p
					916.215	545.055	650.019	541.805	509.762	558.803	487.766	1027.56	Chs2p	Izh2p
					916.215	545.055	654.338	542.666	513.77	558.804	488.515	1027.56	Chs2p	Cds1p
					916.215	558.557	655.539	542.667	515.789	562.06	488.776	1031.54	Gpt2p	Chs3p
					919.476	558.557	664.346	543.571	517.768	562.28	489.777	1056.23	Gpt2p	Slc1p
					919.477	558.557	673.017	553.291	524.958	566.049	500.527	1077.89	Sct1p	Izh1p
			654.69	654.69	1077.89	611.836	674.354	558.803	527.033	569.304	500.528	1123.98	Tcb1p	Lag1p
			654.69	654.69	1077.89	611.837	679.347	562.06	530.528	570.869	500.771	1147.55	Tcb1p	Arv1p
					1077.89	618.329	680.691	569.304	538.929	572.654	500.772	1147.56	Pma2p	Pet9p
					1077.89	618.329	689.352	589.553	541.805	577.964	502.071	1251.96	Pma2p	Sec61p
					1077.89	618.329	699.87	602.516	542.666	579.512	503.273	1251.96	Pma2p	Ypr114w
					1271.29	618.329	700.609	605.06	542.667	588.924	506.969	1271.29	Atm1p	Cst26p
	684.112	684.112	684.112	684.112	1271.29	618.329	703.364	607.347	543.571	589.553	509.762	1271.3	Atm1p	Erg24p
		747.071	747.071	747.071	1271.29	618.329	719.026	614.327	553.291	597.986	509.763	402.228	Drs2p	Sur2p
		747.071	747.071	747.071	1271.29	618.329	724.137	619.823	555.791	598.652	511.287	402.719	Drs2p	Izh3p
		747.071	747.071	747.071	1271.3	618.329	727.645	622.991	558.803	602.516	513.77	403.744	Drs2p	Flc2p
	755.748	755.748	755.748	755.748	1271.3	618.329	728.054	623.33	558.804	605.06	514.779	405.73	Are1p	Elo3p
	755.748	755.748	755.748	755.748	1271.3	637.686	767.423	625.09	562.06	607.347	515.546	409.468	Are1p	Flc3p
	755.748	755.748	755.748	755.748	402.228	637.686	800.12	632.689	562.28	611.017	515.789	410.997	Are1p	Erf2p
	755.748	755.748	755.748	755.748	402.228	637.686	813.106	641.673	566.049	611.836	517.759	412.502	Are1p	Neo1p
			760.003	760.003	402.228	637.686	821.074	646.021	569.304	614.327	517.768	423.235	Flc1p	Ysr3p
					405.73	654.689	821.45	646.349	570.869	618.329	524.958	427.738	Are1p	Pfa4p
					405.73	654.69	834.42	650.019	572.654	619.823	527.032	428.427	Are1p	Ypc1p
					405.73	654.69	838.419	654.338	577.964	622.991	527.033	432.272	Are1p	Izh4p
	858.476	858.476	858.476	858.476	405.73	654.69	863.664	655.539	579.512	623.33	530.528	434.727	Atm1p	Elo1p
					409.468	684.111	867.168	664.346	588.924	625.017	533.63	435.979	Fks1p	Ale1p
					412.502	684.112	876.463	673.017	589.553	625.09	534.941	437.487	Fks1p	Ssh1p
					427.738	684.112	876.802	674.354	597.986	632.351	535.283	448.741	Fks1p	Ipt1p
					427.738	684.112	898.803	678.885	602.516	632.689	538.929	450.028	Atm1p	Gpi8p
					432.272	684.112	901.481	679.347	605.06	641.673	541.805	451.248	Atm1p	Swf1p
	916.215	916.215	916.215	916.215	432.272	696.787	904.27	680.691	607.347	646.021	542.666	454.285	Pma1p	Dgk1p
	916.215	916.215	916.215	916.215	437.487	696.787	961.062	689.352	614.327	646.349	542.667	456.749	Pma1p	Gup1p
		916.215	916.215	916.215	437.487	696.787	1023.51	692.356	619.823	650.019	543.571	456.75	Dnf1p	Akr2p
		916.215	916.215	916.215	442.834	696.788	1054.6	694.871	622.991	654.338	545.055	456.982	Dnf1p	Lcb1p
		916.215	916.215	916.215	448.741	696.788	1066.24	697.363	623.33	654.69	547.49	460.648	Dnf1p	Opi3p
		916.215	916.215	916.215	448.741	703.345	1089.04	699.784	625.017	655.539	547.491	471.844	Dnf1p	Aur1p
		916.215	916.215	916.215	454.285	703.345	1089.08	699.87	625.09	655.582	551.318	472.25	Dnf1p	Gup2p
		916.215	916.215	916.215	454.285	703.345	1109.6	700.609	632.351	664.346	553.291	472.787	Dnf1p	Cwh43p
			919.476	919.476	454.285	703.345	1290.95	703.347	632.689	668.753	555.791	474.461	Dnf1p	Pis1p
	919.477	919.477	919.477	919.477	454.285	703.345		703.364	641.673	671.665	556.307	479.771	Nte1p	Akr1p
					456.749	703.345		708.713	646.021	673.017	558.557	480.748	Ist2p	Erg25p
					471.488	703.345		717.042	646.349	674.354	558.803	483.264	Ist2p
					471.488	703.345		718.041	650.019	675.603	558.804	486.471	Ist2p
	1027.56	1027.56	1027.56	1027.56	471.488	703.345		719.026	654.338	678.885	561.552	487.001	Ist2p
	1027.56	1027.56	1027.56	1027.56	471.488	703.345		724.137	655.539	679.347	562.06	487.766	Ist2p
	1027.56	1027.56	1027.56	1027.56	471.488	703.345		726.728	655.582	680.691	562.28	488.515	Ist2p
	1027.56	1027.56	1027.56	1027.56	471.488	703.345		727.645	664.346	684.112	563.975	488.776	Ist2p
					471.844	703.345		728.054	671.665	689.352	566.049	489.777	Ist2p
					471.844	703.345		735.955	673.017	692.356	569.304	493.254	Ist2p
					474.461	703.345		754.799	674.354	694.871	570.869	500.528	Ist2p
	1077.89	1077.89	1077.89	1077.89	480.748	703.345		762.066	678.885	697.363	572.654	500.771	Chs2p
	1077.89	1077.89	1077.89	1077.89	480.748	747.071		763.886	679.347	699.784	577.964	500.772	Chs2p
	1077.89	1077.89	1077.89	1077.89	480.748	747.071		767.423	680.691	699.87	579.51	502.071	Chs2p
	1077.89	1077.89	1077.89	1077.89	480.748	747.071		767.706	689.352	700.609	579.512	502.6	Chs2p
					483.264	747.071		780.15	692.356	703.347	587.585	503.273	Pma1p
				1123.98	483.264	747.071		783.406	694.871	703.364	588.924	506.969	Atm1p
				1123.98	486.471	755.748		800.12	697.363	708.713	589.553	507.857	Atm1p
				1123.98	487.001	755.748		806.411	699.784	710.994	594.314	509.762	Atm1p
				1123.98	487.001	755.748		813.106	699.87	717.042	596.315	509.763	Atm1p
					487.766	755.748		818.399	700.609	718.041	597.986	511.287	Taz1p
					487.766	755.748		821.074	703.347	719.026	598.652	513.03	Taz1p
		1251.96	1251.96	1251.96	487.766	755.748		821.45	703.364	719.404	602.516	513.77	Pdr5p
		1251.96	1251.96	1251.96	487.766	758.392		832.77	708.713	724.137	605.06	514.779	Pdr5p
		1251.96	1251.96	1251.96	487.766	758.392		833.118	710.994	726.728	607.347	515.546	Pdr5p
		1251.96	1251.96	1251.96	487.766	758.392		834.42	717.042	727.645	611.017	515.669	Pdr5p
	1271.29	1271.29	1271.29	1271.29	487.766	758.392		834.421	718.041	728.054	612.998	515.789	Fks1p
	1271.29	1271.29	1271.29	1271.29	487.766	760.003		838.419	719.026	732.631	614.327	517.759	Chs2p
	1271.29	1271.29	1271.29	1271.29	488.515	760.003		842.16	719.404	735.955	614.33	517.768	Chs2p
	1271.29	1271.29	1271.29	1271.29	488.776	760.003		842.427	724.137	744.636	614.685	524.951	Chs2p
					489.777	760.003		863.664	726.728	747.071	615.053	524.958	Chs2p
					489.777	775.646		866.474	727.645	747.737	615.854	527.032	Chs2p
					489.777	775.646		867.168	728.054	752.393	618.33	527.033	Chs2p
					489.777	775.646		876.463	735.955	754.374	619.656	530.528	Erg4p
					500.527	775.646		876.802	744.636	754.799	619.823	533.63	Erg4p
					500.528	775.646		898.803	747.737	755.748	622.99	534.941	Flc1p
					500.771	775.646		901.481	752.393	756.851	622.991	535.283	Chs1p
					500.771	775.646		904.27	754.799	760.003	623.33	538.929	Chs1p
					500.771	775.646		911.465	762.066	762.066	625.017	541.805	Chs1p
					500.771	775.646		955.838	763.886	763.886	625.09	542.666	Pdr5p
					500.772	775.646		959.213	767.423	767.423	632.351	542.667	Pdr5p
					500.772	775.646		961.062	767.706	767.706	632.689	543.571	Fks1p
					502.071	775.646		991.99	780.15	780.15	632.815	547.49	Erg11p
					502.071	775.646		1002.49	783.406	783.406	633.638	547.491	Erg11p
					502.071	790.901		1023.51	800.12	800.12	641.673	549.538	Erg11p
					502.071	790.901		1054.6	806.411	806.411	646.021	549.801	Are2p
					503.273	790.901		1066.24	813.106	813.106	646.349	551.318	Are2p
					506.969	858.476		1089.04	813.495	813.495	650.019	552.978	Taz1p
					506.969	858.476		1089.08	818.399	818.399	654.338	553.291	Taz1p
					506.969	897.79		1109.6	821.074	821.074	655.539	553.77	Taz1p
					509.762	897.79		1189.07	821.45	821.45	655.582	555.292	Pdr5p
					509.762	897.79		1189.82	832.77	832.77	658.08	555.791	Pdr5p
					509.762	897.79		1290.95	833.118	833.118	659.593	556.294	Fks1p
					509.762	897.79			834.42	834.42	664.345	556.307	Fks1p
					509.763	897.79			834.421	834.421	664.346	558.523	Fks1p
					509.763	906.474			834.438	834.438	668.753	558.803	Fks1p
					509.763	906.474			838.419	838.419	671.665	558.804	Tcb1p
					509.763	906.474			842.16	842.16	672.039	561.038	Drs2p
					511.287	916.215			842.427	842.427	673.017	561.293	Drs2p
					511.287	916.215			863.664	858.474	674.354	561.552	Are2p
					513.77	916.215			866.47	858.476	674.355	561.814	Are2p
					514.779	916.215			866.474	863.664	675.603	562.06	Sct1p
					514.779	916.215			867.168	866.47	678.885	562.255	Nte1p
					514.779	916.215			876.463	866.474	679.347	562.28	Nte1p
					515.546	916.215			876.802	867.168	680.691	562.307	Lcb3p
					515.546	916.215			898.803	876.463	684.111	563.975	Lcb3p
					515.789	916.215			901.481	876.802	684.112	565.318	Lcb3p
					517.759	916.215			904.27	898.803	684.346	566.049	Lcb3p
					517.759	916.215			911.465	901.481	689.352	566.05	Cho2p
					517.759	916.215			921.523	904.27	690.381	568.612	Por1p
					517.759	916.215			955.838	911.465	692.356	568.96	Por1p
					517.759	916.215			958.813	916.215	694.871	569.304	Por1p
					517.759	916.215			959.213	919.476	697.363	570.869	Atm1p
					517.768	919.476			961.062	919.477	699.345	572.654	Atm1p
					517.768	919.477			991.99	921.523	699.784	576.643	Taz1p
					517.768	1027.56			999.005	955.838	699.87	577.64	Taz1p
					517.768	1027.56			1002.49	958.813	700.609	577.964	Taz1p
					524.958	1027.56			1023.51	959.213	703.347	579.51	Taz1p
					524.958	1027.56			1054.6	961.062	703.364	579.512	Pma1p
					524.958	1027.56			1065.14	979.168	708.713	585.285	Pma1p
					527.032	1027.56			1066.24	991.99	710.994	587.585	Pma1p
					527.032	1027.56			1089.04	999.005	717.042	587.807	Per1p
					527.032	1027.56			1089.08	1002.49	718.041	588.924	Per1p
					527.033	1027.56			1109.6	1023.51	719.026	589.553	Ist2p
					530.528	1027.56			1109.97	1027.56	719.027	591.629	Ist2p
					530.528	1027.56			1189.07	1054.6	719.404	592.323	Drs2p
					533.63	1027.56			1189.82	1065.14	724.137	594.314	Drs2p
					534.941	1027.56			1201.07	1066.24	726.727	594.601	YDR018c
					534.941	1027.56			1290.95	1077.89	726.728	596.315	YDR018c
					535.283	1027.56				1089.04	727.645	597.986	YDR018c
					535.283	1027.56				1089.08	728.054	598.652	YDR018c
					538.929	1027.56				1109.6	732.631	600.935	Are2p
					538.929	1027.56				1109.97	735.955	602.516	Are2p
					538.929	1031.54				1123.98	744.636	602.985	Are2p
					538.929	1031.54				1135.6	747.071	603.299	Chs2p
					541.805	1031.54				1189.07	747.737	604.856	Chs2p
					541.805	1031.54				1189.82	752.393	605.06	Gpt2p
					541.805	1031.54				1201.07	754.374	605.312	Ptr2p
					541.805	1031.54				1251.96	754.397	606.292	Ptr2p
					542.666	1031.54				1251.96	754.799	607.347	Ptr2p
					542.666	1031.54				1271.29	755.748	608.975	Pma1p
					542.667	1056.23				1290.95	756.851	611.017	Pma1p
					543.571	1056.23					762.066	612.998	Pma1p
					545.055	1056.23					763.886	613.982	Pma1p
					545.055	1056.23					764.678	614.327	Pma1p
					545.055	1056.23					767.423	614.33	Pma1p
					545.055	1056.23					767.706	614.682	Pma1p
					545.055	1077.89					767.886	614.685	Pma1p
					545.055	1077.89					772.752	615.053	Pma1p
					547.49	1077.89					775.892	615.325	Fks1p
					547.49	1077.89					776.994	615.854	Dnf1p
					547.49	1077.89					780.15	617.003	Dnf1p
					547.49	1077.89					782.92	618.33	Scs7p
					547.49	1077.89					783.406	619.496	Scs7p
					547.49	1077.89					785.762	619.656	Scs7p
					547.491	1077.89					788.437	619.823	Scs7p
					547.491	1077.89					795.076	622.99	Scs7p
					551.318	1077.89					796.42	622.991	Scs7p
					551.318	1123.98					800.12	623.33	Scs7p
					553.291	1123.98					804.917	625.017	Scs7p
					553.291	1123.98					806.411	625.09	Scs7p
					555.791	1123.98					813.106	625.091	Scs7p
					555.791	1123.98					813.495	625.092	Scs7p
					555.791	1123.98					815.372	630.293	Scs7p
					555.791	1123.98					816.118	630.322	Scs7p
					555.791	1123.98					818.399	630.998	Scs7p
					555.791	1123.98					821.074	632.332	Scs7p
					556.307	1123.98					821.45	632.351	Scs7p
					556.307	1123.98					832.77	632.689	Scs7p
					556.307	1123.98					833.118	632.815	Scs7p
					558.557	1123.98					834.42	633.638	Hmg1p
					558.557	1123.98					834.421	633.647	Dnf1p
					558.803	1123.98					834.438	634.328	Dnf1p
					558.803	1123.98					838.419	641.673	Izh2p
					558.804	1123.98					841.407	646.021	Cds1p
					558.804	1123.98					842.16	646.349	Flc1p
					558.804	1123.98					842.427	650.019	Ist2p
					558.804	1123.98					850.423	654.338	Ist2p
					561.552	1123.98					858.474	655.33	Scs7p
					562.06	1123.98					858.476	655.539	Scs7p
					562.06	1147.55					858.477	655.582	Scs7p
					562.28	1147.55					863.664	656.353	Scs7p
					562.28	1147.55					866.47	658.08	Scs7p
					563.975	1147.55					866.474	659.593	Scs7p
					566.049	1147.56					867.168	661.343	Scs7p
					566.049	1147.56					876.463	664.345	Scs7p
					566.049	1251.96					876.465	664.346	Scs7p
					566.049	1251.96					876.802	666.657	Scs7p
					566.049	1251.96					884.81	668.344	Pma1p
					569.304	1251.96					897.79	668.753	Pma1p
					569.304	1251.96					898.803	671.665	Pma1p
					570.869	1251.96					901.481	671.667	Pma1p
					570.869	1251.96					904.141	672.039	Pma1p
					570.869	1251.96					904.27	673.017	Pma1p
					570.869	1251.96					906.474	674.354	Pma1p
					570.869	1251.96					911.465	674.355	Pma1p
					570.869	1251.96					921.523	674.376	Pma1p
					572.654	1251.96					938.81	675.603	Nte1p
					577.964	1251.96					944.469	678.885	Nte1p
					579.51	1251.96					945.662	679.347	Chs3p
					579.51	1251.96					955.838	680.691	Chs3p
					579.51	1251.96					958.813	684.346	Chs3p
					579.51	1251.96					959.213	685.697	Chs3p
					579.51	1251.96					961.06	686.846	Chs3p
					579.51	1251.96					961.062	689.352	Chs3p
					579.51	1251.96					979.167	690.381	Gpt2p
					579.51	1251.96					979.168	691.335	Gpt2p
					579.512	1251.96					981.805	692.036	Fks1p
					579.512	1251.96					983.164	692.356	Fks1p
					579.512	1251.96					991.99	694.871	Are2p
					579.512	1251.96					999.005	697.363	Are2p
					579.512	1251.96					1002.49	698.343	Are2p
					579.512	1251.96					1018.18	699.345	Are2p
					579.512	1251.96					1023.51	699.784	Are2p
					579.512	1251.96					1027.56	699.87	Are2p
					587.585	1251.96					1027.56	700.609	Are2p
					587.585	1251.96					1027.56	702.677	Are2p
					588.924	1251.96					1033.02	703.347	Are2p
					588.924	1251.96					1054.6	703.364	Are2p
					589.553	1251.96					1061.53	703.72	Erg11p
					589.553	1251.96					1061.92	703.721	Erg11p
					589.553	1251.96					1065.14	704.042	Erg11p
					594.314	1251.96					1066.24	707.37	Erg11p
					596.315	1251.96					1089.04	708.713	Erg11p
					597.986	1251.96					1089.08	710.052	Erg11p
					597.986	1251.96					1109.6	710.994	Erg11p
					598.652	1251.96					1109.97	714.388	Erg11p
					602.516	1251.96					1112.23	717.042	Erg11p
					602.516	1251.96					1123.98	718.041	Erg11p
					602.516	1251.96					1135.6	719.026	Erg11p
					602.516	1251.96					1147.56	719.027	Erg11p
					602.516	1251.96					1155.94	719.404	Erg11p
					602.516	1251.96					1189.07	724.137	Erg11p
					602.516	1251.96					1189.82	726.727	Erg11p
					602.516	1251.96					1201.07	726.728	Erg11p
					602.516	1251.96					1204.82	727.645	Erg11p
					602.516	1251.96					1251.96	728.054	Erg11p
					602.516	1251.96					1251.96	732.631	Taz1p
					602.516	1271.29					1257.29	735.955	Taz1p
					602.516	1271.29					1261.61	743.609	Taz1p
					602.516	1271.29					1290.95	744.636	Ist2p
					602.516	1271.29						747.737	Ist2p
					602.516	1271.29						749.724	Ist2p
					605.06	1271.29						752.393	Ist2p
					607.347	1271.29						754.374	Pma1p
					607.347	1271.29						754.397	Pma1p
					607.347	1271.3						754.799	Pma1p
					607.347	1271.3						756.851	Slc1p
					611.017	1271.3						757.069	Tcb1p
					612.998	1271.3						761.71	Tcb1p
					614.327	402.228						762.066	Tcb1p
					614.327	402.228						763.886	Tcb1p
					614.33	402.228						764.678	Tcb1p
					614.33	402.719						766.39	Flc1p
					614.685	402.719						767.066	Chs2p
					614.685	402.719						767.423	Chs2p
					615.053	402.719						767.426	Izh1p
		402.228	402.228	402.228	615.053	402.719						767.706	Lac1p
		402.228	402.228	402.228	615.053	402.719						767.886	Lac1p
		402.228	402.228	402.228	615.053	402.719						770.904	Lac1p
					615.053	403.744						770.922	Lag1p
					615.854	405.73						771.66	Lag1p
					615.854	405.73						772.752	Lag1p
					615.854	405.73						775.892	Lag1p
					615.854	405.73						776.746	Sct1p
					618.33	409.468						776.994	Pma1p
	427.738	427.738	427.738	427.738	618.33	410.997						777.438	Arv1p
	427.738	427.738	427.738	427.738	619.656	412.502						779.383	Arv1p
					619.823	423.235						780.15	Atm1p
					619.823	423.235						780.152	Atm1p
	437.487	437.487	437.487	437.487	622.99	427.738						782.763	Pet9p
	437.487	437.487	437.487	437.487	622.99	427.738						782.764	Pet9p
	448.741	448.741	448.741	448.741	622.991	428.427						782.92	Sec61p
	448.741	448.741	448.741	448.741	622.991	432.272						783.406	Sec61p
					622.991	432.272						785.762	Tcb1p
					622.991	434.727						788.437	Tcb1p
					622.991	435.979						789.081	Tcb1p
					622.991	435.979						791.152	Tcb1p
					623.33	435.979						795.076	Chs2p
				471.844	623.33	437.487						796.42	Pma1p
				471.844	625.017	437.487						800.12	Pma1p
		474.461	474.461	474.461	625.09	448.741						804.917	Drs2p
					632.351	448.741						806.411	Pma1p
					632.689	450.028						810.111	Pma1p
					632.815	451.248						810.781	Pma1p
					632.815	454.285						810.782	Pma1p
					632.815	454.285						810.783	Erg11p
					632.815	454.285						812.767	Erg11p
	486.471	486.471	486.471	486.471	633.638	454.285						813.106	Erg4p
					633.638	454.285						813.495	Chs2p
					633.638	454.285						814.063	Chs2p
	487.766	487.766	487.766	487.766	641.673	454.285						815.372	Sec61p
	487.766	487.766	487.766	487.766	641.673	454.285						816.115	Sec61p
	487.766	487.766	487.766	487.766	646.021	456.749						816.116	Sec61p
	487.766	487.766	487.766	487.766	646.349	456.75						816.118	Sec61p
		487.766	487.766	487.766	646.349	456.982						817.652	Sec61p
		487.766	487.766	487.766	650.019	456.982						818.399	Sec61p
		487.766	487.766	487.766	650.019	456.982						821.074	Sec61p
		487.766	487.766	487.766	654.338	460.648						821.45	Sec61p
		488.515	488.515	488.515	655.539	460.648						824.436	Lac1p
		488.776	488.776	488.776	655.539	460.648						828.41	Nte1p
		489.777	489.777	489.777	655.582	460.648						829.075	Izh2p
		489.777	489.777	489.777	658.08	471.844						830.78	Izh2p
		489.777	489.777	489.777	659.593	471.844						831.423	Izh2p
		489.777	489.777	489.777	659.593	472.25						831.935	Izh2p
					664.345	472.25						832.77	Gpt2p
					664.345	472.787						833.118	Pma1p
					664.345	472.787						834.42	Pma1p
					664.346	474.461						834.421	Pma1p
					664.346	479.771						834.438	Pma1p
	500.772	500.772	500.772	500.772	668.753	479.771						834.462	Pma1p
			500.772	500.772	668.753	479.771						838.419	Pma1p
					668.753	480.748						841.407	Nte1p
					668.753	480.748						842.16	Nte1p
					671.665	480.748						842.427	Nte1p
					672.039	480.748						850.423	Nte1p
			503.273	503.273	673.017	483.264						850.424	Lag1p
				506.969	673.017	483.264						852.133	Pma1p
				506.969	674.354	486.471						852.495	Pma1p
					674.354	487.001						853.447	Pma1p
			509.762	509.762	674.354	487.001						857.467	Pma1p
			509.762	509.762	674.354	487.766						858.474	Pma1p
			509.762	509.762	674.355	487.766						858.477	Pma1p
			509.762	509.762	674.355	487.766						860.454	Pma1p
					674.355	487.766						861.443	Pma1p
					674.355	487.766						861.444	Pma1p
					674.355	487.766						863.664	Pma1p
					674.355	487.766						865.7	Pma1p
					675.603	487.766						866.47	Lac1p
					678.885	488.515						866.474	Lac1p
		513.77	513.77	513.77	678.885	488.776						867.168	Pdr5p
					678.885	489.777						875.777	Pdr5p
					678.885	489.777						876.463	Pdr5p
					678.885	489.777						876.465	Pdr5p
					678.885	489.777						876.467	Slc1p
					678.885	493.254						876.802	Slc1p
	515.789	515.789	515.789	515.789	678.885	493.254						879.447	Pma1p
					678.885	500.528						879.491	Are2p
					678.885	500.771						884.81	Are2p
					679.347	500.771						887.492	Are2p
					679.347	500.771						890.434	Are2p
					679.347	500.771						891.923	Are2p
					679.347	500.772						894.787	Are2p
		517.768	517.768	517.768	679.347	500.772						895.468	Lcb3p
		517.768	517.768	517.768	679.347	502.071						898.803	Lcb3p
		517.768	517.768	517.768	679.347	502.071						901.481	Lcb3p
		517.768	517.768	517.768	679.347	502.071						904.141	Lcb3p
			524.958	524.958	680.691	502.071						904.27	Hmg1p
			524.958	524.958	680.691	502.6						904.674	Hmg1p
			524.958	524.958	684.111	502.6						906.768	Hmg1p
					684.112	502.6						906.769	Ypr114w
					684.346	502.6						907.461	Ypr114w
					684.346	502.6						909.991	Ypr114w
	527.033	527.033	527.033	527.033	689.352	502.6						911.465	Ypr114w
		530.528	530.528	530.528	689.352	503.273						911.468	Cho2p
		530.528	530.528	530.528	689.352	506.969						918.781	Cho2p
					689.352	506.969						921.523	Chs2p
					690.381	506.969						932.472	Scs7p
					690.381	507.857						938.81	Scs7p
					692.356	507.857						938.811	Taz1p
					694.871	507.857						940.162	Taz1p
	538.929	538.929	538.929	538.929	694.871	507.857						940.224	Scs7p
	538.929	538.929	538.929	538.929	694.871	509.762						941.487	Scs7p
	538.929	538.929	538.929	538.929	694.871	509.762						942.837	Scs7p
	538.929	538.929	538.929	538.929	697.363	509.762						944.469	Scs7p
		541.805	541.805	541.805	697.363	509.762						945.662	Ist2p
		541.805	541.805	541.805	697.363	509.763						955.838	Ist2p
			541.805	541.805	697.363	509.763						958.462	Ist2p
			541.805	541.805	699.345	509.763						958.813	Ist2p
	542.666	542.666	542.666	542.666	699.784	509.763						959.213	Cst26p
	542.666	542.666	542.666	542.666	699.784	511.287						960.17	Cst26p
	542.667	542.667	542.667	542.667	699.784	511.287						961.06	Cst26p
		543.571	543.571	543.571	699.784	513.03						961.062	Pma1p
					699.784	513.03						976.473	Taz1p
					699.784	513.77						979.165	Taz1p
					699.784	514.779						979.166	Taz1p
					699.784	514.779						979.167	Taz1p
					699.784	514.779						979.168	Taz1p
					699.784	515.546						981.805	Taz1p
					699.87	515.546						981.854	Flc1p
					699.87	515.669						982.495	Flc1p
					700.609	515.789						983.164	Are2p
					700.609	517.759						986.531	Are2p
		553.291	553.291	553.291	700.609	517.759						991.99	Pma1p
		553.291	553.291	553.291	700.609	517.759						995.486	Pma1p
			555.791	555.791	700.609	517.759						999.005	Taz1p
			555.791	555.791	700.609	517.759						1002.49	Taz1p
			555.791	555.791	700.609	517.759						1009.54	Taz1p
			555.791	555.791	703.347	517.768						1015.51	Taz1p
			555.791	555.791	703.347	517.768						1018.18	Taz1p
			555.791	555.791	703.347	517.768						1023.51	Taz1p
					703.347	517.768						1023.99	Are2p
					703.364	524.951						1029.56	Are2p
					703.364	524.958						1033.02	Are2p
		558.803	558.803	558.803	708.713	524.958						1041.9	Pet9p
		558.803	558.803	558.803	708.713	524.958						1054.53	Pet9p
			558.804	558.804	710.994	527.032						1054.6	Pet9p
			558.804	558.804	717.042	527.032						1060.87	Pet9p
			558.804	558.804	717.042	527.032						1061.53	Pet9p
			558.804	558.804	718.041	527.033						1061.92	Pet9p
					718.041	530.528						1065.14	Pet9p
	562.06	562.06	562.06	562.06	719.026	530.528						1066.24	Pma1p
	562.06	562.06	562.06	562.06	719.027	533.63						1089.04	Pma1p
			562.28	562.28	719.404	534.941						1089.08	Lag1p
			562.28	562.28	724.137	534.941						1104.13	Lag1p
					724.137	535.283						1109.6	Per1p
			566.049	566.049	724.137	535.283						1109.97	Pma1p
			566.049	566.049	724.137	538.929						1112.23	Pma1p
			566.049	566.049	724.137	538.929						1112.23	Pma1p
			566.049	566.049	724.137	538.929						1116.56	Pma1p
			566.049	566.049	724.137	538.929						1121.26	Pma1p
	569.304	569.304	569.304	569.304	724.137	541.805						1135.6	Ypr114w
	569.304	569.304	569.304	569.304	724.137	541.805						1155.94	Ypr114w
			570.869	570.869	724.137	541.805						1182.13	Cds1p
			570.869	570.869	724.137	541.805						1189.07	Cds1p
			570.869	570.869	724.137	542.666						1189.82	Cds1p
			570.869	570.869	724.137	542.666						1201.07	Cds1p
			570.869	570.869	724.137	542.667						1201.08	Cds1p
			570.869	570.869	724.137	543.571						1204.82	Cds1p
			572.654	572.654	724.137	547.49						1218.59	Drs2p
			577.964	577.964	724.137	547.49						1257.29	Hmg1p
					724.137	547.49						1261.61	Por1p
					724.137	547.49						1265.94	Por1p
					724.137	547.49						1267.27	Por1p
					726.727	547.49						1275.13	Por1p
					726.728	547.491						1290.95	Por1p
					726.728	547.491						1427.17	Por1p
					726.728	549.538						1493.1	Por1p
					726.728	549.538							Por1p
			579.512	579.512	726.728	549.801							Por1p
			579.512	579.512	726.728	549.801							Por1p
			579.512	579.512	726.728	551.318							Por1p
			579.512	579.512	726.728	551.318							Por1p
			579.512	579.512	727.645	552.978							Por1p
			579.512	579.512	728.054	552.978							Por1p
			579.512	579.512	728.054	553.291							Por1p
			579.512	579.512	732.631	553.291							Por1p
					732.631	553.77							Are1p
					732.631	555.292							Are1p
			588.924	588.924	732.631	555.292							Gpt2p
			588.924	588.924	735.955	555.292							Gpt2p
	589.553	589.553	589.553	589.553	735.955	555.791							Pma1p
	589.553	589.553	589.553	589.553	735.955	555.791							Pma1p
	589.553	589.553	589.553	589.553	744.636	555.791							Pma1p
					747.071	555.791							Erg24p
					747.071	555.791							Erg24p
			597.986	597.986	747.071	555.791							Sec61p
			597.986	597.986	747.737	556.294							Sec61p
				598.652	752.393	556.294							Ypr114w
		602.516	602.516	602.516	752.393	556.307							Sur2p
		602.516	602.516	602.516	754.374	556.307							Sur2p
		602.516	602.516	602.516	754.374	556.307							Sur2p
		602.516	602.516	602.516	754.397	558.523							Sur2p
		602.516	602.516	602.516	754.397	558.803							Sur2p
		602.516	602.516	602.516	754.799	558.803							Sur2p
		602.516	602.516	602.516	754.799	558.804							Sur2p
		602.516	602.516	602.516	754.799	558.804							Sur2p
		602.516	602.516	602.516	754.799	558.804							Sur2p
		602.516	602.516	602.516	754.799	558.804							Sur2p
		602.516	602.516	602.516	754.799	561.038							Sur2p
		602.516	602.516	602.516	754.799	561.293							Sur2p
		602.516	602.516	602.516	754.799	561.293							Sur2p
		602.516	602.516	602.516	754.799	561.293							Sur2p
		602.516	602.516	602.516	754.799	561.293							Sur2p
		602.516	602.516	602.516	755.748	561.552							Sur2p
	605.06	605.06	605.06	605.06	755.748	561.814							Pet9p
	607.347	607.347	607.347	607.347	755.748	561.814							Cds1p
	607.347	607.347	607.347	607.347	755.748	561.814							Cds1p
	607.347	607.347	607.347	607.347	756.851	562.06							Cds1p
	607.347	607.347	607.347	607.347	756.851	562.06							Cds1p
				611.017	756.851	562.255							Are1p
					756.851	562.255							Chs2p
	614.327	614.327	614.327	614.327	756.851	562.28							Gpt2p
	614.327	614.327	614.327	614.327	756.851	562.28							Gpt2p
					756.851	562.307							Lcb3p
					756.851	562.307							Lcb3p
					756.851	563.975							Gpt2p
					756.851	565.318							Gpt2p
					756.851	565.318							Pma1p
					756.851	566.049							Pma1p
					762.066	566.049							Pma1p
					762.066	566.049							Pma1p
					762.066	566.049							Pma1p
					762.066	566.049							Chs3p
					762.066	566.05							Chs3p
					762.066	566.05							Chs3p
					762.066	566.05							Chs3p
					762.066	566.05							Pma1p
					762.066	568.612							Pma1p
					762.066	568.96							Izh3p
	619.823	619.823	619.823	619.823	762.066	569.304							Pma1p
	619.823	619.823	619.823	619.823	762.066	569.304							Pma1p
					762.066	570.869							Pdr5p
					762.066	570.869							Pdr5p
	622.991	622.991	622.991	622.991	762.066	570.869							Pdr5p
	622.991	622.991	622.991	622.991	762.066	570.869							Pdr5p
	622.991	622.991	622.991	622.991	762.066	570.869							Pdr5p
	622.991	622.991	622.991	622.991	762.066	570.869							Pdr5p
	622.991	622.991	622.991	622.991	762.066	572.654							Pdr5p
	622.991	622.991	622.991	622.991	762.066	576.643							Pdr5p
		623.33	623.33	623.33	762.066	577.64							Erg11p
		623.33	623.33	623.33	762.066	577.64							Erg11p
			625.017	625.017	762.066	577.964							Nte1p
		625.09	625.09	625.09	762.066	579.51							Pma1p
			632.351	632.351	763.886	579.51							Erg11p
	632.689	632.689	632.689	632.689	764.678	579.51							Flc2p
					767.423	579.51							Elo3p
					767.423	579.51							Elo3p
					767.423	579.51							Elo3p
					767.423	579.51							Elo3p
					767.423	579.51							Fks1p
					767.423	579.512							Fks1p
					767.423	579.512							Fks1p
	641.673	641.673	641.673	641.673	767.706	579.512							Sec61p
	641.673	641.673	641.673	641.673	767.706	579.512							Sec61p
		646.021	646.021	646.021	767.886	579.512							Lag1p
		646.349	646.349	646.349	772.752	579.512							Are2p
		646.349	646.349	646.349	772.752	579.512							Are2p
	650.019	650.019	650.019	650.019	772.752	579.512							Sec61p
	650.019	650.019	650.019	650.019	772.752	585.285							Sec61p
	654.338	654.338	654.338	654.338	775.892	587.585							Sur2p
	655.539	655.539	655.539	655.539	775.892	587.585							YDR018c
	655.539	655.539	655.539	655.539	776.994	587.807							YDR018c
			655.582	655.582	776.994	587.807							Pet9p
					780.15	587.807							Gpt2p
					780.15	587.807							Sec61p
					780.15	588.924							Sec61p
	664.346	664.346	664.346	664.346	782.92	588.924							Flc1p
	664.346	664.346	664.346	664.346	783.406	589.553							Flc1p
				668.753	783.406	589.553							Are2p
				668.753	783.406	589.553							Are2p
				668.753	783.406	591.629							Are2p
				668.753	783.406	592.323							Are2p
			671.665	671.665	783.406	592.323							Flc3p
					785.762	592.323							Chs1p
	673.017	673.017	673.017	673.017	788.437	594.314							YDR018c
	673.017	673.017	673.017	673.017	795.076	594.601							YDR018c
	674.354	674.354	674.354	674.354	795.076	594.601							Por1p
	674.354	674.354	674.354	674.354	796.42	594.601							Por1p
	674.354	674.354	674.354	674.354	796.42	594.601							Por1p
	674.354	674.354	674.354	674.354	800.12	596.315							Por1p
					800.12	597.986							Por1p
					804.917	597.986							Por1p
					804.917	598.652							Por1p
					806.411	600.935							Por1p
					813.106	600.935							Por1p
					813.106	602.516							Por1p
				675.603	813.106	602.516							Ist2p
		678.885	678.885	678.885	813.106	602.516							Sur2p
		678.885	678.885	678.885	813.495	602.516							Sur2p
		678.885	678.885	678.885	815.372	602.516							Sur2p
		678.885	678.885	678.885	815.372	602.516							Sur2p
		678.885	678.885	678.885	815.372	602.516							Sur2p
		678.885	678.885	678.885	815.372	602.516							Sur2p
		678.885	678.885	678.885	816.118	602.516							Sur2p
		678.885	678.885	678.885	816.118	602.516							Sur2p
		678.885	678.885	678.885	816.118	602.516							Sur2p
		678.885	678.885	678.885	818.399	602.516							Sur2p
	679.347	679.347	679.347	679.347	818.399	602.516							Pma1p
	679.347	679.347	679.347	679.347	818.399	602.516							Pma1p
	679.347	679.347	679.347	679.347	818.399	602.516							Pma1p
	679.347	679.347	679.347	679.347	821.074	602.516							Pma1p
	679.347	679.347	679.347	679.347	821.45	602.985							Pma1p
	679.347	679.347	679.347	679.347	821.45	603.299							Pma1p
	679.347	679.347	679.347	679.347	821.45	604.856							Pma1p
	679.347	679.347	679.347	679.347	832.77	604.856							Pma1p
	680.691	680.691	680.691	680.691	832.77	604.856							Are2p
	680.691	680.691	680.691	680.691	832.77	604.856							Are2p
					832.77	604.856							Are2p
					833.118	604.856							Are2p
	689.352	689.352	689.352	689.352	833.118	604.856							Erf2p
	689.352	689.352	689.352	689.352	833.118	604.856							Erf2p
	689.352	689.352	689.352	689.352	833.118	604.856							Erf2p
	689.352	689.352	689.352	689.352	833.118	604.856							Erf2p
					834.42	604.856							Ypr114w
					834.42	605.06							Ypr114w
		692.356	692.356	692.356	834.42	605.312							Cds1p
		694.871	694.871	694.871	834.42	605.312							Gpt2p
		694.871	694.871	694.871	834.42	605.312							Gpt2p
		694.871	694.871	694.871	834.42	606.292							Gpt2p
		694.871	694.871	694.871	834.42	607.347							Gpt2p
		697.363	697.363	697.363	834.42	607.347							Neo1p
		697.363	697.363	697.363	834.42	607.347							Neo1p
		697.363	697.363	697.363	834.421	607.347							Neo1p
		697.363	697.363	697.363	834.421	608.975							Neo1p
					834.421	611.017							Erg11p
		699.784	699.784	699.784	834.421	612.998							Tcb1p
		699.784	699.784	699.784	834.438	613.982							Tcb1p
		699.784	699.784	699.784	834.438	613.982							Tcb1p
		699.784	699.784	699.784	838.419	614.327							Tcb1p
		699.784	699.784	699.784	838.419	614.327							Tcb1p
		699.784	699.784	699.784	838.419	614.33							Tcb1p
		699.784	699.784	699.784	838.419	614.33							Tcb1p
		699.784	699.784	699.784	841.407	614.682							Tcb1p
				699.784	841.407	614.685							Tcb1p
				699.784	841.407	614.685							Tcb1p
	699.87	699.87	699.87	699.87	842.16	615.053							Pma1p
	699.87	699.87	699.87	699.87	842.16	615.053							Pma1p
	700.609	700.609	700.609	700.609	842.427	615.053							Pma1p
	700.609	700.609	700.609	700.609	842.427	615.053							Pma1p
	700.609	700.609	700.609	700.609	850.423	615.053							Pma1p
		700.609	700.609	700.609	850.423	615.325							Pma1p
		700.609	700.609	700.609	850.423	615.325							Pma1p
		700.609	700.609	700.609	850.423	615.325							Pma1p
		700.609	700.609	700.609	850.423	615.325							Pma1p
		703.347	703.347	703.347	850.423	615.854							Ist2p
		703.347	703.347	703.347	858.474	615.854							Ist2p
					858.476	615.854							Ist2p
					858.477	615.854							Ist2p
	703.364	703.364	703.364	703.364	858.477	617.003							Ysr3p
	703.364	703.364	703.364	703.364	863.664	618.33							Ysr3p
		708.713	708.713	708.713	866.47	618.33							Tcb1p
		708.713	708.713	708.713	866.47	619.496							Tcb1p
			710.994	710.994	866.474	619.496							Izh1p
		717.042	717.042	717.042	867.168	619.656							Dnf1p
		717.042	717.042	717.042	876.463	619.823							Dnf1p
		718.041	718.041	718.041	876.463	619.823							Cst26p
		718.041	718.041	718.041	876.465	622.99							Cst26p
	719.026	719.026	719.026	719.026	876.465	622.99							Dnf1p
					876.465	622.99							Dnf1p
			719.404	719.404	876.465	622.991							Pma2p
	724.137	724.137	724.137	724.137	876.802	622.991							Por1p
	724.137	724.137	724.137	724.137	884.81	622.991							Por1p
	724.137	724.137	724.137	724.137	884.81	622.991							Por1p
	724.137	724.137	724.137	724.137	897.79	622.991							Por1p
	724.137	724.137	724.137	724.137	897.79	622.991							Por1p
	724.137	724.137	724.137	724.137	897.79	623.33							Por1p
	724.137	724.137	724.137	724.137	898.803	623.33							Por1p
	724.137	724.137	724.137	724.137	898.803	625.017							Por1p
	724.137	724.137	724.137	724.137	898.803	625.09							Por1p
	724.137	724.137	724.137	724.137	901.481	625.091							Por1p
	724.137	724.137	724.137	724.137	904.141	625.091							Por1p
	724.137	724.137	724.137	724.137	904.141	625.092							Por1p
	724.137	724.137	724.137	724.137	904.27	625.092							Por1p
	724.137	724.137	724.137	724.137	904.27	630.293							Por1p
	724.137	724.137	724.137	724.137	904.27	630.322							Por1p
	724.137	724.137	724.137	724.137	904.27	630.998							Por1p
	724.137	724.137	724.137	724.137	904.27	630.998							Por1p
	724.137	724.137	724.137	724.137	904.27	632.332							Por1p
	724.137	724.137	724.137	724.137	906.474	632.332							Por1p
	724.137	724.137	724.137	724.137	906.474	632.351							Por1p
					911.465	632.689							Lac1p
		726.728	726.728	726.728	911.465	632.815							Lac1p
		726.728	726.728	726.728	921.523	632.815							Lac1p
		726.728	726.728	726.728	921.523	632.815							Lac1p
		726.728	726.728	726.728	921.523	632.815							Lac1p
		726.728	726.728	726.728	921.523	633.638							Lac1p
		726.728	726.728	726.728	938.81	633.638							Lac1p
		726.728	726.728	726.728	944.469	633.638							Lac1p
		726.728	726.728	726.728	944.469	633.647							Lac1p
	727.645	727.645	727.645	727.645	945.662	633.647							Por1p
	728.054	728.054	728.054	728.054	945.662	634.328							Cho2p
	728.054	728.054	728.054	728.054	955.838	641.673							Cho2p
				732.631	955.838	641.673							Pma1p
				732.631	958.813	646.021							Pma1p
				732.631	959.213	646.349							Pma1p
				732.631	959.213	646.349							Pma1p
		735.955	735.955	735.955	959.213	650.019							Pma1p
		735.955	735.955	735.955	961.06	650.019							Pma1p
		735.955	735.955	735.955	961.06	654.338							Pma1p
			744.636	744.636	961.06	655.33							Pma1p
			747.737	747.737	961.06	655.33							Nte1p
			752.393	752.393	961.06	655.539							Vph1p
					961.062	655.539							Vph1p
				754.374	961.062	655.582							Fks1p
				754.374	961.062	656.353							Fks1p
					961.062	656.353							Pma1p
					961.062	658.08							Pma1p
		754.799	754.799	754.799	979.167	659.593							Gpt2p
		754.799	754.799	754.799	979.167	659.593							Gpt2p
		754.799	754.799	754.799	979.168	661.343							Gpt2p
		754.799	754.799	754.799	981.805	664.345							Gpt2p
		754.799	754.799	754.799	981.805	664.345							Gpt2p
		754.799	754.799	754.799	983.164	664.345							Gpt2p
		754.799	754.799	754.799	991.99	664.346							Gpt2p
		754.799	754.799	754.799	991.99	664.346							Gpt2p
		754.799	754.799	754.799	999.005	666.657							Gpt2p
		754.799	754.799	754.799	999.005	666.657							Gpt2p
				756.851	999.005	666.657							Pfa4p
				756.851	1002.49	668.344							Pfa4p
				756.851	1018.18	668.344							Pfa4p
				756.851	1023.51	668.344							Pfa4p
				756.851	1027.56	668.753							Pfa4p
				756.851	1027.56	668.753							Pfa4p
				756.851	1027.56	668.753							Pfa4p
				756.851	1027.56	668.753							Pfa4p
				756.851	1027.56	671.665							Pfa4p
				756.851	1027.56	671.667							Pfa4p
				756.851	1027.56	672.039							Pfa4p
				756.851	1027.56	673.017							Pfa4p
		762.066	762.066	762.066	1027.56	673.017							Drs2p
		762.066	762.066	762.066	1027.56	674.354							Drs2p
		762.066	762.066	762.066	1033.02	674.354							Drs2p
		762.066	762.066	762.066	1033.02	674.354							Drs2p
		762.066	762.066	762.066	1054.6	674.354							Drs2p
		762.066	762.066	762.066	1061.53	674.355							Drs2p
		762.066	762.066	762.066	1061.92	674.355							Drs2p
		762.066	762.066	762.066	1061.92	674.355							Drs2p
		762.066	762.066	762.066	1061.92	674.355							Drs2p
		762.066	762.066	762.066	1065.14	674.355							Drs2p
		762.066	762.066	762.066	1065.14	674.355							Drs2p
		762.066	762.066	762.066	1066.24	674.376							Drs2p
		762.066	762.066	762.066	1066.24	675.603							Drs2p
		762.066	762.066	762.066	1066.24	678.885							Drs2p
		762.066	762.066	762.066	1089.04	678.885							Drs2p
		762.066	762.066	762.066	1089.08	678.885							Drs2p
		762.066	762.066	762.066	1089.08	678.885							Drs2p
		762.066	762.066	762.066	1109.6	678.885							Drs2p
		762.066	762.066	762.066	1109.6	678.885							Drs2p
		762.066	762.066	762.066	1109.97	678.885							Drs2p
		762.066	762.066	762.066	1109.97	678.885							Drs2p
		762.066	762.066	762.066	1109.97	678.885							Drs2p
		762.066	762.066	762.066	1112.23	678.885							Drs2p
		762.066	762.066	762.066	1112.23	679.347							Drs2p
		763.886	763.886	763.886	1123.98	679.347							Pma1p
					1123.98	679.347							YDR018c
	767.423	767.423	767.423	767.423	1123.98	679.347							Pet9p
	767.423	767.423	767.423	767.423	1123.98	679.347							Pet9p
		767.423	767.423	767.423	1135.6	679.347							Pet9p
		767.423	767.423	767.423	1135.6	679.347							Pet9p
		767.423	767.423	767.423	1135.6	679.347							Pet9p
		767.423	767.423	767.423	1135.6	680.691							Pet9p
		767.423	767.423	767.423	1135.6	680.691							Pet9p
		767.706	767.706	767.706	1135.6	684.346							Chs1p
		767.706	767.706	767.706	1135.6	684.346							Chs1p
					1135.6	685.697							Pma1p
					1135.6	685.697							Sur2p
					1135.6	685.697							Sur2p
					1147.56	685.697							Sur2p
					1147.56	686.846							Sur2p
					1155.94	686.846							Cho2p
					1189.07	686.846							Cho2p
					1189.07	686.846							Erg11p
					1189.07	686.846							Erg11p
		780.15	780.15	780.15	1189.07	686.846							Chs2p
		780.15	780.15	780.15	1189.82	686.846							Chs2p
			780.15	780.15	1189.82	686.846							Chs2p
					1189.82	689.352							Pma2p
		783.406	783.406	783.406	1201.07	689.352							Ist2p
		783.406	783.406	783.406	1201.07	689.352							Ist2p
		783.406	783.406	783.406	1201.07	689.352							Ist2p
		783.406	783.406	783.406	1201.07	690.381							Ist2p
		783.406	783.406	783.406	1201.07	690.381							Ist2p
		783.406	783.406	783.406	1201.07	691.335							Ist2p
					1201.07	692.036							Lcb3p
					1201.07	692.356							Are1p
					1201.07	694.871							Erg24p
					1201.07	694.871							Erg24p
					1204.82	694.871							YDR018c
					1204.82	694.871							YDR018c
	800.12	800.12	800.12	800.12	1204.82	697.363							Nte1p
	800.12	800.12	800.12	800.12	1251.96	697.363							Nte1p
					1251.96	697.363							Erg24p
					1251.96	697.363							Erg24p
		806.411	806.411	806.411	1251.96	698.343							Pet9p
	813.106	813.106	813.106	813.106	1257.29	698.343							Ypc1p
	813.106	813.106	813.106	813.106	1257.29	699.345							Ypc1p
	813.106	813.106	813.106	813.106	1257.29	699.345							Ypc1p
	813.106	813.106	813.106	813.106	1257.29	699.345							Ypc1p
			813.495	813.495	1257.29	699.345							Cst26p
					1257.29	699.345							Pfa4p
					1257.29	699.784							Pfa4p
					1257.29	699.784							Pfa4p
					1257.29	699.784							Pfa4p
					1257.29	699.784							Atm1p
					1257.29	699.784							Atm1p
					1257.29	699.784							Atm1p
		818.399	818.399	818.399	1257.29	699.784							Izh4p
		818.399	818.399	818.399	1257.29	699.784							Izh4p
		818.399	818.399	818.399	1261.61	699.784							Izh4p
		818.399	818.399	818.399	1290.95	699.784							Izh4p
	821.074	821.074	821.074	821.074	1290.95	699.87							Cds1p
	821.45	821.45	821.45	821.45	1290.95	699.87							Pma1p
	821.45	821.45	821.45	821.45	1290.95	700.609							Pma1p
		821.45	821.45	821.45	1290.95	700.609							Pma1p
		832.77	832.77	832.77		700.609							Tcb1p
		832.77	832.77	832.77		700.609							Tcb1p
		832.77	832.77	832.77		700.609							Tcb1p
		832.77	832.77	832.77		700.609							Tcb1p
		833.118	833.118	833.118		700.609							Pma1p
			833.118	833.118		702.677							Pma1p
			833.118	833.118		703.347							Pma1p
				833.118		703.347							Pma1p
				833.118		703.347							Pma1p
	834.42	834.42	834.42	834.42		703.347							Pma1p
	834.42	834.42	834.42	834.42		703.364							Pma1p
	834.42	834.42	834.42	834.42		703.364							Pma1p
		834.42	834.42	834.42		703.72							Pma1p
		834.42	834.42	834.42		703.721							Pma1p
		834.42	834.42	834.42		703.721							Pma1p
		834.42	834.42	834.42		703.721							Pma1p
		834.42	834.42	834.42		703.721							Pma1p
		834.42	834.42	834.42		703.721							Pma1p
		834.421	834.421	834.421		703.721							Pma1p
				834.421		703.721							Pma1p
				834.421		703.721							Pma1p
				834.421		704.042							Pma1p
			834.438	834.438		707.37							Ist2p
			834.438	834.438		708.713							Ist2p
	838.419	838.419	838.419	838.419		708.713							Pma1p
	838.419	838.419	838.419	838.419		710.052							Pma1p
	838.419	838.419	838.419	838.419		710.994							Pma1p
		838.419	838.419	838.419		714.388							Pma1p
						714.388							Cho2p
						714.388							Cho2p
						714.388							Ist2p
		842.16	842.16	842.16		714.388							Pfa4p
		842.16	842.16	842.16		714.388							Pfa4p
		842.427	842.427	842.427		714.388							Flc2p
		842.427	842.427	842.427		714.388							Flc2p
						714.388							Elo1p
						714.388							Elo1p
						714.388							Elo1p
						714.388							Elo1p
						714.388							Elo1p
						717.042							Elo1p
				858.474		717.042							Drs2p
						718.041							Drs2p
						718.041							Drs2p
	863.664	863.664	863.664	863.664		719.026							Pma1p
			866.47	866.47		719.027							Izh1p
			866.47	866.47		719.404							Izh1p
		866.474	866.474	866.474		724.137							Izh3p
	867.168	867.168	867.168	867.168		724.137							Ale1p
	876.463	876.463	876.463	876.463		724.137							Pma2p
	876.463	876.463	876.463	876.463		724.137							Pma2p
						724.137							Pma2p
						724.137							Pma2p
						724.137							Pma2p
						724.137							Pma2p
	876.802	876.802	876.802	876.802		724.137							Chs2p
						724.137							Ssh1p
						724.137							Ssh1p
	898.803	898.803	898.803	898.803		724.137							Por1p
	898.803	898.803	898.803	898.803		724.137							Por1p
	898.803	898.803	898.803	898.803		724.137							Por1p
	901.481	901.481	901.481	901.481		724.137							Neo1p
						724.137							Flc1p
						724.137							Flc1p
	904.27	904.27	904.27	904.27		724.137							Elo3p
	904.27	904.27	904.27	904.27		724.137							Elo3p
	904.27	904.27	904.27	904.27		724.137							Elo3p
	904.27	904.27	904.27	904.27		726.727							Elo3p
	904.27	904.27	904.27	904.27		726.728							Elo3p
	904.27	904.27	904.27	904.27		726.728							Elo3p
		911.465	911.465	911.465		726.728							Por1p
		911.465	911.465	911.465		726.728							Por1p
			921.523	921.523		726.728							Gpt2p
			921.523	921.523		726.728							Gpt2p
			921.523	921.523		726.728							Gpt2p
			921.523	921.523		726.728							Gpt2p
						727.645							Ipt1p
						728.054							Atm1p
						728.054							Atm1p
						732.631							Erg11p
						732.631							Erg11p
		955.838	955.838	955.838		732.631							Nte1p
		955.838	955.838	955.838		732.631							Nte1p
			958.813	958.813		735.955							Flc3p
		959.213	959.213	959.213		735.955							Gpi8p
		959.213	959.213	959.213		735.955							Gpi8p
		959.213	959.213	959.213		743.609							Gpi8p
						743.609							Swf1p
						744.636							Swf1p
						747.737							Swf1p
						749.724							Swf1p
						749.724							Swf1p
	961.062	961.062	961.062	961.062		749.724							Swf1p
	961.062	961.062	961.062	961.062		749.724							Swf1p
	961.062	961.062	961.062	961.062		752.393							Swf1p
	961.062	961.062	961.062	961.062		752.393							Swf1p
	961.062	961.062	961.062	961.062		754.374							Swf1p
						754.374							Neo1p
						754.397							Neo1p
				979.168		754.397							Neo1p
						754.799							Chs3p
						754.799							Chs3p
						754.799							Erg11p
		991.99	991.99	991.99		754.799							Slc1p
		991.99	991.99	991.99		754.799							Slc1p
			999.005	999.005		754.799							Fks1p
			999.005	999.005		754.799							Fks1p
			999.005	999.005		754.799							Fks1p
		1002.49	1002.49	1002.49		754.799							Scs7p
						754.799							Pma1p
	1023.51	1023.51	1023.51	1023.51		756.851							Pma1p
						756.851							Atm1p
						756.851							Atm1p
	1054.6	1054.6	1054.6	1054.6		756.851							Chs2p
						756.851							Nte1p
						756.851							Taz1p
						756.851							Taz1p
						756.851							Taz1p
			1065.14	1065.14		756.851							Gpt2p
			1065.14	1065.14		756.851							Gpt2p
	1066.24	1066.24	1066.24	1066.24		756.851							Sec61p
	1066.24	1066.24	1066.24	1066.24		756.851							Sec61p
	1066.24	1066.24	1066.24	1066.24		757.069							Sec61p
	1089.04	1089.04	1089.04	1089.04		761.71							Neo1p
	1089.08	1089.08	1089.08	1089.08		761.71							Slc1p
	1089.08	1089.08	1089.08	1089.08		762.066							Slc1p
	1109.6	1109.6	1109.6	1109.6		762.066							Cds1p
	1109.6	1109.6	1109.6	1109.6		762.066							Cds1p
			1109.97	1109.97		762.066							Elo1p
			1109.97	1109.97		762.066							Elo1p
			1109.97	1109.97		762.066							Elo1p
						762.066							Pma2p
						762.066							Pma2p
				1135.6		762.066							Dgk1p
				1135.6		762.066							Dgk1p
				1135.6		762.066							Dgk1p
				1135.6		762.066							Dgk1p
				1135.6		762.066							Dgk1p
				1135.6		762.066							Dgk1p
				1135.6		762.066							Dgk1p
				1135.6		762.066							Dgk1p
				1135.6		762.066							Dgk1p
				1135.6		762.066							Dgk1p
						762.066							Lag1p
		1189.07	1189.07	1189.07		762.066							Ipt1p
		1189.07	1189.07	1189.07		762.066							Ipt1p
		1189.07	1189.07	1189.07		762.066							Ipt1p
		1189.07	1189.07	1189.07		762.066							Ipt1p
		1189.82	1189.82	1189.82		762.066							Flc2p
		1189.82	1189.82	1189.82		763.886							Flc2p
		1189.82	1189.82	1189.82		764.678							Flc2p
			1201.07	1201.07		766.39							Swf1p
			1201.07	1201.07		767.066							Swf1p
			1201.07	1201.07		767.066							Swf1p
			1201.07	1201.07		767.423							Swf1p
			1201.07	1201.07		767.423							Swf1p
			1201.07	1201.07		767.423							Swf1p
			1201.07	1201.07		767.423							Swf1p
			1201.07	1201.07		767.423							Swf1p
			1201.07	1201.07		767.423							Swf1p
			1201.07	1201.07		767.423							Swf1p
						767.426							Flc2p
						767.706							Flc2p
						767.706							Flc2p
						767.886							Scs7p
						770.904							Scs7p
						770.904							Scs7p
						770.904							Scs7p
						770.904							Scs7p
						770.904							Scs7p
						770.904							Scs7p
						770.922							Scs7p
						770.922							Scs7p
						771.66							Scs7p
						771.66							Scs7p
						772.752							Scs7p
						772.752							Scs7p
						772.752							Scs7p
						772.752							Cho2p
	1290.95	1290.95	1290.95	1290.95		775.892							Ptr2p
	1290.95	1290.95	1290.95	1290.95		775.892							Ptr2p
	1290.95	1290.95	1290.95	1290.95		776.746							Ptr2p
	1290.95	1290.95	1290.95	1290.95		776.746							Ptr2p
	1290.95	1290.95	1290.95	1290.95		776.746							Ptr2p
						776.746							Chs2p
						776.994							Cho2p
						776.994							Cho2p
						777.438							Cho2p
						777.438							Cho2p
						777.438							Pdr5p
						779.383							Chs2p
						779.383							Taz1p
						779.383							Taz1p
						780.15							Ale1p
						780.15							Ale1p
						780.15							Ale1p
						780.15							Ale1p
						780.152							Erg24p
						782.763							Elo1p
						782.763							Elo1p
						782.763							Elo1p
						782.763							Elo1p
						782.764							Elo1p
						782.764							Elo1p
						782.92							Neo1p
						783.406							Neo1p
						783.406							Pma2p
						783.406							Pma2p
						783.406							Isc1p
						783.406							Isc1p
						783.406							Isc1p
						785.762							Isc1p
						788.437							Pma1p
						789.081							Pma1p
						789.081							Pma1p
						789.081							Pma1p
						789.081							Erg11p
						791.152							Erg11p
						791.152							Erg11p
						795.076							Erg11p
						795.076							YDR018c
						796.42							YDR018c
						796.42							Izh1p
						800.12							Pma1p
						800.12							Pma1p
						804.917							Gup1p
						804.917							Vph1p
						806.411							Vph1p
						810.111							Pma1p
						810.111							Pma1p
						810.111							Pma1p
						810.111							Pma1p
						810.111							Vph1p
						810.781							Vph1p
						810.781							Vph1p
						810.782							Vph1p
						810.783							Vph1p
						810.783							Vph1p
						812.767							Akr2p
						812.767							Akr2p
						813.106							Flc3p
						813.106							Ipt1p
						813.106							Ipt1p
						813.106							Sct1p
						813.495							Erg4p
						814.063							Erg4p
						814.063							Chs3p
						814.063							Drs2p
						814.063							Per1p
						815.372							Per1p
						815.372							Lcb1p
						815.372							Lcb1p
						815.372							Slc1p
						816.115							Slc1p
						816.115							Tcb1p
						816.115							Ist2p
						816.116							Ist2p
						816.116							Opi3p
						816.116							Opi3p
						816.116							Opi3p
						816.116							Opi3p
						816.118							Opi3p
						816.118							Opi3p
						816.118							Opi3p
						817.652							Opi3p
						818.399							Pma1p
						818.399							Pma1p
						818.399							Erg24p
						818.399							Erg24p
						821.074							Gup1p
						821.45							Gup1p
						821.45							Gup1p
						821.45							Izh4p
						824.436							Izh4p
						828.41							Cds1p
						828.41							Tcb1p
						829.075							Tcb1p
						829.075							Tcb1p
						830.78							Tcb1p
						831.423							Erg24p
						831.935							Erg24p
						832.77							Gpt2p
						832.77							Gpt2p
						832.77							Sur2p
						832.77							Tcb1p
						833.118							Tcb1p
						833.118							Ist2p
						833.118							Elo1p
						833.118							Elo1p
						833.118							Elo1p
						834.42							Elo1p
						834.42							Elo1p
						834.42							Elo1p
						834.42							Gpt2p
						834.42							Gup1p
						834.42							Gpt2p
						834.42							Gpt2p
						834.42							Gpt2p
						834.42							Sur2p
						834.421							Chs1p
						834.421							Chs1p
						834.421							Ssh1p
						834.421							Akr2p
						834.438							Akr2p
						834.438							Gpt2p
						834.438							Pma1p
						834.462							Ipt1p
						838.419							Pma1p
						838.419							Pma1p
						838.419							Erg24p
						838.419							Erg24p
						841.407							Pma2p
						841.407							Pma2p
						841.407							Sct1p
						842.16							Sct1p
						842.16							Sct1p
						842.427							Chs2p
						842.427							Ipt1p
						850.423							Ipt1p
						850.423							Ipt1p
						850.423							Ipt1p
						850.423							Ipt1p
						850.423							Ipt1p
						850.423							Ipt1p
						850.424							Cds1p
						850.424							Erg4p
						850.424							Aur1p
						850.424							Gpt2p
						850.424							Are2p
						850.424							Are2p
						852.133							Are2p
						852.133							Gpt2p
						852.495							Gpt2p
						852.495							Gpt2p
						852.495							Gpt2p
						852.495							Gpt2p
						852.495							Gpt2p
						852.495							Gup1p
						853.447							Gup1p
						853.447							Lac1p
						857.467							Lac1p
						858.474							Vph1p
						858.474							Ypr114w
						858.477							Ypr114w
						858.477							Ypr114w
						860.454							Ypr114w
						860.454							Drs2p
						861.443							Drs2p
						861.444							Drs2p
						863.664							Erg24p
						865.7							Erg24p
						866.47							Erg24p
						866.47							Erg24p
						866.474							Erg24p
						867.168							Erg24p
						875.777							Erg24p
						875.777							Erg24p
						875.777							Flc3p
						876.463							Lcb3p
						876.463							Lcb3p
						876.465							Lcb3p
						876.465							Lcb3p
						876.465							Drs2p
						876.465							Drs2p
						876.467							Chs1p
						876.467							Elo1p
						876.802							Elo1p
						879.447							Elo1p
						879.447							Elo1p
						879.491							Elo1p
						879.491							Elo1p
						879.491							Neo1p
						879.491							Ipt1p
						884.81							Ipt1p
						884.81							Are1p
						887.492							Dnf1p
						887.492							Neo1p
						887.492							Neo1p
						890.434							Are2p
						890.434							Are2p
						891.923							Sur2p
						894.787							Sur2p
						895.468							Nte1p
						898.803							Nte1p
						898.803							Nte1p
						898.803							Nte1p
						901.481							Are1p
						904.141							Are1p
						904.141							Are1p
						904.27							Drs2p
						904.27							Gup1p
						904.27							Neo1p
						904.27							Neo1p
						904.27							Neo1p
						904.27							Neo1p
						904.674							Neo1p
						904.674							Neo1p
						906.768							Opi3p
						906.768							Opi3p
						906.768							Opi3p
						906.768							Opi3p
						906.768							Opi3p
						906.768							Pet9p
						906.768							Taz1p
						906.768							Tcb1p
						906.768							Tcb1p
						906.768							Tcb1p
						906.768							Tcb1p
						906.768							Fks1p
						906.769							Fks1p
						906.769							Fks1p
						906.769							Fks1p
						906.769							Fks1p
						906.769							Fks1p
						906.769							Fks1p
						906.769							Fks1p
						906.769							Fks1p
						906.769							Fks1p
						906.769							Fks1p
						906.769							Fks1p
						906.769							Fks1p
						906.769							Por1p
						907.461							Gup2p
						907.461							Erg4p
						907.461							Ipt1p
						907.461							Ipt1p
						909.991							Ipt1p
						911.465							Ipt1p
						911.465							Nte1p
						911.468							Sur2p
						918.781							Sur2p
						921.523							Cwh43p
						921.523							Cwh43p
						921.523							Cwh43p
						921.523							Cwh43p
						932.472							Ist2p
						932.472							Ist2p
						932.472							Flc1p
						932.472							Cwh43p
						938.81							Cwh43p
						938.811							Cwh43p
						940.162							Cwh43p
						940.162							Akr2p
						940.224							Erg24p
						940.224							Pma2p
						941.487							Scs7p
						941.487							Scs7p
						941.487							Ipt1p
						941.487							Ipt1p
						941.487							Arv1p
						941.487							Arv1p
						941.487							Ist2p
						941.487							Ist2p
						941.487							Tcb1p
						941.487							Chs1p
						941.487							Ipt1p
						941.487							Ipt1p
						941.487							Isc1p
						941.487							Isc1p
						941.487							Isc1p
						941.487							Sct1p
						941.487							Gup1p
						941.487							Neo1p
						941.487							Arv1p
						941.487							Pis1p
						941.487							Pis1p
						941.487							Pis1p
						941.487							Pis1p
						941.487							Taz1p
						942.837							Taz1p
						942.837							Taz1p
						944.469							Taz1p
						944.469							Vph1p
						945.662							Vph1p
						945.662							Cds1p
						955.838							Izh2p
						955.838							Izh2p
						958.462							Taz1p
						958.813							Taz1p
						959.213							Chs3p
						959.213							Izh2p
						959.213							Izh2p
						960.17							Izh2p
						960.17							Swf1p
						960.17							Swf1p
						960.17							Swf1p
						961.06							Swf1p
						961.06							Swf1p
						961.06							Neo1p
						961.06							Neo1p
						961.06							Neo1p
						961.062							Neo1p
						961.062							Neo1p
						961.062							Neo1p
						961.062							Dnf1p
						961.062							Sur2p
						976.473							Sur2p
						979.165							Fks1p
						979.165							Fks1p
						979.166							Fks1p
						979.166							Chs2p
						979.167							Pma1p
						979.167							Chs1p
						979.168							Chs1p
						981.805							Drs2p
						981.805							Drs2p
						981.854							Drs2p
						981.854							Drs2p
						981.854							Arv1p
						981.854							Neo1p
						981.854							Neo1p
						981.854							Neo1p
						981.854							Neo1p
						981.854							Neo1p
						981.854							Neo1p
						981.854							Opi3p
						981.854							Opi3p
						981.854							Opi3p
						981.854							Opi3p
						981.854							Opi3p
						981.854							Opi3p
						981.854							Opi3p
						981.854							Opi3p
						981.854							Opi3p
						982.495							Opi3p
						983.164							Opi3p
						986.531							Opi3p
						986.531							Sct1p
						986.531							Neo1p
						991.99							Akr1p
						991.99							Akr1p
						995.486							Lac1p
						995.486							Lac1p
						995.486							Lac1p
						995.486							Lac1p
						999.005							Flc1p
						999.005							Flc1p
						999.005							Neo1p
						1002.49							Cho2p
						1009.54							Cho2p
						1009.54							Dnf1p
						1015.51							Isc1p
						1015.51							Pdr5p
						1015.51							Pdr5p
						1018.18							Pdr5p
						1023.51							Pdr5p
						1023.99							Atm1p
						1023.99							Atm1p
						1023.99							Atm1p
						1023.99							Erg4p
						1029.56							Atm1p
						1029.56							Atm1p
						1033.02							Atm1p
						1033.02							Lcb3p
						1041.9							Lcb3p
						1041.9							Lcb3p
						1054.53							Lcb3p
						1054.6							Lag1p
						1060.87							Atm1p
						1060.87							Atm1p
						1061.53							Lag1p
						1061.92							Lag1p
						1061.92							Lag1p
						1061.92							Lag1p
						1065.14							Lag1p
						1065.14							Lag1p
						1066.24							Lag1p
						1066.24							Lag1p
						1066.24							Lag1p
						1089.04							Lag1p
						1089.08							Lag1p
						1089.08							Pma2p
						1104.13							Pma2p
						1109.6							Neo1p
						1109.6							Dnf1p
						1109.97							Dnf1p
						1109.97							Flc2p
						1109.97							Taz1p
						1112.23							Taz1p
						1112.23							Nte1p
						1112.23							Pma2p
						1116.56							Are2p
						1121.26							Are2p
						1135.6							Erf2p
						1135.6							Erf2p
						1135.6							Lcb3p
						1135.6							Lcb3p
						1135.6							Pma1p
						1135.6							Ale1p
						1135.6							Ale1p
						1135.6							Ale1p
						1135.6							Ale1p
						1135.6							Ale1p
						1155.94							Ale1p
						1182.13							Ale1p
						1182.13							Ale1p
						1189.07							Ale1p
						1189.07							Ale1p
						1189.07							Ale1p
						1189.07							Ale1p
						1189.82							Ale1p
						1189.82							Ale1p
						1189.82							Ale1p
						1201.07							Ale1p
						1201.07							Ale1p
						1201.07							Ale1p
						1201.07							Ale1p
						1201.07							Ale1p
						1201.07							Ale1p
						1201.07							Ale1p
						1201.07							Ale1p
						1201.07							Ale1p
						1201.07							Per1p
						1201.08							Pdr5p
						1201.08							Pma2p
						1201.08							Tcb1p
						1201.08							Tcb1p
						1201.08							Tcb1p
						1204.82							Chs2p
						1204.82							Chs2p
						1204.82							Chs2p
						1218.59							Gup1p
						1218.59							Izh1p
						1257.29							Izh1p
						1257.29							Pis1p
						1257.29							Pis1p
						1257.29							Pis1p
						1257.29							Erg25p
						1257.29							Gpt2p
						1257.29							Ipt1p
						1257.29							Ipt1p
						1257.29							Pma2p
						1257.29							Pma2p
						1257.29							Are1p
						1257.29							Are1p
						1257.29							Akr2p
						1257.29							Akr2p
						1261.61							Are1p
						1265.94							Are2p
						1265.94							Are2p
						1265.94							Are2p
						1265.94							Are2p
						1265.94							Are2p
						1265.94							Are2p
						1265.94							Are2p
						1267.27							Are2p
						1275.13							Are2p
						1275.13							Are2p
						1275.13							Are2p
						1275.13							Are2p
						1275.13							Pma2p
						1275.13							Neo1p
						1275.13							Neo1p
						1275.13							Taz1p
						1275.13							Taz1p
						1275.13							Tcb1p
						1275.13							Tcb1p
						1275.13							Tcb1p
						1290.95							Tcb1p
						1290.95							Tcb1p
						1290.95							Tcb1p
						1290.95							YDR018c
						1290.95							YDR018c
						1427.17							YDR018c
						1427.17							Sur2p
						1427.17							Atm1p
						1427.17							Atm1p
						1427.17							Are2p
						1427.17							Erg4p
						1493.1							Nte1p
						1493.1							Pma1p
						1493.1							Erg11p
						1493.1							Erg11p
						1493.1							Vph1p
						1493.1							Atm1p
						1493.1							Atm1p
						1493.1							Atm1p
						1493.1							Drs2p
						1493.1							Drs2p
						1493.1							Pma2p
						1493.1							Pma2p

## Sheet: EDC promisc. in red (contro (2)
Here the number of XLs is reduced by selecting the number of XLs generated with different ppm deviation cut offs, by												column 1	column 2	column 3	column 4	column 5	column 6
taking the corresponding number of XLS by taking first x XLs when the table is ordered alphabetically with regard to the gene name												Deviation cut off (ppm)	Number of XLs remaining when deviation < cut off of column 1	Number of XLs remaining that belong to the 281 promiscuous XLs when Dev < 5 ppm	number of promiscuous XLs within subgroups of XLs in column 2	column 3 as percent of column 2	column 4 as percent of column 2
Sheet curated in the sense that where Pma2p and Pma1p had XLs between two identical peptides, the ones of Pma2p were removed												5	1486	280	280	0.188425	0.188425
There are 1880 XLs reported, with 505 unique m/z values												2.5	805	163	118	0.202484	0.146584
Of those 383 are promiscuous, their m/z value being claimed as XLs by more than one protein. Those 383 containt 51 unique m/z values.												1.5	549	126	94	0.229508	0.17122
P = promiscuous, spectrum claimed by >1 protein. F1, number of fragmention ions from peptide 1. F2, number of fragmention ions from peptide 2												1.34	493	119	83	0.241379	0.168357
												1	387	84	31	0.217054	0.0801034
												0.5	181	37	0	0.20442	0
	FDR<0.05	Nr.	Score	m/z at ppm < 0.5 promisc = red	m/z at ppm < 1.0 promisc = red	m/z at ppm < 1.34 promisc = red	m/z at ppm < 1.5 promisc = red	m/z at ppm < 2.5 promisc = red	m/z at ppm < 5 promisc = red	P	z	M+H+	calc.	Dev.	Peptide(1)	Protein(1)	From(1)	To(1)	Peptide(2)	Protein(2)	From(1)	To(2)	Site(1)	Site(2)	Rank	Scan	RT		|Dev.|
Cds1p	59	1	81	442.725	442.725	442.725	442.725	442.725	442.725	1	4	1767.88	1767.87	4.3	[ESTAATK]	>sp|P38221	49	55	[ESTAATKESR]	>sp|P38221	49	58	E49	K55		10498	3576	4.3	4.3
Pma1p	117	6	125						442.834	1	5	2210.14	2210.14	-0.21	[VSTQHEK]	>sp|P05030	910	916	[KVTAVVESPEGER]	>sp|P05030	457	469	E915	K457		20160201_Debelyy_8078-SCX6.3987.3987.5	1458.14	0.21	0.21
Atm1p	163	1	228	460.504	460.504	460.504	460.504	460.504	460.504	1	4	1838.99	1839	-3.57	[AmDRGTK]	>sp|P40416	217	223	[SKFRSGLIR]	>sp|P40416	16	24	D219	K17		20160201_Debelyy_8078-SCX6.4865.4865.4	1658.19	3.57	3.57
Atm1p	94	1	228	460.504	460.504	460.504	460.504	460.504	460.504	1	4	1838.99	1839	-3.57	[AmDRGTK]	>sp|P40416	217	223	[SKFRSGLIR]	>sp|P40416	16	24	D219	K17		20160201_Debelyy_8078-SCX6.4865.4865.4	1658.19	3.57	3.57
Erg4p	97	1	110			460.504	460.504	460.504	460.504	1	4	1838.99	1838.99	2.54	[KQMSGDK]	>sp|P25340	358	364	[GQPLSHLKGK]	>sp|P25340	126	135	D363	K133		20160201_Debelyy_8078-SCX6.4865.4865.4	1658.19	2.54	2.54
Erg4p	97	1	110			460.504	460.504	460.504	460.504	1	4	1838.99	1838.99	2.54	[KQMSGDK]	>sp|P25340	358	364	[GQPLSHLKGK]	>sp|P25340	126	135	D363	K133		20160201_Debelyy_8078-SCX6.4865.4865.4	1658.19	2.54	2.54
Pdr5p	167	1	170						460.504	1	4	1838.99	1838.99	1.08	[YVEEVIK]	>sp|P33302	985	991	[TLNKDmLK]	>sp|P33302	428	435	E987	K431		20160201_Debelyy_8078-SCX6.4865.4865.4	1658.19	1.08	1.08
Pdr5p	167	1	170						460.504	1	4	1838.99	1838.99	1.08	[YVEEVIK]	>sp|P33302	985	991	[TLNKDmLK]	>sp|P33302	428	435	E988	K431		20160201_Debelyy_8078-SCX6.4865.4865.4	1658.19	1.08	1.08
Pdr5p	167	1	170						460.504	1	4	1838.99	1838.99	1.08	[YVEEVIK]	>sp|P33302	985	991	[TLNKDmLK]	>sp|P33302	428	435	E987	K431		20160201_Debelyy_8078-SCX6.4865.4865.4	1658.19	1.08	1.08
Pdr5p	167	1	170						460.504	1	4	1838.99	1838.99	1.08	[YVEEVIK]	>sp|P33302	985	991	[TLNKDmLK]	>sp|P33302	428	435	E988	K431		20160201_Debelyy_8078-SCX6.4865.4865.4	1658.19	1.08	1.08
Sct1p	166	2	181						460.504	1	4	1838.99	1839	-1.01	[KTSELNR]	>sp|P32784	617	623	[LTEKFASSK]	>sp|P32784	6	14	K617	E8		20160201_Debelyy_8078-SCX6.4865.4865.4	1658.19	1.01	1.01
Sct1p	166	2	170						460.504	1	4	1838.99	1839	-1.01	[KTSELNR]	>sp|P32784	617	623	[LTEKFASSK]	>sp|P32784	6	14	E620	K9		20160201_Debelyy_8078-SCX6.4865.4865.4	1658.19	1.01	1.01
Sct1p	162	2	181						460.504	1	4	1838.99	1839	-1.01	[KTSELNR]	>sp|P32784	617	623	[LTEKFASSK]	>sp|P32784	6	14	K617	E8		20160201_Debelyy_8078-SCX6.4865.4865.4	1658.19	1.01	1.01
Sct1p	162	2	170						460.504	1	4	1838.99	1839	-1.01	[KTSELNR]	>sp|P32784	617	623	[LTEKFASSK]	>sp|P32784	6	14	E620	K9		20160201_Debelyy_8078-SCX6.4865.4865.4	1658.19	1.01	1.01
Are2p	144	4	147	471.488	471.488	471.488	471.488	471.488	471.488	1	4	1882.93	1882.94	-3.18	[ELMAMRK]	>sp|P53629	162	168	[EKELmAMR]	>sp|P53629	160	167	E162	K161	1	20160201_Debelyy_8078-SCX6.4395.4395.4	1553.79	3.18	3.18
Are2p	128	3	147	471.488	471.488	471.488	471.488	471.488	471.488	1	4	1882.93	1882.94	-3.18	[ELMAMRK]	>sp|P53629	162	168	[EKELmAMR]	>sp|P53629	160	167	E162	K161	1	20160201_Debelyy_8078-SCX6.4395.4395.4	1553.79	3.18	3.18
Vph1p	109	1	128						471.488	1	4	1882.93	1882.93	0.86	[LYEGDTDK]	>sp|P32563	83	90	[TREYKHK]	>sp|P32563	227	233	D89	K231		20160201_Debelyy_8078-SCX6.4395.4395.4	1553.79	0.86	0.86
Vph1p	109	1	110						471.488	1	4	1882.93	1882.93	0.86	[LYEGDTDK]	>sp|P32563	83	90	[TREYKHK]	>sp|P32563	227	233	D87	K231		20160201_Debelyy_8078-SCX6.4395.4395.4	1553.79	0.86	0.86
Vph1p	119	1	130						471.488	1	4	1882.93	1882.93	1.44	[LYEGDTDK]	>sp|P32563	83	90	[TREYKHK]	>sp|P32563	227	233	D89	K231		20150922_Debelyy_7780-dil10x-2ul-140min.5442.5442.4	2057.45	1.44	1.44
Vph1p	119	1	119						471.488	1	4	1882.93	1882.93	1.44	[LYEGDTDK]	>sp|P32563	83	90	[TREYKHK]	>sp|P32563	227	233	D87	K231		20150922_Debelyy_7780-dil10x-2ul-140min.5442.5442.4	2057.45	1.44	1.44
Vph1p	119	1	130						471.488	1	4	1882.93	1882.93	1.44	[LYEGDTDK]	>sp|P32563	83	90	[TREYKHK]	>sp|P32563	227	233	D89	K231		20150922_Debelyy_7780-dil10x-2ul-140min.5442.5442.4	2057.45	1.44	1.44
Vph1p	119	1	119						471.488	1	4	1882.93	1882.93	1.44	[LYEGDTDK]	>sp|P32563	83	90	[TREYKHK]	>sp|P32563	227	233	D87	K231		20150922_Debelyy_7780-dil10x-2ul-140min.5442.5442.4	2057.45	1.44	1.44
Hmg1p	109	1	125					497.285	497.285	1	5	2482.39	2482.39	4.2	[IISKAEK]	>sp|P12683	386	392	[QmAKPIAYVSRFSAK]	>sp|P12683	10	24	E391	K13		16097	4990	4.2	4.2
Tcb1p	137	5	155						497.285	1	5	2482.39	2482.4	-2.96	[LEPPKTK]	>sp|Q12466	28	34	[VFIEKANDLRNLEK]	>sp|Q12466	662	675	K32	E674		16097	4990	2.96	2.96
Chs1p	121	1	179		500.527	500.527	500.527	500.527	500.527	1	4	1999.09	1999.08	1.64	[RSGTEIRK]	>sp|P08004	370	377	[KTGYYANVR]	>sp|P08004	1032	1040	E374	K1032		9669	3306	1.64	1.64
Gpt2p	116	3	120				500.527	500.527	500.527	1	4	1999.09	1999.09	-3.98	[QKREHEK]	>sp|P36148	735	741	[NHPEIIKGR]	>sp|P36148	158	166	K736	E161		9669	3306	3.98	3.98
Lac1p	106	1	192					545.055	545.055	1	4	2177.2	2177.19	2.35	[ESKTAAK]	>sp|P28496	45	51	[ESKTAAKRRMQR]	>sp|P28496	45	56	K47	E45		20150922_Debelyy_7780-dil10x-2ul-140min.5282.5282.4	2016.46	2.35	2.35
Lac1p	106	1	190					545.055	545.055	1	4	2177.2	2177.19	2.35	[ESKTAAK]	>sp|P28496	45	51	[ESKTAAKRRMQR]	>sp|P28496	45	56	E45	K51		20150922_Debelyy_7780-dil10x-2ul-140min.5282.5282.4	2016.46	2.35	2.35
Lac1p	106	1	183					545.055	545.055	1	4	2177.2	2177.19	2.35	[ESKTAAK]	>sp|P28496	45	51	[ESKTAAKRRMQR]	>sp|P28496	45	56	E45	K47		20150922_Debelyy_7780-dil10x-2ul-140min.5282.5282.4	2016.46	2.35	2.35
Lac1p	113	2	192					545.055	545.055	1	4	2177.2	2177.19	2.35	[ESKTAAK]	>sp|P28496	45	51	[ESKTAAKRRMQR]	>sp|P28496	45	56	K47	E45		20150922_Debelyy_7780-dil10x-2ul-140min.5282.5282.4	2016.46	2.35	2.35
Lac1p	113	2	190					545.055	545.055	1	4	2177.2	2177.19	2.35	[ESKTAAK]	>sp|P28496	45	51	[ESKTAAKRRMQR]	>sp|P28496	45	56	E45	K51		20150922_Debelyy_7780-dil10x-2ul-140min.5282.5282.4	2016.46	2.35	2.35
Lac1p	113	2	183					545.055	545.055	1	4	2177.2	2177.19	2.35	[ESKTAAK]	>sp|P28496	45	51	[ESKTAAKRRMQR]	>sp|P28496	45	56	E45	K47		20150922_Debelyy_7780-dil10x-2ul-140min.5282.5282.4	2016.46	2.35	2.35
Per1p	61	1	77						545.055	1	4	2177.2	2177.19	3.82	[KTAYSSFKR]	>sp|P25625	281	289	[QKLMGEFKK]	>sp|P25625	273	281	K288	E278		20150922_Debelyy_7780-dil10x-2ul-140min.5282.5282.4	2016.46	3.82	3.82
Per1p	61	1	77						545.055	1	4	2177.2	2177.19	3.82	[KTAYSSFKR]	>sp|P25625	281	289	[QKLMGEFKK]	>sp|P25625	273	281	K288	E278		20150922_Debelyy_7780-dil10x-2ul-140min.5282.5282.4	2016.46	3.82	3.82
Sct1p	86	2	95						558.557	1	4	2231.21	2231.21	-0.47	[DRRNLAER]	>sp|P32784	574	581	[EFKMAKPEIK]	>sp|P32784	204	213	E580	K206	1	18488	5572	0.47	0.47
Sct1p	86	2	94						558.557	1	4	2231.21	2231.21	-0.47	[DRRNLAER]	>sp|P32784	574	581	[EFKMAKPEIK]	>sp|P32784	204	213	E580	K209	1	18488	5572	0.47	0.47
Slc1p	85	2	117						558.557	1	4	2231.21	2231.22	-4.9	[GLENVKKNK]	>sp|P33333	140	148	[VRDQmVDTLK]	>sp|P33333	234	243	K145	D236		18488	5572	4.9	4.9
Isc1p	64	3	96					611.836	611.836	1	4	2444.32	2444.32	-0.21	[KDRDVHERK]	>sp|P40015	5	13	[THDRELILQR]	>sp|P40015	361	370	K13	E365		20150922_Debelyy_7779-dil20x-2ul-140min.22922.22922.4	6812.88	0.21	0.21
Erg11p	75	1	109		611.837	611.837	611.837	611.837	611.837	1	4	2444.32	2444.32	2.31	[NFRLNER]	>sp|P10614	183	189	[KYGDIFSFVLLGR]	>sp|P10614	86	98	E188	K86		20150922_Debelyy_7779-dil20x-2ul-140min.23455.23455.4	6914.64	2.31	2.31
Are2p	67	1	107	618.329	618.329	618.329	618.329	618.329	618.329	1	3	1852.97	1852.96	3.96	[TLSSKEK]	>sp|P53629	103	109	[YKDSINDPK]	>sp|P53629	364	372	K107	D370		20160201_Debelyy_8078-SCX4.9130.9130.3	2465.17	3.96	3.96
Are2p	67	1	79	618.329	618.329	618.329	618.329	618.329	618.329	1	3	1852.97	1852.96	3.96	[TLSSKEK]	>sp|P53629	103	109	[YKDSINDPK]	>sp|P53629	364	372	K107	D366		20160201_Debelyy_8078-SCX4.9130.9130.3	2465.17	3.96	3.96
Are2p	67	1	79	618.329	618.329	618.329	618.329	618.329	618.329	1	3	1852.97	1852.96	3.96	[TLSSKEK]	>sp|P53629	103	109	[YKDSINDPK]	>sp|P53629	364	372	E108	K365		20160201_Debelyy_8078-SCX4.9130.9130.3	2465.17	3.96	3.96
Pma1p	122	32	133						618.329	1	5	3087.62	3087.61	1.06	[VTAVVESPEGER]	>sp|P05030	458	469	[YKVLEFHPFDPVSKK]	>sp|P05030	443	457	E463	K444	1	13003	4149	1.06	1.06
Pma2p	97	24	133						618.329	1	5	3087.62	3087.61	1.06	[VTAVVESPEGER]	>sp|P19657	487	498	[YKVLEFHPFDPVSKK]	>sp|P19657	472	486	E492	K473	1	13003	4149	1.06	1.06
Pma2p	97	24	107						618.329	1	5	3087.62	3087.61	1.06	[VTAVVESPEGER]	>sp|P19657	487	498	[YKVLEFHPFDPVSKK]	>sp|P19657	472	486	E492	K485	1	13003	4149	1.06	1.06
Pma2p	97	24	107						618.329	1	5	3087.62	3087.61	1.06	[VTAVVESPEGER]	>sp|P19657	487	498	[YKVLEFHPFDPVSKK]	>sp|P19657	472	486	E495	K473	1	13003	4149	1.06	1.06
Pma2p	97	31	117						618.329	1	5	3087.62	3087.61	1.06	[KVTAVVESPEGER]	>sp|P19657	486	498	[YKVLEFHPFDPVSK]	>sp|P19657	472	485	K486	D481	2	13003	4149	1.06	1.06
Pma2p	97	31	110						618.329	1	5	3087.62	3087.61	1.06	[KVTAVVESPEGER]	>sp|P19657	486	498	[YKVLEFHPFDPVSK]	>sp|P19657	472	485	E492	K473	2	13003	4149	1.06	1.06
Chs2p	135	1	156		637.686	637.686	637.686	637.686	637.686	1	3	1911.04	1911.04	1.83	[DAKWVLK]	>sp|P14180	574	580	[MVSDLPPPSK]	>sp|P14180	223	232	K576	D226		20160201_Debelyy_8078-SCX7.28021.28021.3	6362.15	1.83	1.83
Chs2p	86	1	156		637.686	637.686	637.686	637.686	637.686	1	3	1911.04	1911.04	1.83	[DAKWVLK]	>sp|P14180	574	580	[MVSDLPPPSK]	>sp|P14180	223	232	K576	D226		20160201_Debelyy_8078-SCX7.28021.28021.3	6362.15	1.83	1.83
Gpt2p	113	5	115				637.686	637.686	637.686	1	3	1911.04	1911.05	-1.95	[TTKLEALR]	>sp|P36148	432	439	[DHQVMQLK]	>sp|P36148	424	431	K434	D424		20160201_Debelyy_8078-SCX7.28021.28021.3	6362.15	1.95	1.95
Gpt2p	100	3	115				637.686	637.686	637.686	1	3	1911.04	1911.05	-1.95	[TTKLEALR]	>sp|P36148	432	439	[DHQVMQLK]	>sp|P36148	424	431	K434	D424		20160201_Debelyy_8078-SCX7.28021.28021.3	6362.15	1.95	1.95
Sct1p	69	1	70						654.689	1	3	1962.05	1962.05	2.31	[IGENTAR]	>sp|P32784	729	735	[EFKMAKPEIK]	>sp|P32784	204	213	E731	K206		20160201_Debelyy_8078-SCX4.17006.17006.3	3891.3	2.31	2.31
Sct1p	66	1	96						654.69	1	3	1962.05	1962.05	3.21	[IGENTAR]	>sp|P32784	729	735	[EFKMAKPEIK]	>sp|P32784	204	213	E731	K206		20160201_Debelyy_8078-SCX3.15123.15123.3	3949.41	3.21	3.21
Tcb1p	75	2	76						654.69	1	3	1962.05	1962.05	1.25	[VVVEEGSR]	>sp|Q12466	533	540	[VAKNKNYNR]	>sp|Q12466	924	932	E537	K926		20160201_Debelyy_8078-SCX3.15123.15123.3	3949.41	1.25	1.25
Tcb1p	75	2	75						654.69	1	3	1962.05	1962.05	1.25	[VVVEEGSR]	>sp|Q12466	533	540	[VAKNKNYNR]	>sp|Q12466	924	932	E537	K928		20160201_Debelyy_8078-SCX3.15123.15123.3	3949.41	1.25	1.25
Atm1p	76	1	76	684.111	684.111	684.111	684.111	684.111	684.111	1	4	2733.42	2733.43	-1.95	[DNFTSGSR]	>sp|P40416	617	624	[TIADADKIIVLDNGRVR]	>sp|P40416	635	651	D617	K641		13444	4330	1.95	1.95
Atm1p	81	6	90	684.112	684.112	684.112	684.112	684.112	684.112	1	4	2733.43	2733.43	0.1	[DNFTSGSR]	>sp|P40416	617	624	[TIADADKIIVLDNGRVR]	>sp|P40416	635	651	D617	K641		20150922_Debelyy_7780-dil10x-2ul-140min.14222.14222.4	4152.89	0.1	0.1
Taz1p	80	8	95						684.112	1	4	2733.43	2733.42	3.66	[GDEFLEAYPR]	>sp|Q06510	10	19	[RMQKFLPPEGKPK]	>sp|Q06510	365	377	E15	K375	1	20150922_Debelyy_7780-dil10x-2ul-140min.14222.14222.4	4152.89	3.66	3.66
Taz1p	80	8	81						684.112	1	4	2733.43	2733.42	3.66	[GDEFLEAYPR]	>sp|Q06510	10	19	[RMQKFLPPEGKPK]	>sp|Q06510	365	377	E12	K375	1	20150922_Debelyy_7780-dil10x-2ul-140min.14222.14222.4	4152.89	3.66	3.66
Taz1p	94	11	95						684.112	1	4	2733.43	2733.42	3.66	[GDEFLEAYPR]	>sp|Q06510	10	19	[RMQKFLPPEGKPK]	>sp|Q06510	365	377	E15	K375	1	20150922_Debelyy_7780-dil10x-2ul-140min.14222.14222.4	4152.89	3.66	3.66
Erg11p	75	4	76		696.787	696.787	696.787	696.787	696.787	1	5	3479.91	3479.9	2.77	[LMEQKKFVK]	>sp|P10614	147	155	[DHAQKAISGTYmSLIKERRK]	>sp|P10614	255	274	K151	D255		20150922_Debelyy_7779-dil20x-2ul-140min.20822.20822.5	6299.57	2.77	2.77
Erg11p	75	4	76		696.787	696.787	696.787	696.787	696.787	1	5	3479.91	3479.9	2.77	[LMEQKKFVK]	>sp|P10614	147	155	[DHAQKAISGTYmSLIKERRK]	>sp|P10614	255	274	K152	D255		20150922_Debelyy_7779-dil20x-2ul-140min.20822.20822.5	6299.57	2.77	2.77
Erg11p	75	4	75			696.787	696.787	696.787	696.787	1	5	3479.91	3479.9	2.77	[LMEQKKFVK]	>sp|P10614	147	155	[DHAQKAISGTYmSLIKERRK]	>sp|P10614	255	274	E149	K259		20150922_Debelyy_7779-dil20x-2ul-140min.20822.20822.5	6299.57	2.77	2.77
Nte1p	163	3	172					696.788	696.788	1	5	3479.91	3479.89	4.44	[DYDLVPIYGR]	>sp|Q04958	1418	1427	[YFLIYLRISDSLTKLLSSR]	>sp|Q04958	933	951	D1420	K946	1	20150922_Debelyy_7780-dil10x-2ul-140min.23294.23294.5	6316.06	4.44	4.44
Nte1p	163	3	171					696.788	696.788	1	5	3479.91	3479.89	4.44	[DYDLVPIYGR]	>sp|Q04958	1418	1427	[YFLIYLRISDSLTKLLSSR]	>sp|Q04958	933	951	D1418	K946	1	20150922_Debelyy_7780-dil10x-2ul-140min.23294.23294.5	6316.06	4.44	4.44
Ist2p	94	2	115					703.345	703.345	1	3	2108.02	2108.03	-3.84	[AESEIGK]	>sp|P38250	403	409	[AKFDQEWNEVK]	>sp|Q12466	829	839	E404	K830		20160201_Debelyy_8078-SCX2.25985.25985.3	6545.35	3.84	3.84
Ist2p	94	2	115					703.345	703.345	1	3	2108.02	2108.03	-3.84	[AESEIGK]	>sp|P38250	403	409	[AKFDQEWNEVK]	>sp|Q12466	829	839	E406	K830		20160201_Debelyy_8078-SCX2.25985.25985.3	6545.35	3.84	3.84
Ist2p	94	1	137					703.345	703.345	1	3	2108.02	2108.03	-4.3	[AESEIGK]	>sp|P38250	403	409	[AKFDQEWNEVK]	>sp|Q12466	829	839	E404	K830		20160201_Debelyy_8078-SCX2.25596.25596.3	6455.51	4.3	4.3
Ist2p	94	1	137					703.345	703.345	1	3	2108.02	2108.03	-4.3	[AESEIGK]	>sp|P38250	403	409	[AKFDQEWNEVK]	>sp|Q12466	829	839	E406	K830		20160201_Debelyy_8078-SCX2.25596.25596.3	6455.51	4.3	4.3
Pma1p	127	20	148						703.345	1	3	2108.02	2108.01	4.43	[LMNGKPmK]	>sp|P05030	885	892	[DDTAQTVSEAR]	>sp|P05030	538	548	K889	D538	1	20160201_Debelyy_8078-SCX2.25596.25596.3	6455.51	4.43	4.43
Pma1p	127	20	148						703.345	1	3	2108.02	2108.01	4.43	[LMNGKPmK]	>sp|P05030	885	892	[DDTAQTVSEAR]	>sp|P05030	538	548	K889	D539	1	20160201_Debelyy_8078-SCX2.25596.25596.3	6455.51	4.43	4.43
Pma1p	127	20	137						703.345	1	3	2108.02	2108.01	4.43	[LMNGKPmK]	>sp|P05030	885	892	[DDTAQTVSEAR]	>sp|P05030	538	548	K889	E546	1	20160201_Debelyy_8078-SCX2.25596.25596.3	6455.51	4.43	4.43
Pma1p	67	1	148						703.345	1	3	2108.02	2108.01	4.43	[LMNGKPmK]	>sp|P05030	885	892	[DDTAQTVSEAR]	>sp|P05030	538	548	K889	D538	1	20160201_Debelyy_8078-SCX2.25596.25596.3	6455.51	4.43	4.43
Pma1p	67	1	148						703.345	1	3	2108.02	2108.01	4.43	[LMNGKPmK]	>sp|P05030	885	892	[DDTAQTVSEAR]	>sp|P05030	538	548	K889	D539	1	20160201_Debelyy_8078-SCX2.25596.25596.3	6455.51	4.43	4.43
Pma1p	67	1	137						703.345	1	3	2108.02	2108.01	4.43	[LMNGKPmK]	>sp|P05030	885	892	[DDTAQTVSEAR]	>sp|P05030	538	548	K889	E546	1	20160201_Debelyy_8078-SCX2.25596.25596.3	6455.51	4.43	4.43
Pma1p	67	3	84						703.345	1	3	2108.02	2108.01	4.43	[LmNGKPMK]	>sp|P05030	885	892	[DDTAQTVSEAR]	>sp|P05030	538	548	K889	D538	2	20160201_Debelyy_8078-SCX2.25596.25596.3	6455.51	4.43	4.43
Pma1p	67	3	84						703.345	1	3	2108.02	2108.01	4.43	[LmNGKPMK]	>sp|P05030	885	892	[DDTAQTVSEAR]	>sp|P05030	538	548	K889	D539	2	20160201_Debelyy_8078-SCX2.25596.25596.3	6455.51	4.43	4.43
Pma1p	67	3	78						703.345	1	3	2108.02	2108.01	4.43	[LmNGKPMK]	>sp|P05030	885	892	[DDTAQTVSEAR]	>sp|P05030	538	548	K889	E546	2	20160201_Debelyy_8078-SCX2.25596.25596.3	6455.51	4.43	4.43
Pma1p	67	2	109						703.345	1	3	2108.02	2108.01	4.9	[LMNGKPmK]	>sp|P05030	885	892	[DDTAQTVSEAR]	>sp|P05030	538	548	K889	D538		20160201_Debelyy_8078-SCX2.25985.25985.3	6545.35	4.9	4.9
Pma1p	67	2	109						703.345	1	3	2108.02	2108.01	4.9	[LMNGKPmK]	>sp|P05030	885	892	[DDTAQTVSEAR]	>sp|P05030	538	548	K889	D539		20160201_Debelyy_8078-SCX2.25985.25985.3	6545.35	4.9	4.9
Pma1p	67	2	109						703.345	1	3	2108.02	2108.01	4.9	[LMNGKPmK]	>sp|P05030	885	892	[DDTAQTVSEAR]	>sp|P05030	538	548	K889	E546		20160201_Debelyy_8078-SCX2.25985.25985.3	6545.35	4.9	4.9
Are2p	144	3	148	747.071	747.071	747.071	747.071	747.071	747.071	1	3	2239.2	2239.19	2.81	[LNAADAGK]	>sp|P53629	19	26	[DSINDPKVIGALEK]	>sp|P53629	366	379	D23	K372		20160201_Debelyy_8078-SCX2.25786.25786.3	6499.02	2.81	2.81
Are2p	59	1	148	747.071	747.071	747.071	747.071	747.071	747.071	1	3	2239.2	2239.19	2.81	[LNAADAGK]	>sp|P53629	19	26	[DSINDPKVIGALEK]	>sp|P53629	366	379	D23	K372		20160201_Debelyy_8078-SCX2.25786.25786.3	6499.02	2.81	2.81
Drs2p	67	3	86		747.071	747.071	747.071	747.071	747.071	1	3	2239.2	2239.2	0.71	[ALVVKMVKR]	>sp|P39524	935	943	[NVGDAEGNGEPR]	>sp|P39524	172	183	K939	D175		20160201_Debelyy_8078-SCX2.25786.25786.3	6499.02	0.71	0.71
Drs2p	67	3	86		747.071	747.071	747.071	747.071	747.071	1	3	2239.2	2239.2	0.71	[ALVVKMVKR]	>sp|P39524	935	943	[NVGDAEGNGEPR]	>sp|P39524	172	183	K939	E177		20160201_Debelyy_8078-SCX2.25786.25786.3	6499.02	0.71	0.71
Drs2p	67	3	86		747.071	747.071	747.071	747.071	747.071	1	3	2239.2	2239.2	0.71	[ALVVKMVKR]	>sp|P39524	935	943	[NVGDAEGNGEPR]	>sp|P39524	172	183	K939	E181		20160201_Debelyy_8078-SCX2.25786.25786.3	6499.02	0.71	0.71
Are1p	72	1	143	755.748	755.748	755.748	755.748	755.748	755.748	1	3	2265.23	2265.23	-0.22	[TTEKTDK]	>sp|P25628	167	173	[YLSHLKSKSRSR]	>sp|P25628	90	101	D172	K95		20150922_Debelyy_7779-dil20x-2ul-140min.16778.16778.3	5238.63	0.22	0.22
Are1p	72	1	98	755.748	755.748	755.748	755.748	755.748	755.748	1	3	2265.23	2265.23	-0.22	[TTEKTDK]	>sp|P25628	167	173	[YLSHLKSKSRSR]	>sp|P25628	90	101	E169	K95		20150922_Debelyy_7779-dil20x-2ul-140min.16778.16778.3	5238.63	0.22	0.22
Are1p	80	1	143	755.748	755.748	755.748	755.748	755.748	755.748	1	3	2265.23	2265.23	-0.22	[TTEKTDK]	>sp|P25628	167	173	[YLSHLKSKSRSR]	>sp|P25628	90	101	D172	K95		20150922_Debelyy_7779-dil20x-2ul-140min.16778.16778.3	5238.63	0.22	0.22
Are1p	80	1	98	755.748	755.748	755.748	755.748	755.748	755.748	1	3	2265.23	2265.23	-0.22	[TTEKTDK]	>sp|P25628	167	173	[YLSHLKSKSRSR]	>sp|P25628	90	101	E169	K95		20150922_Debelyy_7779-dil20x-2ul-140min.16778.16778.3	5238.63	0.22	0.22
Drs2p	153	1	198		755.748	755.748	755.748	755.748	755.748	1	3	2265.23	2265.22	2.97	[FPDGSIK]	>sp|P39524	711	717	[QSRVETAKFIDVK]	>sp|P39524	349	361	D713	K356		20150922_Debelyy_7779-dil20x-2ul-140min.16778.16778.3	5238.63	2.97	2.97
Drs2p	153	1	198		755.748	755.748	755.748	755.748	755.748	1	3	2265.23	2265.22	2.97	[FPDGSIK]	>sp|P39524	711	717	[QSRVETAKFIDVK]	>sp|P39524	349	361	D713	K356		20150922_Debelyy_7779-dil20x-2ul-140min.16778.16778.3	5238.63	2.97	2.97
Cho2p	108	1	116	758.392	758.392	758.392	758.392	758.392	758.392	1	4	3030.55	3030.56	-3.36	[ESVTEIKATEK]	>sp|P05374	731	741	[SSNVTFKPPVTHDMVR]	>sp|P05374	30	45	E731	K36	1	23247	6703	3.36	3.36
Por1p	45	1	107						758.392	1	4	3030.55	3030.56	-3.36	{mSPPVYSDISR]	>sp|P04840	0	11	[AKQPVKDGPLSTNVEAK]	>sp|P04840	45	61	{0	E59		23247	6703	3.36	3.36
Por1p	45	1	99						758.392	1	4	3030.55	3030.56	-3.36	{mSPPVYSDISR]	>sp|P04840	0	11	[AKQPVKDGPLSTNVEAK]	>sp|P04840	45	61	D8	K50		23247	6703	3.36	3.36
Por1p	45	1	65						758.392	1	4	3030.55	3030.56	-3.36	{mSPPVYSDISR]	>sp|P04840	0	11	[AKQPVKDGPLSTNVEAK]	>sp|P04840	45	61	D8	K46		23247	6703	3.36	3.36
Are1p	77	2	86	760.003	760.003	760.003	760.003	760.003	760.003	1	5	3795.99	3795.99	-1.77	[SKSRSRFHRKDASK]	>sp|P25628	96	109	{mTETKDLLQDEEFLKIR]	>sp|P25628	0	17	K97	D10		24723	6919	1.77	1.77
Are1p	77	2	80	760.003	760.003	760.003	760.003	760.003	760.003	1	5	3795.99	3795.99	-1.77	[SKSRSRFHRKDASK]	>sp|P25628	96	109	{mTETKDLLQDEEFLKIR]	>sp|P25628	0	17	K97	E11		24723	6919	1.77	1.77
Are1p	77	2	80	760.003	760.003	760.003	760.003	760.003	760.003	1	5	3795.99	3795.99	-1.77	[SKSRSRFHRKDASK]	>sp|P25628	96	109	{mTETKDLLQDEEFLKIR]	>sp|P25628	0	17	K97	E12		24723	6919	1.77	1.77
Flc1p	80	3	99			760.003	760.003	760.003	760.003	1	5	3795.99	3795.99	-1.11	[GIKRMGYRmK]	>sp|Q08967	303	312	[NTSVYKRAENVLYGNSNTLIFR]	>sp|Q08967	281	302	K305	E289		24723	6919	1.11	1.11
Are2p	102	1	204	775.646	775.646	775.646	775.646	775.646	775.646	1	4	3099.56	3099.57	-4.66	[REKELmAmR]	>sp|P53629	159	167	{mDKKKDLLENEQFLR]	>sp|P53629	0	15	E160	{0		20151202_Debelyy_7988-dil10x-6ul-140min.10694.10694.4	3569.02	4.66	4.66
Are2p	102	1	204	775.646	775.646	775.646	775.646	775.646	775.646	1	4	3099.56	3099.57	-4.66	[REKELmAmR]	>sp|P53629	159	167	{mDKKKDLLENEQFLR]	>sp|P53629	0	15	E160	K3		20151202_Debelyy_7988-dil10x-6ul-140min.10694.10694.4	3569.02	4.66	4.66
Are2p	102	1	204	775.646	775.646	775.646	775.646	775.646	775.646	1	4	3099.56	3099.57	-4.66	[REKELmAmR]	>sp|P53629	159	167	{mDKKKDLLENEQFLR]	>sp|P53629	0	15	E160	K4		20151202_Debelyy_7988-dil10x-6ul-140min.10694.10694.4	3569.02	4.66	4.66
Are2p	102	1	204	775.646	775.646	775.646	775.646	775.646	775.646	1	4	3099.56	3099.57	-4.66	[REKELmAmR]	>sp|P53629	159	167	{mDKKKDLLENEQFLR]	>sp|P53629	0	15	E160	K5		20151202_Debelyy_7988-dil10x-6ul-140min.10694.10694.4	3569.02	4.66	4.66
Are2p	102	1	204	775.646	775.646	775.646	775.646	775.646	775.646	1	4	3099.56	3099.57	-4.66	[REKELmAmR]	>sp|P53629	159	167	{mDKKKDLLENEQFLR]	>sp|P53629	0	15	K161	D2		20151202_Debelyy_7988-dil10x-6ul-140min.10694.10694.4	3569.02	4.66	4.66
Are2p	102	1	204	775.646	775.646	775.646	775.646	775.646	775.646	1	4	3099.56	3099.57	-4.66	[REKELmAmR]	>sp|P53629	159	167	{mDKKKDLLENEQFLR]	>sp|P53629	0	15	K161	D6		20151202_Debelyy_7988-dil10x-6ul-140min.10694.10694.4	3569.02	4.66	4.66
Are2p	102	1	204	775.646	775.646	775.646	775.646	775.646	775.646	1	4	3099.56	3099.57	-4.66	[REKELmAmR]	>sp|P53629	159	167	{mDKKKDLLENEQFLR]	>sp|P53629	0	15	E162	{0		20151202_Debelyy_7988-dil10x-6ul-140min.10694.10694.4	3569.02	4.66	4.66
Are2p	102	1	204	775.646	775.646	775.646	775.646	775.646	775.646	1	4	3099.56	3099.57	-4.66	[REKELmAmR]	>sp|P53629	159	167	{mDKKKDLLENEQFLR]	>sp|P53629	0	15	E162	K3		20151202_Debelyy_7988-dil10x-6ul-140min.10694.10694.4	3569.02	4.66	4.66
Are2p	102	1	204	775.646	775.646	775.646	775.646	775.646	775.646	1	4	3099.56	3099.57	-4.66	[REKELmAmR]	>sp|P53629	159	167	{mDKKKDLLENEQFLR]	>sp|P53629	0	15	E162	K5		20151202_Debelyy_7988-dil10x-6ul-140min.10694.10694.4	3569.02	4.66	4.66
Are2p	102	1	203	775.646	775.646	775.646	775.646	775.646	775.646	1	4	3099.56	3099.57	-4.66	[REKELmAmR]	>sp|P53629	159	167	{mDKKKDLLENEQFLR]	>sp|P53629	0	15	E162	K4		20151202_Debelyy_7988-dil10x-6ul-140min.10694.10694.4	3569.02	4.66	4.66
Nte1p	156	1	245					775.646	775.646	1	4	3099.56	3099.57	-3.29	[SKSQDKK]	>sp|Q04958	787	793	[ASETLFSQGDSANGIYVVLNGR]	>sp|Q04958	966	987	K788	E968		20151202_Debelyy_7988-dil10x-6ul-140min.10694.10694.4	3569.02	3.29	3.29
Nte1p	156	1	245					775.646	775.646	1	4	3099.56	3099.57	-3.29	[SKSQDKK]	>sp|Q04958	787	793	[ASETLFSQGDSANGIYVVLNGR]	>sp|Q04958	966	987	K792	E968		20151202_Debelyy_7988-dil10x-6ul-140min.10694.10694.4	3569.02	3.29	3.29
Taz1p	102	3	192						775.646	1	4	3099.56	3099.57	-3.57	{mSFRDVLER]	>sp|Q06510	0	9	[IASEAVTDSmFRQILPR]	>sp|Q06510	234	250	{0	E237		20151202_Debelyy_7988-dil10x-6ul-140min.10694.10694.4	3569.02	3.57	3.57
Dnf1p	252	2	270		790.901	790.901	790.901	790.901	790.901	1	4	3160.58	3160.57	4.22	[LAEmIPEFFYK]	>sp|P32660	1184	1194	[AEIAKDRDTMIDELR]	>sp|P32660	717	731	E1190	K721	1	20151202_Debelyy_7988-dil10x-6ul-140min.10837.10837.4	3606.03	4.22	4.22
Dnf1p	252	3	262		790.901	790.901	790.901	790.901	790.901	1	4	3160.58	3160.57	4.22	[LAEMIPEFFYK]	>sp|P32660	1184	1194	[AEIAKDRDTmIDELR]	>sp|P32660	717	731	E1190	K721	2	20151202_Debelyy_7988-dil10x-6ul-140min.10837.10837.4	3606.03	4.22	4.22
Fks1p	223	1	266			790.901	790.901	790.901	790.901	1	4	3160.58	3160.57	4.07	[IEGDNSLEAADFR]	>sp|P38631	276	288	[FKPHELENAEFLLR]	>sp|P38631	1010	1023	D286	K1011	1	20151202_Debelyy_7988-dil10x-6ul-140min.10837.10837.4	3606.03	4.07	4.07
Atm1p	164	1	176	858.476	858.476	858.476	858.476	858.476	858.476	1	2	1715.94	1715.94	0.01	[AMDRGTK]	>sp|P40416	217	223	[GNNKVRIR]	>sp|P40416	103	110	D219	K106		20151202_Debelyy_7988-dil10x-6ul-140min.19062.19062.2	5615.28	0.01	0.01
Izh1p	63	1	140					858.476	858.476	1	2	1715.94	1715.94	4.99	{MSITTTR]	>sp|Q03419	0	7	[IPETLAPGK]	>sp|Q03419	269	277	{0	E271		20151202_Debelyy_7988-dil10x-6ul-140min.19062.19062.2	5615.28	4.99	4.99
Chs1p	186	1	207		897.79	897.79	897.79	897.79	897.79	1	3	2691.36	2691.35	2.59	[SGTEIRKFK]	>sp|P08004	371	379	[EYLHDDSRPVNDGK]	>sp|P08004	281	294	K377	E281		20151202_Debelyy_7988-dil10x-6ul-140min.25273.25273.3	7010.04	2.59	2.59
Chs1p	186	1	203		897.79	897.79	897.79	897.79	897.79	1	3	2691.36	2691.35	2.59	[SGTEIRKFK]	>sp|P08004	371	379	[EYLHDDSRPVNDGK]	>sp|P08004	281	294	K377	D285		20151202_Debelyy_7988-dil10x-6ul-140min.25273.25273.3	7010.04	2.59	2.59
Chs1p	186	1	203		897.79	897.79	897.79	897.79	897.79	1	3	2691.36	2691.35	2.59	[SGTEIRKFK]	>sp|P08004	371	379	[EYLHDDSRPVNDGK]	>sp|P08004	281	294	K377	D286		20151202_Debelyy_7988-dil10x-6ul-140min.25273.25273.3	7010.04	2.59	2.59
Fks1p	223	3	245			897.79	897.79	897.79	897.79	1	3	2691.36	2691.36	-1.9	[EDDQFSR]	>sp|P38631	863	869	[MARRKFKFLVSmQR]	>sp|P38631	993	1006	E863	K999		20151202_Debelyy_7988-dil10x-6ul-140min.25273.25273.3	7010.04	1.9	1.9
Fks1p	223	3	241			897.79	897.79	897.79	897.79	1	3	2691.36	2691.36	-1.9	[EDDQFSR]	>sp|P38631	863	869	[MARRKFKFLVSmQR]	>sp|P38631	993	1006	D864	K999		20151202_Debelyy_7988-dil10x-6ul-140min.25273.25273.3	7010.04	1.9	1.9
Fks1p	223	3	241			897.79	897.79	897.79	897.79	1	3	2691.36	2691.36	-1.9	[EDDQFSR]	>sp|P38631	863	869	[MARRKFKFLVSmQR]	>sp|P38631	993	1006	D865	K999		20151202_Debelyy_7988-dil10x-6ul-140min.25273.25273.3	7010.04	1.9	1.9
Atm1p	94	4	101	906.474	906.474	906.474	906.474	906.474	906.474	1	3	2717.41	2717.4	2.09	[GLMISGGEKQR]	>sp|P40416	570	580	[IDATDEEVITVVEK]	>sp|P40416	535	548	K578	D539		20160201_Debelyy_8078-SCX6.16103.16103.3	3897.69	2.09	2.09
Atm1p	94	4	98	906.474	906.474	906.474	906.474	906.474	906.474	1	3	2717.41	2717.4	2.09	[GLMISGGEKQR]	>sp|P40416	570	580	[IDATDEEVITVVEK]	>sp|P40416	535	548	K578	D536		20160201_Debelyy_8078-SCX6.16103.16103.3	3897.69	2.09	2.09
Flc1p	71	1	99				906.474	906.474	906.474	1	3	2717.41	2717.42	-4.93	[ITQQEVSPDR]	>sp|Q08967	701	710	[ETTRPTFSEKVLR]	>sp|Q08967	667	679	E705	K676		20160201_Debelyy_8078-SCX6.16103.16103.3	3897.69	4.93	4.93
Dnf1p	269	1	319		916.215	916.215	916.215	916.215	916.215	1	4	3661.84	3661.84	0.96	[NKKGNPIMGRSK]	>sp|P32660	124	135	[DmIDEEGNPImQYPRNKIR]	>sp|P32660	179	197	K126	D179	1	24209	6827	0.96	0.96
Dnf1p	269	1	306		916.215	916.215	916.215	916.215	916.215	1	4	3661.84	3661.84	0.96	[NKKGNPIMGRSK]	>sp|P32660	124	135	[DmIDEEGNPImQYPRNKIR]	>sp|P32660	179	197	K126	D182	1	24209	6827	0.96	0.96
Dnf1p	269	1	306		916.215	916.215	916.215	916.215	916.215	1	4	3661.84	3661.84	0.96	[NKKGNPIMGRSK]	>sp|P32660	124	135	[DmIDEEGNPImQYPRNKIR]	>sp|P32660	179	197	K126	E183	1	24209	6827	0.96	0.96
Dnf1p	269	2	300		916.215	916.215	916.215	916.215	916.215	1	4	3661.84	3661.84	0.96	[NKKGNPImGRSK]	>sp|P32660	124	135	[DMIDEEGNPImQYPRNKIR]	>sp|P32660	179	197	K126	D179	2	24209	6827	0.96	0.96
Dnf1p	269	2	292		916.215	916.215	916.215	916.215	916.215	1	4	3661.84	3661.84	0.96	[NKKGNPImGRSK]	>sp|P32660	124	135	[DMIDEEGNPImQYPRNKIR]	>sp|P32660	179	197	K126	D182	2	24209	6827	0.96	0.96
Dnf1p	269	2	291		916.215	916.215	916.215	916.215	916.215	1	4	3661.84	3661.84	0.96	[NKKGNPImGRSK]	>sp|P32660	124	135	[DMIDEEGNPImQYPRNKIR]	>sp|P32660	179	197	K126	E183	2	24209	6827	0.96	0.96
Dnf1p	269	3	308		916.215	916.215	916.215	916.215	916.215	1	4	3661.84	3661.82	4.09	[IPGLNPGDEPR]	>sp|P32660	855	865	[KNIPNPFEDFTKDDIDPGAINR]	>sp|P32660	142	163	D862	K153	3	24209	6827	4.09	4.09
Dnf1p	269	3	304		916.215	916.215	916.215	916.215	916.215	1	4	3661.84	3661.82	4.09	[IPGLNPGDEPR]	>sp|P32660	855	865	[KNIPNPFEDFTKDDIDPGAINR]	>sp|P32660	142	163	E863	K153	3	24209	6827	4.09	4.09
Drs2p	115	1	148		916.215	916.215	916.215	916.215	916.215	1	4	3661.84	3661.82	3.85	[FGNGLKNAFTFK]	>sp|P39524	115	126	[IWVLTGDRQETAINIGmSJR]	>sp|P39524	831	850	K120	E840		24209	6827	3.85	3.85
Drs2p	115	1	144		916.215	916.215	916.215	916.215	916.215	1	4	3661.84	3661.82	3.85	[FGNGLKNAFTFK]	>sp|P39524	115	126	[IWVLTGDRQETAINIGmSJR]	>sp|P39524	831	850	K120	D837		24209	6827	3.85	3.85
Gpt2p	116	1	329				916.215	916.215	916.215	1	4	3661.84	3661.82	4.54	[SRmPJFVTAESSFK]	>sp|P36148	106	119	[KRFISFFGHAMGGIPVPR]	>sp|P36148	120	137	E115	K120	1	24209	6827	4.54	4.54
Gpt2p	116	5	141				916.215	916.215	916.215	1	4	3661.84	3661.82	4.54	[SRMPJFVTAESSFK]	>sp|P36148	106	119	[KRFISFFGHAmGGIPVPR]	>sp|P36148	120	137	E115	K120	2	24209	6827	4.54	4.54
Izh2p	71	1	153					916.215	916.215	1	4	3661.84	3661.86	-4.24	[KREWRPYR]	>sp|Q12442	205	212	[DNDFILHGYVKETSSFIETFK]	>sp|Q12442	51	71	E207	K61		24209	6827	4.24	4.24
Pma1p	122	5	124						916.215	1	4	3661.84	3661.84	-0.14	[GLDAIDK]	>sp|P05030	418	424	[ALGVARKRGEGHWEILGVMPJmDPPR]	>sp|P05030	512	537	D420	K518	1	24209	6827	0.14	0.14
Pma1p	122	8	122						916.215	1	4	3661.84	3661.84	-0.14	[GLDAIDK]	>sp|P05030	418	424	[ALGVARKRGEGHWEILGVmPJMDPPR]	>sp|P05030	512	537	D420	K518	2	24209	6827	0.14	0.14
Dnf1p	89	1	102		919.476	919.476	919.476	919.476	919.476	1	3	2756.41	2756.41	1.32	[VTKAGQHGEK]	>sp|P32660	1437	1446	[EFGSEPSEIVDALLSK]	>sp|P32660	1024	1039	K1439	E1024		20160201_Debelyy_8078-SCX3.26474.26474.3	6514.42	1.32	1.32
Nte1p	72	2	79					919.477	919.477	1	3	2756.41	2756.41	0.47	[SPSAEIGEYEK]	>sp|Q04958	1227	1237	[DYDLVPIYGRVKK]	>sp|Q04958	1418	1430	E1236	K1429		20160201_Debelyy_8078-SCX4.29982.29982.3	6511.89	0.47	0.47
Ist2p	214	2	306					1027.56	1027.56	1	3	3080.66	3080.67	-1.68	[AKVGRLVMPK]	>sp|Q12466	764	773	[IPSPEFNSNNEKELVQR]	>sp|P38250	619	635	K765	E631	1	20151202_Debelyy_7988-dil10x-6ul-140min.23267.23267.3	6666.47	1.68	1.68
Ist2p	214	2	246					1027.56	1027.56	1	3	3080.66	3080.67	-1.68	[AKVGRLVMPK]	>sp|Q12466	764	773	[IPSPEFNSNNEKELVQR]	>sp|P38250	619	635	K765	E623	1	20151202_Debelyy_7988-dil10x-6ul-140min.23267.23267.3	6666.47	1.68	1.68
Ist2p	214	2	246					1027.56	1027.56	1	3	3080.66	3080.67	-1.68	[AKVGRLVMPK]	>sp|Q12466	764	773	[IPSPEFNSNNEKELVQR]	>sp|P38250	619	635	K765	E629	1	20151202_Debelyy_7988-dil10x-6ul-140min.23267.23267.3	6666.47	1.68	1.68
Taz1p	102	1	344						1027.56	1	3	3080.66	3080.65	2.84	{MSFRDVLER]	>sp|Q06510	0	9	[LAAELRAHVAEIRNEVR]	>sp|Q06510	309	325	{0	E312		20151202_Debelyy_7988-dil10x-6ul-140min.23267.23267.3	6666.47	2.84	2.84
Taz1p	102	1	337						1027.56	1	3	3080.66	3080.65	2.84	{MSFRDVLER]	>sp|Q06510	0	9	[LAAELRAHVAEIRNEVR]	>sp|Q06510	309	325	{0	E319		20151202_Debelyy_7988-dil10x-6ul-140min.23267.23267.3	6666.47	2.84	2.84
Taz1p	102	1	243						1027.56	1	3	3080.66	3080.65	2.84	{MSFRDVLER]	>sp|Q06510	0	9	[LAAELRAHVAEIRNEVR]	>sp|Q06510	309	325	{0	E323		20151202_Debelyy_7988-dil10x-6ul-140min.23267.23267.3	6666.47	2.84	2.84
Flc1p	80	1	150			1027.56	1027.56	1027.56	1027.56	1	3	3080.67	3080.66	2.54	[NWRSVLKGSLLR]	>sp|Q08967	364	375	[SAPDKITQQEVSPDR]	>sp|Q08967	696	710	K370	D699		23548	6729	2.54	2.54
Ist2p	245	3	249					1027.56	1027.56	1	3	3080.67	3080.67	0.02	[AKVGRLVMPK]	>sp|Q12466	764	773	[IPSPEFNSNNEKELVQR]	>sp|P38250	619	635	K765	E631		20160201_Debelyy_8078-SCX6.27639.27639.3	6264.31	0.02	0.02
Ist2p	180	1	249					1027.56	1027.56	1	3	3080.67	3080.67	0.02	[AKVGRLVMPK]	>sp|Q12466	764	773	[IPSPEFNSNNEKELVQR]	>sp|P38250	619	635	K765	E631		20160201_Debelyy_8078-SCX6.27639.27639.3	6264.31	0.02	0.02
Ist2p	180	1	240					1027.56	1027.56	1	3	3080.67	3080.67	0.02	[AKVGRLVMPK]	>sp|Q12466	764	773	[IPSPEFNSNNEKELVQR]	>sp|P38250	619	635	K765	E623		20160201_Debelyy_8078-SCX6.27639.27639.3	6264.31	0.02	0.02
Ist2p	180	1	240					1027.56	1027.56	1	3	3080.67	3080.67	0.02	[AKVGRLVMPK]	>sp|Q12466	764	773	[IPSPEFNSNNEKELVQR]	>sp|P38250	619	635	K765	E629		20160201_Debelyy_8078-SCX6.27639.27639.3	6264.31	0.02	0.02
Taz1p	80	1	336						1027.56	1	3	3080.67	3080.65	4.67	{MSFRDVLER]	>sp|Q06510	0	9	[LAAELRAHVAEIRNEVR]	>sp|Q06510	309	325	{0	E312		23548	6729	4.67	4.67
Taz1p	80	1	336						1027.56	1	3	3080.67	3080.65	4.67	{MSFRDVLER]	>sp|Q06510	0	9	[LAAELRAHVAEIRNEVR]	>sp|Q06510	309	325	{0	E319		23548	6729	4.67	4.67
Taz1p	80	1	230						1027.56	1	3	3080.67	3080.65	4.67	{MSFRDVLER]	>sp|Q06510	0	9	[LAAELRAHVAEIRNEVR]	>sp|Q06510	309	325	{0	E323		23548	6729	4.67	4.67
Flc1p	121	1	156				1027.56	1027.56	1027.56	1	3	3080.67	3080.66	4.3	[NWRSVLKGSLLR]	>sp|Q08967	364	375	[SAPDKITQQEVSPDR]	>sp|Q08967	696	710	K370	D699		20151202_Debelyy_7988-dil10x-6ul-140min.23596.23596.3	6735.56	4.3	4.3
Ist2p	214	1	333					1027.56	1027.56	1	3	3080.67	3080.67	1.9	[AKVGRLVMPK]	>sp|Q12466	764	773	[IPSPEFNSNNEKELVQR]	>sp|P38250	619	635	K765	E631	1	20151202_Debelyy_7988-dil10x-6ul-140min.23596.23596.3	6735.56	1.9	1.9
Ist2p	214	1	258					1027.56	1027.56	1	3	3080.67	3080.67	1.9	[AKVGRLVMPK]	>sp|Q12466	764	773	[IPSPEFNSNNEKELVQR]	>sp|P38250	619	635	K765	E629	1	20151202_Debelyy_7988-dil10x-6ul-140min.23596.23596.3	6735.56	1.9	1.9
Ist2p	214	1	257					1027.56	1027.56	1	3	3080.67	3080.67	1.9	[AKVGRLVMPK]	>sp|Q12466	764	773	[IPSPEFNSNNEKELVQR]	>sp|P38250	619	635	K765	E623	1	20151202_Debelyy_7988-dil10x-6ul-140min.23596.23596.3	6735.56	1.9	1.9
Ptr2p	80	1	125						1031.54	1	3	3092.61	3092.6	4.03	[SFKVJWILTKNK]	>sp|P32901	308	319	[FDFNAAKPSVHPEK]	>sp|P32901	320	333	K317	E332		25679	7131	4.03	4.03
Ptr2p	80	1	111						1031.54	1	3	3092.61	3092.6	4.03	[SFKVJWILTKNK]	>sp|P32901	308	319	[FDFNAAKPSVHPEK]	>sp|P32901	320	333	K310	E332		25679	7131	4.03	4.03
Ptr2p	80	1	89						1031.54	1	3	3092.61	3092.6	4.03	[SFKVJWILTKNK]	>sp|P32901	308	319	[FDFNAAKPSVHPEK]	>sp|P32901	320	333	K317	D321		25679	7131	4.03	4.03
Tcb1p	137	7	140						1031.54	1	3	3092.61	3092.63	-4.91	[VVKKTLNPK]	>sp|Q12466	1033	1041	[VENDYESLEWLNAFLDK]	>sp|Q12466	169	185	K1035	D172	1	25679	7131	4.91	4.91
Tcb1p	137	7	140						1031.54	1	3	3092.61	3092.63	-4.91	[VVKKTLNPK]	>sp|Q12466	1033	1041	[VENDYESLEWLNAFLDK]	>sp|Q12466	169	185	K1035	E174	1	25679	7131	4.91	4.91
Tcb1p	137	7	140						1031.54	1	3	3092.61	3092.63	-4.91	[VVKKTLNPK]	>sp|Q12466	1033	1041	[VENDYESLEWLNAFLDK]	>sp|Q12466	169	185	K1036	E174	1	25679	7131	4.91	4.91
Tcb1p	137	7	139						1031.54	1	3	3092.61	3092.63	-4.91	[VVKKTLNPK]	>sp|Q12466	1033	1041	[VENDYESLEWLNAFLDK]	>sp|Q12466	169	185	K1036	D172	1	25679	7131	4.91	4.91
Tcb1p	137	7	137						1031.54	1	3	3092.61	3092.63	-4.91	[VVKKTLNPK]	>sp|Q12466	1033	1041	[VENDYESLEWLNAFLDK]	>sp|Q12466	169	185	K1035	E177	1	25679	7131	4.91	4.91
Chs2p	115	7	122		1056.23	1056.23	1056.23	1056.23	1056.23	1	3	3166.68	3166.66	4.98	[KVSVILISDGR]	>sp|P14180	336	346	[VFDmDSNVAGAAGQIKTMK]	>sp|P14180	457	475	K336	D461		20151202_Debelyy_7988-dil10x-6ul-140min.26413.26413.3	7244.28	4.98	4.98
Chs2p	115	7	119		1056.23	1056.23	1056.23	1056.23	1056.23	1	3	3166.68	3166.66	4.98	[KVSVILISDGR]	>sp|P14180	336	346	[VFDmDSNVAGAAGQIKTMK]	>sp|P14180	457	475	K336	D459		20151202_Debelyy_7988-dil10x-6ul-140min.26413.26413.3	7244.28	4.98	4.98
Lcb3p	85	1	147					1056.23	1056.23	1	3	3166.68	3166.69	-3.32	{MVDGLNTSNIR]	>sp|P47013	0	11	[NVAARKRLEATHKEGASK]	>sp|P47013	350	367	{0	E358		20151202_Debelyy_7988-dil10x-6ul-140min.26413.26413.3	7244.28	3.32	3.32
Lcb3p	85	1	147					1056.23	1056.23	1	3	3166.68	3166.69	-3.32	{MVDGLNTSNIR]	>sp|P47013	0	11	[NVAARKRLEATHKEGASK]	>sp|P47013	350	367	{0	E363		20151202_Debelyy_7988-dil10x-6ul-140min.26413.26413.3	7244.28	3.32	3.32
Lcb3p	85	1	147					1056.23	1056.23	1	3	3166.68	3166.69	-3.32	{MVDGLNTSNIR]	>sp|P47013	0	11	[NVAARKRLEATHKEGASK]	>sp|P47013	350	367	D3	K355		20151202_Debelyy_7988-dil10x-6ul-140min.26413.26413.3	7244.28	3.32	3.32
Lcb3p	85	1	147					1056.23	1056.23	1	3	3166.68	3166.69	-3.32	{MVDGLNTSNIR]	>sp|P47013	0	11	[NVAARKRLEATHKEGASK]	>sp|P47013	350	367	D3	K362		20151202_Debelyy_7988-dil10x-6ul-140min.26413.26413.3	7244.28	3.32	3.32
Chs2p	115	9	116		1077.89	1077.89	1077.89	1077.89	1077.89	1	3	3231.66	3231.66	-0.44	[LDLPNVFHKKG}	>sp|P14180	953	964	[VFDMDSNVAGAAGQIKTMK]	>sp|P14180	457	475	K961	D459		20151202_Debelyy_7988-dil10x-6ul-140min.24566.24566.3	6890.79	0.44	0.44
[truncated: 1,308 more rows]
