# Supplementary material for: Chemical crosslinking and mass spectrometry to elucidate the topology of integral membrane proteins
Source: PLoS One. 2017 Oct 26;12(10):e0186840. doi: 10.1371/journal.pone.0186840 (PMC5658093; doi:10.1371/journal.pone.0186840)
Supplement: S4 Table — (XLSX) [file pone.0186840.s004.xlsx]

## Sheet: Proteins analyzed
S4 Table. List of proteins analyzed
The page lists the yeast proteins which were analyzed by StavroX and/or pLink.
Available crystal structures or HHpred models are indicated in column B, copies/cell in two different reports in columns C and D
Column E calculates an approximate copy number from those reported in columns C and D, taking into account that, where both references report copy numbers, those of column C are on average 4.65 fold higher
Column F indicates if a protein is reported in S14 Table, containing proteins analyzed by pLink.
Column G indicates which proteins were overexpressed in a single experiment wherein 11 strains, each one oberexpressing a single protein were mixed before preparing membranes
MSPs with mitochondrial proteins underlain green.	Models	{Ghaemmaghami S, et al. (2003)}	{Kulak NA, et al. (2014)}	Average columns C and D: [C + (4.65 x D)]/2	Y = present in S14 Table XLs found by pLink.	Overexpressed (OE) in one experiment
Pma1p	HHPRED	1260000	113952	913139	y
Por1p	HHPRED	not reported	125951	585672	y
Pet9p	REAL_CRYSTAL	not reported	58239	270811	y
Mir1p	HHPRED	not reported	55260	256959
Sss1p	REAL_CRYSTAL	not reported	37440	174096
Erg11p	REAL_CRYSTAL	73200	11797	65912.2
Gas1p		12400	23296	60363.2
Vph1p		55700	12476	58849.3	y
Erg25p		77100	1450	42152.8
Ifa38p		41900	8268	40173	y
Pdr5p	HHPRED	42000	6041	36010.2
Sur2p		54300	3003	34611.6		OE
Slc1p		not reported	5725	26621.3	y	OE
Elo3p		not reported	5628	26170.2		OE
Erg2p	HHPRED	2640	9822	25724.9
Lcb1p		22400	4656	22768.8
Opi3p		5890	5890	17580
Spf1p		1870	6901	16980	y
Sec61p	HHPRED	24800	1808	16892.4	y	OE
Ggc1p		not reported	3185	14810.3	y
Fks1p		not reported	3049	14177.9	y
Erg4p	HHPRED	1640	4909	13017.5	y
Tcb1p		6140	3946	12874.7
Pis1p	HHPRED	3810	3785	11309.7	y
Scs7p		3290	3615	10627.3
Cds1p		8865	not reported	8865
Ssh1p	REAL_CRYSTAL	704	3004	7816.09
Lag1p		not reported	1629	7574.85	y
Ybt1p		3000	1930	5987	y
Cho2p		1810	1922	5680.63	y
Lac1p		2840	1516	5186.83	y
Ist2p		4947	not reported	4947	y
Elo2p		3510	1187	4704.36		OE
Akr1p		4070	not reported	4070	y
Gpt2p		3100	819	3584.98	y	OE
Dgk1p		784	1284	3582.38	y
Dnf1p		not reported	754	3506.1
Ept1p		not reported	701	3259.65
Cwh43p		not reported	696	3236.4
Per1p		3050	not reported	3050
Aur1p		4170	259	2728.54	y	OE
Neo1p	HHPRED	not reported	581	2701.65
Atm1p	REAL_CRYSTAL	3250	370	2544.35	y
Cst26p		2010	609	2518.19
Erg24p	HHPRED	1600	461	1945.45
Hmg1p		1878	not reported	1878
Kei1p		3420	62	1854	y
Isc1p		2170	279	1778.24
Drs2p	HHPRED	606	591	1771.47
Chs1p		not reported	375	1743.75
Gup1p		672	552	1707.56
Chs3p		1510	not reported	1510
Sct1p		1050	330	1344.96	y	OE
Flc1p		not reported	275	1278.75
Gpi8p		1560	189	1249.61
YPR114w		1920	102	1213.44
Nte1p		521	383	1212.15
Elo1p		937	246	1079.74
Flc2p		414	293	935.022
Crd1p		876	not reported	876
Akr2p		815	not reported	815
Taz1p		1340	40	769.389
Flc3p		not reported	160	744
Ipt1p		606	not reported	606	y	OE
Are1p		452	not reported	452
Izh2p	HHPRED	not reported	96	446.4
Chs2p		not reported	79	367.35
Are2p		279	not reported	279
Lcb3p		not reported	58	269.7
Lpp1p		300	15	187.271
Swf1p		not reported	36	167.4
Ydc1p		not reported	29	134.85		OE
Ptr2p	HHPRED	not reported	20	93
Izh3p		not reported	17	79.05
Pfa4		40	not reported	40
Zps1p		not reported	not reported
Cho1p		not reported	not reported
Ale1p		not reported	not reported
Arv1p		not reported	not reported
Csg2p	HHPRED	not reported	not reported
Erf2p		not reported	not reported
Gup2p		not reported	not reported
Izh1p	HHPRED	not reported	not reported
Izh4p	HHPRED	not reported	not reported
Pma2p	HHPRED	not reported	not reported
YDR018c		not reported	not reported
YJR116w		not reported	not reported
Ypc1p		not reported	not reported			OE
Ysr3p		not reported	not reported

## Sheet: Correlations of XLs
For the XLs of 27 MSPs identified by pLink (reported in S14 Table) we determined the correlation of the number of filtered XLs/protein and the reported protein abundance (see page "protein abundance") or the size of protein
Corr. between XLs and copies per cell	0.913968					Corr. between XLs and copies per cell	0.913183
Corr. between XLs and length of protein	0.147913					Corr. between XLs and length of protein	0.124354
Including overexpressed proteins	Copies/cell	BS3-XLS	EDC-XLS	Total XLS	Total XLs + 0.5			Including overexpressed proteins	Copies /cell	Total XLs + 0.5	Log10 of copies per cell	Log2 of total XLs + 0.5				Without overexpressed proteins	copies/cell	Total XLs	number of amino acids	Log10 copies/cell	total XLs + 0.5	Log2 of total XLs + 0.5
Akr1p	4070	1	0	1	1.5			Ipt1p	606	0.5	2.78247	-1				Atm1p	2544.35	0	690	3.40558	0.5	-1
Atm1p	2544.35	0	0	0	0.5			Kei1p	1854	0.5	3.26811	-1				Cho2p	5680.63	0	869	3.7544	0.5	-1
Aur1p	2728.54	0	0	0	0.5			Atm1p	2544.35	0.5	3.40558	-1				Dgk1p	3582.38	0	290	3.55417	0.5	-1
Cho2p	5680.63	0	0	0	0.5			Aur1p	2728.54	0.5	3.43593	-1				Erg4p	13017.5	0	473	4.11453	0.5	-1
Dgk1p	3582.38	0	0	0	0.5			Dgk1p	3582.38	0.5	3.55417	-1				Kei1p	1854	0	221	3.26811	0.5	-1
Erg4p	13017.5	0	0	0	0.5			Akr1p	4070	1.5	3.60959	0.584963				Lac1p	5186.83	0	418	3.7149	0.5	-1
Fks1p	14177.9	3	0	3	3.5			Lac1p	5186.83	0.5	3.7149	-1				Pis1p	11309.7	0	220	4.05345	0.5	-1
Ggc1p	14810	2	2	4	4.5			Cho2p	5680.63	0.5	3.7544	-1				Akr1p	4070	1	764	3.60959	1.5	0.584963
Gpt2p	3584.98	1	3	4	4.5			Pis1p	11309.7	0.5	4.05345	-1				Lag1p	7574.85	1	418	3.87937	1.5	0.584963
Ifa38p	40173	2	0	2	2.5			Erg4p	13017.5	0.5	4.11453	-1				Ifa38p	40173	2	347	4.60393	2.5	1.32193
Ipt1p	606	0	0	0	0.5			Lag1p	7574.85	1.5	3.87937	0.584963				Fks1p	14177.9	3	1876	4.15161	3.5	1.80735
Ist2p	4947	0	4	4	4.5			Slc1p	26621.3	1.5	4.42523	0.584963				Ggc1p	14810	4	300	4.17056	4.5	2.16993
Kei1p	1854	0	0	0	0.5			Ifa38p	40173	2.5	4.60393	1.32193				Ist2p	4947	4	946	3.69434	4.5	2.16993
Lac1p	5186.83	0	0	0	0.5			Sct1p	1344.96	3.5	3.12871	1.80735				Ybt1p	5987	5	1641	3.77721	5.5	2.45943
Lag1p	7574.85	0	1	1	1.5			Fks1p	14177.9	3.5	4.15161	1.80735				Spf1p	16980	8	1215	4.22994	8.5	3.08746
Pet9p	270811	7	7	14	14.5			Gpt2p	3584.98	4.5	3.55449	2.16993				Vph1p	58849.3	9	840	4.76974	9.5	3.24793
Pis1p	11309.7	0	0	0	0.5			Ist2p	4947	4.5	3.69434	2.16993				Pet9p	270811	14	318	5.43267	14.5	3.85798
Pma1p	913139	11	65	76	76.5			Ggc1p	14810	4.5	4.17056	2.16993				Por1p	585672	16	283	5.76765	16.5	4.04439
Por1p	585672	9	7	16	16.5			Ybt1p	5987	5.5	3.77721	2.45943				Pma1p	913139	76	918	5.96054	76.5	6.25739
Sct1p	1344.96	2	1	3	3.5			Spf1p	16980	8.5	4.22994	3.08746				Sum all	1.98037e+06	143
Slc1p	26621.3	0	1	1	1.5			Vph1p	58849.3	9.5	4.76974	3.24793				Sum last five	1.84545e+06	123
Spf1p	16980	7	1	8	8.5			Por1p	585672	16.5	5.76765	4.04439				last five/all	0.931874	0.86014
Vph1p	58849.3	6	3	9	9.5			Pet9p	270811	14.5	5.43267	3.85798			Corr. XLs-copies per cell	0.913183	Corr. XLs-log10 copies/cell	0.730467	Corr log2XLs-log10 copies/cell	0.820376
Ybt1p	5987	0	5	5	5.5			Pma1p	913139	76.5	5.96054	6.25739			Corr. XLs-length	0.124354
				151
Including overexpressed proteins	copies per cell	BS3-XLS	EDC-XLS	Total XLS	Number of amino acids			Including overexpressed proteins	Copies per cell	BS3-XLS	EDC-XLS	BS3-XLS + 0.5	EDC-XLS+ 0.5	Log10 of copies per cell	Log2 BS3-XLs + 0.5	Log 2 EDC-XLs + 0.5
Aur1p	2728.54	0	0	0	401	x		Akr1p	4070	1	0	1.5	0.5	3.60959	0.584963	-1
Ipt1p	606	0	0	0	527	x		Atm1p	2544.35	0	0	0.5	0.5	3.40558	-1	-1
Atm1p	2544.35	0	0	0	690			Aur1p	2728.54	0	0	0.5	0.5	3.43593	-1	-1
Cho2p	5680.63	0	0	0	869			Cho2p	5680.63	0	0	0.5	0.5	3.7544	-1	-1
Dgk1p	3582.38	0	0	0	290			Dgk1p	3582.38	0	0	0.5	0.5	3.55417	-1	-1
Erg4p	13017.5	0	0	0	473			Erg4p	13017.5	0	0	0.5	0.5	4.11453	-1	-1
Kei1p	1854	0	0	0	221			Fks1p	14177.9	3	0	3.5	0.5	4.15161	1.80735	-1
Lac1p	5186.83	0	0	0	418			Ggc1p	14810	2	2	2.5	2.5	4.17056	1.32193	1.32193
Pis1p	11309.7	0	0	0	220			Gpt2p	3584.98	1	3	1.5	3.5	3.55449	0.584963	1.80735
Slc1p	26621.3	0	1	1	303	x		Ifa38p	40173	2	0	2.5	0.5	4.60393	1.32193	-1
Akr1p	4070	1	0	1	764			Ipt1p	606	0	0	0.5	0.5	2.78247	-1	-1
Lag1p	7574.85	0	1	1	418			Ist2p	4947	0	4	0.5	4.5	3.69434	-1	2.16993
Ifa38p	40173	2	0	2	347			Kei1p	1854	0	0	0.5	0.5	3.26811	-1	-1
Sct1p	1344.96	2	1	3	759	x		Lac1p	5186.83	0	0	0.5	0.5	3.7149	-1	-1
Fks1p	14177.9	3	0	3	1876			Lag1p	7574.85	0	1	0.5	1.5	3.87937	-1	0.584963
Gpt2p	3584.98	1	3	4	743	x		Pet9p	270811	7	7	7.5	7.5	5.43267	2.90689	2.90689
Ggc1p	14810	2	2	4	300			Pis1p	11309.7	0	0	0.5	0.5	4.05345	-1	-1
Ist2p	4947	0	4	4	946			Pma1p	913139	11	65	11.5	65.5	5.96054	3.52356	6.03342
Ybt1p	5987	0	5	5	1641			Por1p	585672	9	7	9.5	7.5	5.76765	3.24793	2.90689
Spf1p	16980	7	1	8	1215			Sct1p	1344.96	2	1	2.5	1.5	3.12871	1.32193	0.584963
Vph1p	58849.3	6	3	9	840			Slc1p	26621.2	0	1	0.5	1.5	4.42523	-1	0.584963
Pet9p	270811	7	7	14	318			Spf1p	16980	7	1	7.5	1.5	4.22994	2.90689	0.584963
Por1p	585672	9	7	16	283			Vph1p	58849.3	6	3	6.5	3.5	4.76974	2.70044	1.80735
Pma1p	913139	11	65	76	918			Ybt1p	5987	0	5	0.5	5.5	3.77721	-1	2.45943
Sum all	2.01525e+06	51	100	151	15780					0.821396	0.871066
Sum last five	1.84545e+06	40	83	123	3574
last five/all	0.915742	0.784314	0.83	0.81457	0.226489

## Sheet: Potential lumenal XLs in Phyre2
Here we report the number of theoretically possible XLs linking different lumenal loops of MSPs, for which a 3D HHPRED model had been generated
Criteria are: tryptic peptides contining ≥7 and < 26 amino acids and having in the lumenally exposed residues either K, S, T, or Y residues that could potentially react with BS3. Also, candidate peptides > 20 amino acids that are very hydrophobic are not retained, as they probably would be filtered out by the C18 column during sample preparation. If potentially reactive residues within a potentia…
	Lysines (K) for XLs	X-OH (S,T, Y) groups for XLs	number of lumenal loops	XLs between how many different pairs of loops are theoretically possible?	As column E, but not counting XLs between two hydroxyls	Amino acids in lumenal loops	Potential reactive residues in reliable peptides
Atm1p	0	0	3	0	0	27	0
Crd1p	3	6	4	1	1	59	9
Dnf1p	1	2	5	1	1	88	3
Dnf2p	0	1	5	0	0	86	1
Dnf3p	2	3	5	3	2	86	5
Drs2p	0	12	5	3	0	85	12
Erg2p	0	0	0	0	0	2	0
Erg3p	1	2	1	0	0	18	3
Erg4p	2	3	5	1	1	80	5
Erg9p	3	4	5	3	3	33	7
Erg11p	0	1	1	0	0	5	1
Erg24p	3	7	5	3	3	77	10
Erg28p	2	9	3	1	1	30	11
Izh1p	1	1	4	0	0	39	2
Izh2p	1	5	4	1	1	49	6
Izh4p	1	0	4	0	0	39	1
Neo1p	0	4	5	0	0	66	4
Pis1p	0	1	3	0	0	27	1			R = 0.53
Pma1p	0	1	5	0	0	61	1
Pma2p	0	2	5	0	0	59	2
Sec61p	4	7	5	1	1	133	11
Ssh1p	2	7	5	3	2	134	9
Vph1p	4	2	4	1	1	111	6	0.524295
	30	80	91	22	17	1394	110
