# Supplementary material for: Chemical crosslinking and mass spectrometry to elucidate the topology of integral membrane proteins
Source: PLoS One. 2017 Oct 26;12(10):e0186840. doi: 10.1371/journal.pone.0186840 (PMC5658093; doi:10.1371/journal.pone.0186840)
Supplement: S5 Table — (XLSX) [file pone.0186840.s005.xlsx]

## Sheet: Pma1p_BS3_MGF-EDC
S5 Table. Pma1p crosslinks found by StavroX in inappropriate mgf files
XLs identified by StavroX when searching all mgf files of EDC experiments with the theoretical XLs that BS3 could form in Pma1p
FDR<0.05	Nr.:	Score:	m/z	z	M+H+	calc	Dev.	Peptide(1)	Protein(1)	From(1)	To(1)	Peptide(2)	Protein(2)	From(2)	From(2)	Site(1)	Site(2)	Range:	Scan:	RT	Misc.:
173	1	181	1223.92	3	3669.74	3669.74	0.68	[VSTQHEK]	>sp|P05030	910	916	[STRSVEDFmAAmQRVSTQHEKET}	>sp|P05030	896	919	S911	K916	1	20160201_Debelyy_8078-SCX7.33000.33000.3	7267.4	(H)
173	1	181	1223.92	3	3669.74	3669.74	0.68	[VSTQHEK]	>sp|P05030	910	916	[STRSVEDFmAAmQRVSTQHEKET}	>sp|P05030	896	919	T912	K916	1	20160201_Debelyy_8078-SCX7.33000.33000.3	7267.4	(H)
132	1	323	1271.29	3	3811.86	3811.86	1.76	[VKmLTGDAVGIAK]	>sp|P05030	554	566	[SVEDFmAAmQRVSTQHEKET}	>sp|P05030	899	919	T558	K916		26824	7410	(L)
132	1	319	1271.29	3	3811.86	3811.86	1.76	[VKmLTGDAVGIAK]	>sp|P05030	554	566	[SVEDFmAAmQRVSTQHEKET}	>sp|P05030	899	919	K555	T912		26824	7410	(L)
132	1	318	1271.29	3	3811.86	3811.86	1.76	[VKmLTGDAVGIAK]	>sp|P05030	554	566	[SVEDFmAAmQRVSTQHEKET}	>sp|P05030	899	919	K555	K916		26824	7410	(L)
132	1	316	1271.29	3	3811.86	3811.86	1.76	[VKmLTGDAVGIAK]	>sp|P05030	554	566	[SVEDFmAAmQRVSTQHEKET}	>sp|P05030	899	919	K555	T918		26824	7410	(L)
132	1	299	1271.29	3	3811.86	3811.86	1.76	[VKmLTGDAVGIAK]	>sp|P05030	554	566	[SVEDFmAAmQRVSTQHEKET}	>sp|P05030	899	919	K555	S911		26824	7410	(L)
132	2	149	780.152	4	3117.59	3117.6	-3.71	[LmNGKPmKEK]	>sp|P05030	885	894	[DDTAQTVSEARHLGLR]	>sp|P05030	538	553	K889	T540		17147	5244	(H)
132	2	149	780.152	4	3117.59	3117.6	-3.71	[LmNGKPmKEK]	>sp|P05030	885	894	[DDTAQTVSEARHLGLR]	>sp|P05030	538	553	K889	T543		17147	5244	(H)
132	2	149	780.152	4	3117.59	3117.6	-3.71	[LmNGKPmKEK]	>sp|P05030	885	894	[DDTAQTVSEARHLGLR]	>sp|P05030	538	553	K889	S545		17147	5244	(H)
119	1	361	1251.96	3	3753.86	3753.85	3.05	[VKmLTGDAVGIAK]	>sp|P05030	554	566	[TVEEDHPIPEDVHENYENK]	>sp|P05030	483	501	K555	Y498		26091	7214	(H)
119	2	256	1251.96	3	3753.86	3753.85	2.75	[VKmLTGDAVGIAK]	>sp|P05030	554	566	[TVEEDHPIPEDVHENYENK]	>sp|P05030	483	501	K555	Y498		26744	7374	(H)
119	2	186	1251.96	3	3753.86	3753.85	2.75	[VKmLTGDAVGIAK]	>sp|P05030	554	566	[TVEEDHPIPEDVHENYENK]	>sp|P05030	483	501	K555	T483		26744	7374	(H)
119	4	142	918.781	3	2754.33	2754.32	0.97	[DDTAQTVSEAR]	>sp|P05030	538	548	[KKYGLNQMADEK]	>sp|P05030	98	109	T540	K98		16892	5088	(L)
119	4	142	918.781	3	2754.33	2754.32	0.97	[DDTAQTVSEAR]	>sp|P05030	538	548	[KKYGLNQMADEK]	>sp|P05030	98	109	T540	K99		16892	5088	(L)
119	5	141	708.713	3	2124.12	2124.13	-3.11	[KQAIVQK]	>sp|P05030	356	362	[YGLNQMADEK]	>sp|P05030	100	109	K356	Y100		25618	7110	(H)
119	6	146	1271.3	3	3811.87	3811.89	-4.59	[KGLDAIDKAFLK]	>sp|P05030	417	428	[SVEDFmAAmQRVSTQHEKET}	>sp|P05030	899	919	K424	S899	1	26448	7297	(L)
119	7	141	837.101	3	2509.29	2509.29	-2.21	[VAELASR]	>sp|P05030	502	508	[MLTGDAVGIAKETJR]	>sp|P05030	556	570	S507	K566		26938	7413	(H)
52	1	58	876.126	3	2626.36	2626.37	-2.64	[TSRQIFHR]	>sp|P05030	680	687	[KKYGLNQmADEK]	>sp|P05030	98	109	T680	K98		20160201_Debelyy_8078-FT.10528.10528.3	3277.79	(H)
52	1	58	876.126	3	2626.36	2626.37	-2.64	[TSRQIFHR]	>sp|P05030	680	687	[KKYGLNQmADEK]	>sp|P05030	98	109	T680	K99		20160201_Debelyy_8078-FT.10528.10528.3	3277.79	(H)
52	1	58	876.126	3	2626.36	2626.37	-2.64	[TSRQIFHR]	>sp|P05030	680	687	[KKYGLNQmADEK]	>sp|P05030	98	109	S681	K98		20160201_Debelyy_8078-FT.10528.10528.3	3277.79	(H)
52	1	58	876.126	3	2626.36	2626.37	-2.64	[TSRQIFHR]	>sp|P05030	680	687	[KKYGLNQmADEK]	>sp|P05030	98	109	S681	K99		20160201_Debelyy_8078-FT.10528.10528.3	3277.79	(H)
76	1	78	778.755	3	2334.25	2334.26	-2.06	[LmNGKPMK]	>sp|P05030	885	892	[QYPKAKDALTK]	>sp|P05030	432	442	K889	K435		20160201_Debelyy_8078-SCX4.29094.29094.3	6329.33	(L)
76	1	78	778.755	3	2334.25	2334.26	-2.06	[LmNGKPMK]	>sp|P05030	885	892	[QYPKAKDALTK]	>sp|P05030	432	442	K889	T441		20160201_Debelyy_8078-SCX4.29094.29094.3	6329.33	(L)
88	1	104	458.004	4	1828.99	1828.99	-1.18	[VSTQHEK]	>sp|P05030	910	916	[KGLDAIDK]	>sp|P05030	417	424	T912	K417		20160201_Debelyy_8078-SCX5.4981.4981.4	1678.87	(H)
89	1	118	458.003	4	1828.99	1828.99	-2.11	[VSTQHEK]	>sp|P05030	910	916	[KGLDAIDK]	>sp|P05030	417	424	T912	K417		20160201_Debelyy_8078-SCX6.4939.4939.4	1674.03	(H)
102	1	181	1223.92	3	3669.74	3669.74	0.68	[VSTQHEK]	>sp|P05030	910	916	[STRSVEDFmAAmQRVSTQHEKET}	>sp|P05030	896	919	S911	K916	1	20160201_Debelyy_8078-SCX7.33000.33000.3	7267.4	(H)
102	1	181	1223.92	3	3669.74	3669.74	0.68	[VSTQHEK]	>sp|P05030	910	916	[STRSVEDFmAAmQRVSTQHEKET}	>sp|P05030	896	919	T912	K916	1	20160201_Debelyy_8078-SCX7.33000.33000.3	7267.4	(H)
102	2	178	1223.92	3	3669.74	3669.74	0.68	[VSTQHEKET}	>sp|P05030	910	919	[STRSVEDFmAAmQRVSTQHEK]	>sp|P05030	896	916	K916	S911	2	20160201_Debelyy_8078-SCX7.33000.33000.3	7267.4	(H)
102	2	178	1223.92	3	3669.74	3669.74	0.68	[VSTQHEKET}	>sp|P05030	910	919	[STRSVEDFmAAmQRVSTQHEK]	>sp|P05030	896	916	K916	T912	2	20160201_Debelyy_8078-SCX7.33000.33000.3	7267.4	(H)
102	3	125	1218.59	3	3653.75	3653.75	1.91	[VSTQHEK]	>sp|P05030	910	916	[STRSVEDFmAAMQRVSTQHEKET}	>sp|P05030	896	919	S911	K916	1	20160201_Debelyy_8078-SCX7.33177.33177.3	7310.62	(H)
102	3	125	1218.59	3	3653.75	3653.75	1.91	[VSTQHEK]	>sp|P05030	910	916	[STRSVEDFmAAMQRVSTQHEKET}	>sp|P05030	896	919	T912	K916	1	20160201_Debelyy_8078-SCX7.33177.33177.3	7310.62	(H)
102	4	125	1218.59	3	3653.75	3653.75	1.91	[VSTQHEK]	>sp|P05030	910	916	[STRSVEDFMAAmQRVSTQHEKET}	>sp|P05030	896	919	S911	K916	2	20160201_Debelyy_8078-SCX7.33177.33177.3	7310.62	(H)
102	4	125	1218.59	3	3653.75	3653.75	1.91	[VSTQHEK]	>sp|P05030	910	916	[STRSVEDFMAAmQRVSTQHEKET}	>sp|P05030	896	919	T912	K916	2	20160201_Debelyy_8078-SCX7.33177.33177.3	7310.62	(H)
102	5	125	1218.59	3	3653.75	3653.75	1.91	[VSTQHEKET}	>sp|P05030	910	919	[STRSVEDFmAAMQRVSTQHEK]	>sp|P05030	896	916	K916	S911	3	20160201_Debelyy_8078-SCX7.33177.33177.3	7310.62	(H)
102	5	125	1218.59	3	3653.75	3653.75	1.91	[VSTQHEKET}	>sp|P05030	910	919	[STRSVEDFmAAMQRVSTQHEK]	>sp|P05030	896	916	K916	T912	3	20160201_Debelyy_8078-SCX7.33177.33177.3	7310.62	(H)
102	6	125	1218.59	3	3653.75	3653.75	1.91	[VSTQHEKET}	>sp|P05030	910	919	[STRSVEDFMAAmQRVSTQHEK]	>sp|P05030	896	916	K916	S911	4	20160201_Debelyy_8078-SCX7.33177.33177.3	7310.62	(H)
102	6	125	1218.59	3	3653.75	3653.75	1.91	[VSTQHEKET}	>sp|P05030	910	919	[STRSVEDFMAAmQRVSTQHEK]	>sp|P05030	896	916	K916	T912	4	20160201_Debelyy_8078-SCX7.33177.33177.3	7310.62	(H)
148	1	166	1056.23	3	3166.68	3166.66	3.54	[LMNGKPMKEK]	>sp|P05030	885	894	[VKMLTGDAVGIAKETJR]	>sp|P05030	554	570	K889	K566		20151202_Debelyy_7988-dil10x-6ul-140min.26413.26413.3	7244.28	(H)
148	1	166	1056.23	3	3166.68	3166.66	3.54	[LMNGKPMKEK]	>sp|P05030	885	894	[VKMLTGDAVGIAKETJR]	>sp|P05030	554	570	K889	T568		20151202_Debelyy_7988-dil10x-6ul-140min.26413.26413.3	7244.28	(H)

## Sheet: BS3-XLS_MGF-EDC
XLs identified by StavroX when searching all mgf files of EDC experiments with the theoretical XLs that BS3 could form in Pma1p. Summary of positions linked
98	540
98	680
98	681
99	540
99	680
99	681
100	356
417	912
424	899
435	889
441	889
483	555
498	555
507	566
540	889
543	889
545	889
555	911
555	912
555	916
555	918
558	916
566	889
568	889
911	916
912	916

## Sheet: Pma1p_EDC_MGF-BS3
XLs identified by StavroX when searching all mgf files of BS3 experiments with the theoretical XLs that EDC could form in Pma1p.
FDR<0.05	Nr.:	Score:	m/z	z	M+H+	calc	Dev.	Peptide(1)	Protein(1)	From(1)	To(1)	Peptide(2)	Protein(2)	From(2)	From(2)	Site(1)	Site(2)	Range:	Scan:	RT
76	2	84	549.623	3	1646.86	1646.86	-3.08	[GLDAIDK]	>sp|P05030	418	424	[LMNGKPmK]	>sp|P05030	885	892	D420	K889		20150828_Debelyy_7720-d20x-1ul-140min.17216.17216.3	5303.58
76	2	76	549.623	3	1646.86	1646.86	-3.08	[GLDAIDK]	>sp|P05030	418	424	[LMNGKPmK]	>sp|P05030	885	892	D423	K889		20150828_Debelyy_7720-d20x-1ul-140min.17216.17216.3	5303.58
76	3	78	616.339	4	2462.34	2462.34	-0.76	[LMNGKPmKEK]	>sp|P05030	885	894	[YRVVEILQNR]	>sp|P05030	616	625	K889	E620		20150828_Debelyy_7720-d20x-1ul-140min.23188.23188.4	6880.12
65	1	100	819.737	3	2457.2	2457.18	4.26	[VSTQHEKET}	>sp|P05030	910	919	[ADTGIAVEGATDAAR]	>sp|P05030	645	659	K916	D646		20150415_Debelyy_7263_SCX-frct-50-2ul.19713.19713.3	2875.33
65	1	99	1050.86	3	3150.58	3150.58	-1.57	[YGLNQMADEK]	>sp|P05030	100	109	[KVTAVVESPEGERIVJVK]	>sp|P05030	457	474	E108	K457		20150415_Debelyy_7263_SCX-frct-75-2ul.16886.16886.3	2946.84
65	1	91	1050.86	3	3150.58	3150.58	-1.57	[YGLNQMADEK]	>sp|P05030	100	109	[KVTAVVESPEGERIVJVK]	>sp|P05030	457	474	D107	K457		20150415_Debelyy_7263_SCX-frct-75-2ul.16886.16886.3	2946.84
62	1	65	712.712	3	2136.12	2136.12	2.85	[ALGVARKR]	>sp|P05030	512	519	[SVEDFMAAMQR]	>sp|P05030	899	909	K518	D902		20150415_Debelyy_7263_SCX-frct-125-2ul.11741.11741.3	2558.17
54	1	64	450.831	5	2250.13	2250.12	3.52	[VSTQHEK]	>sp|P05030	910	916	[KKYGLNQmADEK]	>sp|P05030	98	109	E915	K98		20150415_Debelyy_7263_SCX-frct-200-2ul.6560.6560.5	1828.31
47	1	335	1251.96	3	3753.85	3753.87	-4.97	[VKMLTGDAVGIAK]	>sp|P05030	554	566	[STRSVEDFmAAmQRVSTQHEK]	>sp|P05030	896	916	K555	D902		20150415_Debelyy_7263_SCX-frct-300-2ul.11404.11404.3	2991.9
47	1	330	1251.96	3	3753.85	3753.87	-4.97	[VKMLTGDAVGIAK]	>sp|P05030	554	566	[STRSVEDFmAAmQRVSTQHEK]	>sp|P05030	896	916	K555	E901		20150415_Debelyy_7263_SCX-frct-300-2ul.11404.11404.3	2991.9
47	1	274	1251.96	3	3753.85	3753.87	-4.97	[VKMLTGDAVGIAK]	>sp|P05030	554	566	[STRSVEDFmAAmQRVSTQHEK]	>sp|P05030	896	916	K555	E915		20150415_Debelyy_7263_SCX-frct-300-2ul.11404.11404.3	2991.9
47	2	329	1251.96	3	3753.85	3753.87	-4.97	[VKmLTGDAVGIAK]	>sp|P05030	554	566	[STRSVEDFMAAmQRVSTQHEK]	>sp|P05030	896	916	K555	D902		20150415_Debelyy_7263_SCX-frct-300-2ul.11404.11404.3	2991.9
47	2	321	1251.96	3	3753.85	3753.87	-4.97	[VKmLTGDAVGIAK]	>sp|P05030	554	566	[STRSVEDFMAAmQRVSTQHEK]	>sp|P05030	896	916	K555	E901		20150415_Debelyy_7263_SCX-frct-300-2ul.11404.11404.3	2991.9
47	2	271	1251.96	3	3753.85	3753.87	-4.97	[VKmLTGDAVGIAK]	>sp|P05030	554	566	[STRSVEDFMAAmQRVSTQHEK]	>sp|P05030	896	916	K555	E915		20150415_Debelyy_7263_SCX-frct-300-2ul.11404.11404.3	2991.9
47	3	321	1251.96	3	3753.85	3753.87	-4.97	[VKmLTGDAVGIAK]	>sp|P05030	554	566	[STRSVEDFmAAMQRVSTQHEK]	>sp|P05030	896	916	K555	D902		20150415_Debelyy_7263_SCX-frct-300-2ul.11404.11404.3	2991.9
47	3	312	1251.96	3	3753.85	3753.87	-4.97	[VKmLTGDAVGIAK]	>sp|P05030	554	566	[STRSVEDFmAAMQRVSTQHEK]	>sp|P05030	896	916	K555	E901		20150415_Debelyy_7263_SCX-frct-300-2ul.11404.11404.3	2991.9
47	3	246	1251.96	3	3753.85	3753.87	-4.97	[VKmLTGDAVGIAK]	>sp|P05030	554	566	[STRSVEDFmAAMQRVSTQHEK]	>sp|P05030	896	916	K555	E915		20150415_Debelyy_7263_SCX-frct-300-2ul.11404.11404.3	2991.9
47	4	50	992.995	4	3968.96	3968.95	3.66	[LMNGKPmK]	>sp|P05030	885	892	[EKKSTRSVEDFMAAMQRVSTQHEKET}	>sp|P05030	893	919	K889	E917	1	20150415_Debelyy_7263_SCX-frct-300-2ul.10897.10897.4	2889.33
47	4	50	992.995	4	3968.96	3968.95	3.66	[LMNGKPmK]	>sp|P05030	885	892	[EKKSTRSVEDFMAAMQRVSTQHEKET}	>sp|P05030	893	919	K889	}919	1	20150415_Debelyy_7263_SCX-frct-300-2ul.10897.10897.4	2889.33
47	5	50	992.995	4	3968.96	3968.95	3.66	[LmNGKPMK]	>sp|P05030	885	892	[EKKSTRSVEDFMAAMQRVSTQHEKET}	>sp|P05030	893	919	K889	E917	2	20150415_Debelyy_7263_SCX-frct-300-2ul.10897.10897.4	2889.33
47	5	50	992.995	4	3968.96	3968.95	3.66	[LmNGKPMK]	>sp|P05030	885	892	[EKKSTRSVEDFMAAMQRVSTQHEKET}	>sp|P05030	893	919	K889	}919	2	20150415_Debelyy_7263_SCX-frct-300-2ul.10897.10897.4	2889.33
61	1	264	1251.96	3	3753.86	3753.87	-3.8	[VKMLTGDAVGIAK]	>sp|P05030	554	566	[STRSVEDFmAAmQRVSTQHEK]	>sp|P05030	896	916	K555	E915	1	20150415_Debelyy_7263_SCX-frct-FT-2ul.19266.19266.3	2992.13
61	1	62	1251.96	3	3753.86	3753.87	-3.8	[VKMLTGDAVGIAK]	>sp|P05030	554	566	[STRSVEDFmAAmQRVSTQHEK]	>sp|P05030	896	916	K555	E901	1	20150415_Debelyy_7263_SCX-frct-FT-2ul.19266.19266.3	2992.13
61	1	62	1251.96	3	3753.86	3753.87	-3.8	[VKMLTGDAVGIAK]	>sp|P05030	554	566	[STRSVEDFmAAmQRVSTQHEK]	>sp|P05030	896	916	K555	D902	1	20150415_Debelyy_7263_SCX-frct-FT-2ul.19266.19266.3	2992.13
61	2	262	1251.96	3	3753.86	3753.87	-3.8	[VKmLTGDAVGIAK]	>sp|P05030	554	566	[STRSVEDFMAAmQRVSTQHEK]	>sp|P05030	896	916	K555	E915	2	20150415_Debelyy_7263_SCX-frct-FT-2ul.19266.19266.3	2992.13
61	2	62	1251.96	3	3753.86	3753.87	-3.8	[VKmLTGDAVGIAK]	>sp|P05030	554	566	[STRSVEDFMAAmQRVSTQHEK]	>sp|P05030	896	916	K555	E901	2	20150415_Debelyy_7263_SCX-frct-FT-2ul.19266.19266.3	2992.13
61	2	62	1251.96	3	3753.86	3753.87	-3.8	[VKmLTGDAVGIAK]	>sp|P05030	554	566	[STRSVEDFMAAmQRVSTQHEK]	>sp|P05030	896	916	K555	D902	2	20150415_Debelyy_7263_SCX-frct-FT-2ul.19266.19266.3	2992.13
61	3	241	1251.96	3	3753.86	3753.87	-3.8	[VKmLTGDAVGIAK]	>sp|P05030	554	566	[STRSVEDFmAAMQRVSTQHEK]	>sp|P05030	896	916	K555	E915	3	20150415_Debelyy_7263_SCX-frct-FT-2ul.19266.19266.3	2992.13
61	3	62	1251.96	3	3753.86	3753.87	-3.8	[VKmLTGDAVGIAK]	>sp|P05030	554	566	[STRSVEDFmAAMQRVSTQHEK]	>sp|P05030	896	916	K555	E901	3	20150415_Debelyy_7263_SCX-frct-FT-2ul.19266.19266.3	2992.13
61	3	62	1251.96	3	3753.86	3753.87	-3.8	[VKmLTGDAVGIAK]	>sp|P05030	554	566	[STRSVEDFmAAMQRVSTQHEK]	>sp|P05030	896	916	K555	D902	3	20150415_Debelyy_7263_SCX-frct-FT-2ul.19266.19266.3	2992.13
61	4	112	939.219	4	3753.86	3753.87	-4.37	[VKMLTGDAVGIAK]	>sp|P05030	554	566	[STRSVEDFmAAmQRVSTQHEK]	>sp|P05030	896	916	K555	E901		20150415_Debelyy_7263_SCX-frct-FT-2ul.19267.19267.4	2992.2
61	4	112	939.219	4	3753.86	3753.87	-4.37	[VKMLTGDAVGIAK]	>sp|P05030	554	566	[STRSVEDFmAAmQRVSTQHEK]	>sp|P05030	896	916	K555	D902		20150415_Debelyy_7263_SCX-frct-FT-2ul.19267.19267.4	2992.2
61	4	97	939.219	4	3753.86	3753.87	-4.37	[VKMLTGDAVGIAK]	>sp|P05030	554	566	[STRSVEDFmAAmQRVSTQHEK]	>sp|P05030	896	916	K555	E915		20150415_Debelyy_7263_SCX-frct-FT-2ul.19267.19267.4	2992.2
61	5	112	939.219	4	3753.86	3753.87	-4.37	[VKmLTGDAVGIAK]	>sp|P05030	554	566	[STRSVEDFMAAmQRVSTQHEK]	>sp|P05030	896	916	K555	E901		20150415_Debelyy_7263_SCX-frct-FT-2ul.19267.19267.4	2992.2
61	5	112	939.219	4	3753.86	3753.87	-4.37	[VKmLTGDAVGIAK]	>sp|P05030	554	566	[STRSVEDFMAAmQRVSTQHEK]	>sp|P05030	896	916	K555	D902		20150415_Debelyy_7263_SCX-frct-FT-2ul.19267.19267.4	2992.2
61	5	97	939.219	4	3753.86	3753.87	-4.37	[VKmLTGDAVGIAK]	>sp|P05030	554	566	[STRSVEDFMAAmQRVSTQHEK]	>sp|P05030	896	916	K555	E915		20150415_Debelyy_7263_SCX-frct-FT-2ul.19267.19267.4	2992.2
61	6	98	939.219	4	3753.86	3753.87	-4.37	[VKmLTGDAVGIAK]	>sp|P05030	554	566	[STRSVEDFmAAMQRVSTQHEK]	>sp|P05030	896	916	K555	E901		20150415_Debelyy_7263_SCX-frct-FT-2ul.19267.19267.4	2992.2
61	6	98	939.219	4	3753.86	3753.87	-4.37	[VKmLTGDAVGIAK]	>sp|P05030	554	566	[STRSVEDFmAAMQRVSTQHEK]	>sp|P05030	896	916	K555	D902		20150415_Debelyy_7263_SCX-frct-FT-2ul.19267.19267.4	2992.2
61	6	96	939.219	4	3753.86	3753.87	-4.37	[VKmLTGDAVGIAK]	>sp|P05030	554	566	[STRSVEDFmAAMQRVSTQHEK]	>sp|P05030	896	916	K555	E915		20150415_Debelyy_7263_SCX-frct-FT-2ul.19267.19267.4	2992.2
138	1	173	1005.13	3	3013.39	3013.39	-0.31	[LMNGKPMK]	>sp|P05030	885	892	[GEGHWEILGVmPJmDPPR]	>sp|P05030	520	537	K889	D534	1	20150730_Debelyy-G-7664-elu-dil10x-4ul-140min.32439.32439.3	6863.66
138	1	140	1005.13	3	3013.39	3013.39	-0.31	[LMNGKPMK]	>sp|P05030	885	892	[GEGHWEILGVmPJmDPPR]	>sp|P05030	520	537	K889	E521	1	20150730_Debelyy-G-7664-elu-dil10x-4ul-140min.32439.32439.3	6863.66
138	1	140	1005.13	3	3013.39	3013.39	-0.31	[LMNGKPMK]	>sp|P05030	885	892	[GEGHWEILGVmPJmDPPR]	>sp|P05030	520	537	K889	E525	1	20150730_Debelyy-G-7664-elu-dil10x-4ul-140min.32439.32439.3	6863.66
138	2	170	1005.13	3	3013.39	3013.39	-0.31	[LMNGKPmK]	>sp|P05030	885	892	[GEGHWEILGVmPJMDPPR]	>sp|P05030	520	537	K889	E521	2	20150730_Debelyy-G-7664-elu-dil10x-4ul-140min.32439.32439.3	6863.66
138	2	153	1005.13	3	3013.39	3013.39	-0.31	[LMNGKPmK]	>sp|P05030	885	892	[GEGHWEILGVmPJMDPPR]	>sp|P05030	520	537	K889	D534	2	20150730_Debelyy-G-7664-elu-dil10x-4ul-140min.32439.32439.3	6863.66
138	2	138	1005.13	3	3013.39	3013.39	-0.31	[LMNGKPmK]	>sp|P05030	885	892	[GEGHWEILGVmPJMDPPR]	>sp|P05030	520	537	K889	E525	2	20150730_Debelyy-G-7664-elu-dil10x-4ul-140min.32439.32439.3	6863.66
138	3	170	1005.13	3	3013.39	3013.39	-0.31	[LMNGKPmK]	>sp|P05030	885	892	[GEGHWEILGVMPJmDPPR]	>sp|P05030	520	537	K889	E521	3	20150730_Debelyy-G-7664-elu-dil10x-4ul-140min.32439.32439.3	6863.66
138	3	138	1005.13	3	3013.39	3013.39	-0.31	[LMNGKPmK]	>sp|P05030	885	892	[GEGHWEILGVMPJmDPPR]	>sp|P05030	520	537	K889	E525	3	20150730_Debelyy-G-7664-elu-dil10x-4ul-140min.32439.32439.3	6863.66
138	4	140	1005.13	3	3013.39	3013.39	-0.31	[LmNGKPmK]	>sp|P05030	885	892	[GEGHWEILGVMPJMDPPR]	>sp|P05030	520	537	K889	E521	4	20150730_Debelyy-G-7664-elu-dil10x-4ul-140min.32439.32439.3	6863.66
157	1	252	885.944	2	1770.88	1770.89	-3.21	[GLDAIDK]	>sp|P05030	418	424	[VSTQHEKET}	>sp|P05030	910	919	D420	K916		20150730_Debelyy-M-7663-elu-dil10x-4ul-140min.30327.30327.2	6565.82
157	2	188	721.384	4	2882.51	2882.51	0.26	[IVJVKGAPLFVLK]	>sp|P05030	470	482	[HYGDQTFSSSTVK]	>sp|P05030	240	252	K474	D243		20150730_Debelyy-M-7663-elu-dil10x-4ul-140min.26595.26595.4	5845.86
107	1	116	832.771	3	2496.3	2496.29	2.25	[ALGVARKR]	>sp|P05030	512	519	[STRSVEDFmAAMQR]	>sp|P05030	896	909	K518	D902	1	20150922_Debelyy_7777-dil20x-2ul-140min.23906.23906.3	7068.71
50	2	78	795.961	2	1590.91	1590.92	-4.04	[AKDALTK]	>sp|P05030	436	442	[SLKQYPK]	>sp|P05030	429	435	D438	K431		20160201_Debelyy_8080-SCX2.22298.22298.2	5748.11
50	4	66	1094.88	3	3282.63	3282.64	-1.83	[SLKQYPK]	>sp|P05030	429	435	[STRSVEDFMAAMQRVSTQHEK]	>sp|P05030	896	916	K431	E901		20160201_Debelyy_8080-SCX2.10532.10532.3	3073.25
50	4	66	1094.88	3	3282.63	3282.64	-1.83	[SLKQYPK]	>sp|P05030	429	435	[STRSVEDFMAAMQRVSTQHEK]	>sp|P05030	896	916	K431	D902		20160201_Debelyy_8080-SCX2.10532.10532.3	3073.25
50	5	61	1006.04	2	2011.07	2011.07	-0.63	[DALTKYK]	>sp|P05030	438	444	[LMNGKPmKEK]	>sp|P05030	885	894	D438	K892		20160201_Debelyy_8080-SCX2.11490.11490.2	3293.48
50	5	61	1006.04	2	2011.07	2011.07	-0.63	[DALTKYK]	>sp|P05030	438	444	[LMNGKPmKEK]	>sp|P05030	885	894	K442	E893		20160201_Debelyy_8080-SCX2.11490.11490.2	3293.48
50	6	55	906.485	3	2717.44	2717.45	-1.93	[GLDAIDKAFLK]	>sp|P05030	418	428	[KADTGIAVEGATDAAR]	>sp|P05030	644	659	K424	E652	1	20160201_Debelyy_8080-SCX2.26463.26463.3	6748.36
50	6	55	906.485	3	2717.44	2717.45	-1.93	[GLDAIDKAFLK]	>sp|P05030	418	428	[KADTGIAVEGATDAAR]	>sp|P05030	644	659	K424	D656	1	20160201_Debelyy_8080-SCX2.26463.26463.3	6748.36
50	6	54	906.485	3	2717.44	2717.45	-1.93	[GLDAIDKAFLK]	>sp|P05030	418	428	[KADTGIAVEGATDAAR]	>sp|P05030	644	659	D423	K644	1	20160201_Debelyy_8080-SCX2.26463.26463.3	6748.36
50	6	54	906.485	3	2717.44	2717.45	-1.93	[GLDAIDKAFLK]	>sp|P05030	418	428	[KADTGIAVEGATDAAR]	>sp|P05030	644	659	K424	D646	1	20160201_Debelyy_8080-SCX2.26463.26463.3	6748.36
50	6	53	906.485	3	2717.44	2717.45	-1.93	[GLDAIDKAFLK]	>sp|P05030	418	428	[KADTGIAVEGATDAAR]	>sp|P05030	644	659	D420	K644	1	20160201_Debelyy_8080-SCX2.26463.26463.3	6748.36
50	7	55	906.485	3	2717.44	2717.45	-1.93	[KGLDAIDKAFLK]	>sp|P05030	417	428	[ADTGIAVEGATDAAR]	>sp|P05030	645	659	K417	E652	2	20160201_Debelyy_8080-SCX2.26463.26463.3	6748.36
50	7	55	906.485	3	2717.44	2717.45	-1.93	[KGLDAIDKAFLK]	>sp|P05030	417	428	[ADTGIAVEGATDAAR]	>sp|P05030	645	659	K417	D656	2	20160201_Debelyy_8080-SCX2.26463.26463.3	6748.36
50	7	55	906.485	3	2717.44	2717.45	-1.93	[KGLDAIDKAFLK]	>sp|P05030	417	428	[ADTGIAVEGATDAAR]	>sp|P05030	645	659	K424	D646	2	20160201_Debelyy_8080-SCX2.26463.26463.3	6748.36
50	7	55	906.485	3	2717.44	2717.45	-1.93	[KGLDAIDKAFLK]	>sp|P05030	417	428	[ADTGIAVEGATDAAR]	>sp|P05030	645	659	K424	E652	2	20160201_Debelyy_8080-SCX2.26463.26463.3	6748.36
50	7	55	906.485	3	2717.44	2717.45	-1.93	[KGLDAIDKAFLK]	>sp|P05030	417	428	[ADTGIAVEGATDAAR]	>sp|P05030	645	659	K424	D656	2	20160201_Debelyy_8080-SCX2.26463.26463.3	6748.36
50	7	53	906.485	3	2717.44	2717.45	-1.93	[KGLDAIDKAFLK]	>sp|P05030	417	428	[ADTGIAVEGATDAAR]	>sp|P05030	645	659	K417	D646	2	20160201_Debelyy_8080-SCX2.26463.26463.3	6748.36
50	9	51	901.472	3	2702.4	2702.4	1.79	[LMNGKPMKEK]	>sp|P05030	885	894	[KADTGIAVEGATDAAR]	>sp|P05030	644	659	K889	E652		20160201_Debelyy_8080-SCX2.16497.16497.3	4428.3
50	9	51	901.472	3	2702.4	2702.4	1.79	[LMNGKPMKEK]	>sp|P05030	885	894	[KADTGIAVEGATDAAR]	>sp|P05030	644	659	K892	E652		20160201_Debelyy_8080-SCX2.16497.16497.3	4428.3
50	10	50	1200.59	4	4799.34	4799.33	0.87	[QYPKAKDALTK]	>sp|P05030	432	442	[KRGEGHWEILGVMPJmDPPRDDTAQTVSEAR]	>sp|P05030	518	548	K435	D534	1	20160201_Debelyy_8080-SCX2.19256.19256.4	5050.76
50	10	50	1200.59	4	4799.34	4799.33	0.87	[QYPKAKDALTK]	>sp|P05030	432	442	[KRGEGHWEILGVMPJmDPPRDDTAQTVSEAR]	>sp|P05030	518	548	K435	D538	1	20160201_Debelyy_8080-SCX2.19256.19256.4	5050.76
50	10	50	1200.59	4	4799.34	4799.33	0.87	[QYPKAKDALTK]	>sp|P05030	432	442	[KRGEGHWEILGVMPJmDPPRDDTAQTVSEAR]	>sp|P05030	518	548	K435	D539	1	20160201_Debelyy_8080-SCX2.19256.19256.4	5050.76
50	10	50	1200.59	4	4799.34	4799.33	0.87	[QYPKAKDALTK]	>sp|P05030	432	442	[KRGEGHWEILGVMPJmDPPRDDTAQTVSEAR]	>sp|P05030	518	548	K437	D534	1	20160201_Debelyy_8080-SCX2.19256.19256.4	5050.76
50	10	50	1200.59	4	4799.34	4799.33	0.87	[QYPKAKDALTK]	>sp|P05030	432	442	[KRGEGHWEILGVMPJmDPPRDDTAQTVSEAR]	>sp|P05030	518	548	K437	D538	1	20160201_Debelyy_8080-SCX2.19256.19256.4	5050.76
50	10	50	1200.59	4	4799.34	4799.33	0.87	[QYPKAKDALTK]	>sp|P05030	432	442	[KRGEGHWEILGVMPJmDPPRDDTAQTVSEAR]	>sp|P05030	518	548	K437	D539	1	20160201_Debelyy_8080-SCX2.19256.19256.4	5050.76
50	11	50	1200.59	4	4799.34	4799.33	0.87	[QYPKAKDALTK]	>sp|P05030	432	442	[KRGEGHWEILGVmPJMDPPRDDTAQTVSEAR]	>sp|P05030	518	548	K435	D534	2	20160201_Debelyy_8080-SCX2.19256.19256.4	5050.76
50	11	50	1200.59	4	4799.34	4799.33	0.87	[QYPKAKDALTK]	>sp|P05030	432	442	[KRGEGHWEILGVmPJMDPPRDDTAQTVSEAR]	>sp|P05030	518	548	K435	D538	2	20160201_Debelyy_8080-SCX2.19256.19256.4	5050.76
50	11	50	1200.59	4	4799.34	4799.33	0.87	[QYPKAKDALTK]	>sp|P05030	432	442	[KRGEGHWEILGVmPJMDPPRDDTAQTVSEAR]	>sp|P05030	518	548	K435	D539	2	20160201_Debelyy_8080-SCX2.19256.19256.4	5050.76
50	11	50	1200.59	4	4799.34	4799.33	0.87	[QYPKAKDALTK]	>sp|P05030	432	442	[KRGEGHWEILGVmPJMDPPRDDTAQTVSEAR]	>sp|P05030	518	548	K437	D534	2	20160201_Debelyy_8080-SCX2.19256.19256.4	5050.76
50	11	50	1200.59	4	4799.34	4799.33	0.87	[QYPKAKDALTK]	>sp|P05030	432	442	[KRGEGHWEILGVmPJMDPPRDDTAQTVSEAR]	>sp|P05030	518	548	K437	D538	2	20160201_Debelyy_8080-SCX2.19256.19256.4	5050.76
50	11	50	1200.59	4	4799.34	4799.33	0.87	[QYPKAKDALTK]	>sp|P05030	432	442	[KRGEGHWEILGVmPJMDPPRDDTAQTVSEAR]	>sp|P05030	518	548	K437	D539	2	20160201_Debelyy_8080-SCX2.19256.19256.4	5050.76
62	1	115	793.447	2	1585.89	1585.89	-2.08	[VAELASR]	>sp|P05030	502	508	[KGLDAIDK]	>sp|P05030	417	424	E504	K417		20160201_Debelyy_8080-SCX3.18442.18442.2	4688.54
62	2	62	906.485	3	2717.44	2717.45	-2.27	[GLDAIDKAFLK]	>sp|P05030	418	428	[KADTGIAVEGATDAAR]	>sp|P05030	644	659	D420	K644	1	20160201_Debelyy_8080-SCX3.27384.27384.3	6747.79
62	2	62	906.485	3	2717.44	2717.45	-2.27	[GLDAIDKAFLK]	>sp|P05030	418	428	[KADTGIAVEGATDAAR]	>sp|P05030	644	659	D423	K644	1	20160201_Debelyy_8080-SCX3.27384.27384.3	6747.79
62	2	62	906.485	3	2717.44	2717.45	-2.27	[GLDAIDKAFLK]	>sp|P05030	418	428	[KADTGIAVEGATDAAR]	>sp|P05030	644	659	K424	D646	1	20160201_Debelyy_8080-SCX3.27384.27384.3	6747.79
62	2	62	906.485	3	2717.44	2717.45	-2.27	[GLDAIDKAFLK]	>sp|P05030	418	428	[KADTGIAVEGATDAAR]	>sp|P05030	644	659	K424	E652	1	20160201_Debelyy_8080-SCX3.27384.27384.3	6747.79
62	2	62	906.485	3	2717.44	2717.45	-2.27	[GLDAIDKAFLK]	>sp|P05030	418	428	[KADTGIAVEGATDAAR]	>sp|P05030	644	659	K424	D656	1	20160201_Debelyy_8080-SCX3.27384.27384.3	6747.79
62	3	62	906.485	3	2717.44	2717.45	-2.27	[KGLDAIDKAFLK]	>sp|P05030	417	428	[ADTGIAVEGATDAAR]	>sp|P05030	645	659	K417	D646	2	20160201_Debelyy_8080-SCX3.27384.27384.3	6747.79
62	3	62	906.485	3	2717.44	2717.45	-2.27	[KGLDAIDKAFLK]	>sp|P05030	417	428	[ADTGIAVEGATDAAR]	>sp|P05030	645	659	K417	E652	2	20160201_Debelyy_8080-SCX3.27384.27384.3	6747.79
62	3	62	906.485	3	2717.44	2717.45	-2.27	[KGLDAIDKAFLK]	>sp|P05030	417	428	[ADTGIAVEGATDAAR]	>sp|P05030	645	659	K417	D656	2	20160201_Debelyy_8080-SCX3.27384.27384.3	6747.79
62	3	62	906.485	3	2717.44	2717.45	-2.27	[KGLDAIDKAFLK]	>sp|P05030	417	428	[ADTGIAVEGATDAAR]	>sp|P05030	645	659	K424	D646	2	20160201_Debelyy_8080-SCX3.27384.27384.3	6747.79
62	3	62	906.485	3	2717.44	2717.45	-2.27	[KGLDAIDKAFLK]	>sp|P05030	417	428	[ADTGIAVEGATDAAR]	>sp|P05030	645	659	K424	E652	2	20160201_Debelyy_8080-SCX3.27384.27384.3	6747.79
62	3	62	906.485	3	2717.44	2717.45	-2.27	[KGLDAIDKAFLK]	>sp|P05030	417	428	[ADTGIAVEGATDAAR]	>sp|P05030	645	659	K424	D656	2	20160201_Debelyy_8080-SCX3.27384.27384.3	6747.79
81	1	116	793.448	2	1585.89	1585.89	-1.55	[VAELASR]	>sp|P05030	502	508	[KGLDAIDK]	>sp|P05030	417	424	E504	K417		20160201_Debelyy_8080-SCX4.20734.20734.2	4643.51
88	1	98	428.513	4	1711.03	1711.03	-1.9	[KGLDAIDK]	>sp|P05030	417	424	[ALGVARKR]	>sp|P05030	512	519	D423	K518		20160201_Debelyy_8080-SCX5.10820.10820.4	2830.97
144	1	320	1251.96	3	3753.86	3753.87	-3.8	[VKMLTGDAVGIAK]	>sp|P05030	554	566	[STRSVEDFmAAmQRVSTQHEK]	>sp|P05030	896	916	K555	D902	1	20150415_Debelyy_7263_SCX-frct-FT-2ul.19266.19266.3	2992.13
144	1	311	1251.96	3	3753.86	3753.87	-3.8	[VKMLTGDAVGIAK]	>sp|P05030	554	566	[STRSVEDFmAAmQRVSTQHEK]	>sp|P05030	896	916	K555	E901	1	20150415_Debelyy_7263_SCX-frct-FT-2ul.19266.19266.3	2992.13
144	1	242	1251.96	3	3753.86	3753.87	-3.8	[VKMLTGDAVGIAK]	>sp|P05030	554	566	[STRSVEDFmAAmQRVSTQHEK]	>sp|P05030	896	916	K555	E915	1	20150415_Debelyy_7263_SCX-frct-FT-2ul.19266.19266.3	2992.13
144	2	316	1251.96	3	3753.85	3753.87	-4.97	[VKMLTGDAVGIAK]	>sp|P05030	554	566	[STRSVEDFmAAmQRVSTQHEK]	>sp|P05030	896	916	K555	D902	1	20150415_Debelyy_7263_SCX-frct-300-2ul.11404.11404.3	2991.9
144	2	306	1251.96	3	3753.85	3753.87	-4.97	[VKMLTGDAVGIAK]	>sp|P05030	554	566	[STRSVEDFmAAmQRVSTQHEK]	>sp|P05030	896	916	K555	E901	1	20150415_Debelyy_7263_SCX-frct-300-2ul.11404.11404.3	2991.9
144	2	228	1251.96	3	3753.85	3753.87	-4.97	[VKMLTGDAVGIAK]	>sp|P05030	554	566	[STRSVEDFmAAmQRVSTQHEK]	>sp|P05030	896	916	K555	E915	1	20150415_Debelyy_7263_SCX-frct-300-2ul.11404.11404.3	2991.9
144	3	309	1251.96	3	3753.85	3753.87	-4.97	[VKmLTGDAVGIAK]	>sp|P05030	554	566	[STRSVEDFMAAmQRVSTQHEK]	>sp|P05030	896	916	K555	D902	2	20150415_Debelyy_7263_SCX-frct-300-2ul.11404.11404.3	2991.9
144	3	303	1251.96	3	3753.85	3753.87	-4.97	[VKmLTGDAVGIAK]	>sp|P05030	554	566	[STRSVEDFMAAmQRVSTQHEK]	>sp|P05030	896	916	K555	E901	2	20150415_Debelyy_7263_SCX-frct-300-2ul.11404.11404.3	2991.9
144	3	239	1251.96	3	3753.85	3753.87	-4.97	[VKmLTGDAVGIAK]	>sp|P05030	554	566	[STRSVEDFMAAmQRVSTQHEK]	>sp|P05030	896	916	K555	E915	2	20150415_Debelyy_7263_SCX-frct-300-2ul.11404.11404.3	2991.9
144	4	306	1251.96	3	3753.86	3753.87	-3.8	[VKmLTGDAVGIAK]	>sp|P05030	554	566	[STRSVEDFMAAmQRVSTQHEK]	>sp|P05030	896	916	K555	D902	2	20150415_Debelyy_7263_SCX-frct-FT-2ul.19266.19266.3	2992.13
144	4	300	1251.96	3	3753.86	3753.87	-3.8	[VKmLTGDAVGIAK]	>sp|P05030	554	566	[STRSVEDFMAAmQRVSTQHEK]	>sp|P05030	896	916	K555	E901	2	20150415_Debelyy_7263_SCX-frct-FT-2ul.19266.19266.3	2992.13
144	4	243	1251.96	3	3753.86	3753.87	-3.8	[VKmLTGDAVGIAK]	>sp|P05030	554	566	[STRSVEDFMAAmQRVSTQHEK]	>sp|P05030	896	916	K555	E915	2	20150415_Debelyy_7263_SCX-frct-FT-2ul.19266.19266.3	2992.13
144	5	303	1251.96	3	3753.85	3753.87	-4.97	[VKmLTGDAVGIAK]	>sp|P05030	554	566	[STRSVEDFmAAMQRVSTQHEK]	>sp|P05030	896	916	K555	D902	3	20150415_Debelyy_7263_SCX-frct-300-2ul.11404.11404.3	2991.9
144	5	297	1251.96	3	3753.85	3753.87	-4.97	[VKmLTGDAVGIAK]	>sp|P05030	554	566	[STRSVEDFmAAMQRVSTQHEK]	>sp|P05030	896	916	K555	E901	3	20150415_Debelyy_7263_SCX-frct-300-2ul.11404.11404.3	2991.9
144	5	221	1251.96	3	3753.85	3753.87	-4.97	[VKmLTGDAVGIAK]	>sp|P05030	554	566	[STRSVEDFmAAMQRVSTQHEK]	>sp|P05030	896	916	K555	E915	3	20150415_Debelyy_7263_SCX-frct-300-2ul.11404.11404.3	2991.9
144	6	298	1251.96	3	3753.86	3753.87	-3.8	[VKmLTGDAVGIAK]	>sp|P05030	554	566	[STRSVEDFmAAMQRVSTQHEK]	>sp|P05030	896	916	K555	D902	3	20150415_Debelyy_7263_SCX-frct-FT-2ul.19266.19266.3	2992.13
144	6	293	1251.96	3	3753.86	3753.87	-3.8	[VKmLTGDAVGIAK]	>sp|P05030	554	566	[STRSVEDFmAAMQRVSTQHEK]	>sp|P05030	896	916	K555	E901	3	20150415_Debelyy_7263_SCX-frct-FT-2ul.19266.19266.3	2992.13
144	6	224	1251.96	3	3753.86	3753.87	-3.8	[VKmLTGDAVGIAK]	>sp|P05030	554	566	[STRSVEDFmAAMQRVSTQHEK]	>sp|P05030	896	916	K555	E915	3	20150415_Debelyy_7263_SCX-frct-FT-2ul.19266.19266.3	2992.13
144	7	207	852.09	3	2554.26	2554.25	2.29	[LMNGKPmK]	>sp|P05030	885	892	[mLTGDAVGIAKETJR]	>sp|P05030	556	570	K889	D560	1	20150415_Debelyy_7263_SCX-frct-FT-2ul.20252.20252.3	3239.58
144	7	193	852.09	3	2554.26	2554.25	2.29	[LMNGKPmK]	>sp|P05030	885	892	[mLTGDAVGIAKETJR]	>sp|P05030	556	570	K889	E567	1	20150415_Debelyy_7263_SCX-frct-FT-2ul.20252.20252.3	3239.58
144	8	205	852.09	3	2554.26	2554.25	2.29	[LMNGKPmK]	>sp|P05030	885	892	[mLTGDAVGIAKETJR]	>sp|P05030	556	570	K889	D560	1	20150415_Debelyy_7263_SCX-frct-FT-2ul.20200.20200.3	3224.13
144	8	192	852.09	3	2554.26	2554.25	2.29	[LMNGKPmK]	>sp|P05030	885	892	[mLTGDAVGIAKETJR]	>sp|P05030	556	570	K889	E567	1	20150415_Debelyy_7263_SCX-frct-FT-2ul.20200.20200.3	3224.13
144	9	195	852.09	3	2554.26	2554.25	2.29	[LmNGKPmK]	>sp|P05030	885	892	[MLTGDAVGIAKETJR]	>sp|P05030	556	570	K889	D560	2	20150415_Debelyy_7263_SCX-frct-FT-2ul.20252.20252.3	3239.58
144	9	168	852.09	3	2554.26	2554.25	2.29	[LmNGKPmK]	>sp|P05030	885	892	[MLTGDAVGIAKETJR]	>sp|P05030	556	570	K889	E567	2	20150415_Debelyy_7263_SCX-frct-FT-2ul.20252.20252.3	3239.58
144	10	195	852.09	3	2554.26	2554.25	2.29	[LmNGKPMK]	>sp|P05030	885	892	[mLTGDAVGIAKETJR]	>sp|P05030	556	570	K889	D560	3	20150415_Debelyy_7263_SCX-frct-FT-2ul.20252.20252.3	3239.58
144	10	168	852.09	3	2554.26	2554.25	2.29	[LmNGKPMK]	>sp|P05030	885	892	[mLTGDAVGIAKETJR]	>sp|P05030	556	570	K889	E567	3	20150415_Debelyy_7263_SCX-frct-FT-2ul.20252.20252.3	3239.58
144	11	191	852.09	3	2554.26	2554.25	2.29	[LmNGKPmK]	>sp|P05030	885	892	[MLTGDAVGIAKETJR]	>sp|P05030	556	570	K889	D560	2	20150415_Debelyy_7263_SCX-frct-FT-2ul.20200.20200.3	3224.13
144	11	168	852.09	3	2554.26	2554.25	2.29	[LmNGKPmK]	>sp|P05030	885	892	[MLTGDAVGIAKETJR]	>sp|P05030	556	570	K889	E567	2	20150415_Debelyy_7263_SCX-frct-FT-2ul.20200.20200.3	3224.13
144	12	191	852.09	3	2554.26	2554.25	2.29	[LmNGKPMK]	>sp|P05030	885	892	[mLTGDAVGIAKETJR]	>sp|P05030	556	570	K889	D560	3	20150415_Debelyy_7263_SCX-frct-FT-2ul.20200.20200.3	3224.13
144	12	168	852.09	3	2554.26	2554.25	2.29	[LmNGKPMK]	>sp|P05030	885	892	[mLTGDAVGIAKETJR]	>sp|P05030	556	570	K889	E567	3	20150415_Debelyy_7263_SCX-frct-FT-2ul.20200.20200.3	3224.13
144	15	154	852.09	3	2554.26	2554.25	2.29	[LMNGKPmK]	>sp|P05030	885	892	[mLTGDAVGIAKETJR]	>sp|P05030	556	570	K889	D560	1	20150415_Debelyy_7263_SCX-frct-50-2ul.22449.22449.3	3323.52
144	16	154	852.09	3	2554.26	2554.25	2.29	[LmNGKPMK]	>sp|P05030	885	892	[mLTGDAVGIAKETJR]	>sp|P05030	556	570	K889	D560	2	20150415_Debelyy_7263_SCX-frct-50-2ul.22449.22449.3	3323.52
67	1	70	707.34	3	2120.01	2120.01	-4.55	[DALTKYK]	>sp|P05030	438	444	[SVEDFmAAMQR]	>sp|P05030	899	909	K442	E901	1	20150209_Debelyy_7264-d10x-4ul-140min.28036.28036.3	0]=4865.33334
67	1	70	707.34	3	2120.01	2120.01	-4.55	[DALTKYK]	>sp|P05030	438	444	[SVEDFmAAMQR]	>sp|P05030	899	909	K442	D902	1	20150209_Debelyy_7264-d10x-4ul-140min.28036.28036.3	0]=4865.33334
123	1	193	961.66	5	4804.27	4804.28	-1.79	[KADTGIAVEGATDAAR]	>sp|P05030	644	659	[LGLGGGGDmPGSELADFVENADGFAEVFPQHK]	>sp|P05030	584	615	K644	E596		20141205_Debelyy_7182-d10x-140min.23547.23547.5	0]=5025.15954
123	2	150	1232.95	3	3696.84	3696.85	-3.42	[VKmLTGDAVGIAK]	>sp|P05030	554	566	[KRGEGHWEILGVmPBmDPPR]	>sp|P05030	518	537	K555	E521		20141205_Debelyy_7182-d10x-140min.36270.36270.3	0]=6881.2332
123	2	150	1232.95	3	3696.84	3696.85	-3.42	[VKmLTGDAVGIAK]	>sp|P05030	554	566	[KRGEGHWEILGVmPBmDPPR]	>sp|P05030	518	537	K555	E525		20141205_Debelyy_7182-d10x-140min.36270.36270.3	0]=6881.2332
123	2	150	1232.95	3	3696.84	3696.85	-3.42	[VKmLTGDAVGIAK]	>sp|P05030	554	566	[KRGEGHWEILGVmPBmDPPR]	>sp|P05030	518	537	K555	D534		20141205_Debelyy_7182-d10x-140min.36270.36270.3	0]=6881.2332
123	2	142	1232.95	3	3696.84	3696.85	-3.42	[VKmLTGDAVGIAK]	>sp|P05030	554	566	[KRGEGHWEILGVmPBmDPPR]	>sp|P05030	518	537	D560	K518		20141205_Debelyy_7182-d10x-140min.36270.36270.3	0]=6881.2332
122	3	175	1270.32	3	3808.94	3808.94	-1.04	[TGTLTKNK]	>sp|P05030	380	387	[ALGVARKRGEGHWEILGVmPJmDPPR]	>sp|P05030	512	537	K385	D534		20150505_Debelyy_7439-d10x-5ul.20834.20834.3	7074.08
147	1	702	1507.2	2	3013.38	3013.39	-0.59	[LMNGKPmK]	>sp|P05030	885	892	[GEGHWEILGVmPJMDPPR]	>sp|P05030	520	537	K889	D534		20150807_Debelyy-M-7678-80.9130.9130.2	2828.71
147	1	563	1507.2	2	3013.38	3013.39	-0.59	[LMNGKPmK]	>sp|P05030	885	892	[GEGHWEILGVmPJMDPPR]	>sp|P05030	520	537	K889	E521		20150807_Debelyy-M-7678-80.9130.9130.2	2828.71
147	1	561	1507.2	2	3013.38	3013.39	-0.59	[LMNGKPmK]	>sp|P05030	885	892	[GEGHWEILGVmPJMDPPR]	>sp|P05030	520	537	K889	E525		20150807_Debelyy-M-7678-80.9130.9130.2	2828.71
147	2	685	1507.2	2	3013.38	3013.39	-0.59	[LMNGKPmK]	>sp|P05030	885	892	[GEGHWEILGVMPJmDPPR]	>sp|P05030	520	537	K889	D534		20150807_Debelyy-M-7678-80.9130.9130.2	2828.71
147	2	571	1507.2	2	3013.38	3013.39	-0.59	[LMNGKPmK]	>sp|P05030	885	892	[GEGHWEILGVMPJmDPPR]	>sp|P05030	520	537	K889	E521		20150807_Debelyy-M-7678-80.9130.9130.2	2828.71
147	2	570	1507.2	2	3013.38	3013.39	-0.59	[LMNGKPmK]	>sp|P05030	885	892	[GEGHWEILGVMPJmDPPR]	>sp|P05030	520	537	K889	E525		20150807_Debelyy-M-7678-80.9130.9130.2	2828.71
147	3	605	1507.2	2	3013.38	3013.39	-0.59	[LmNGKPMK]	>sp|P05030	885	892	[GEGHWEILGVmPJMDPPR]	>sp|P05030	520	537	K889	D534		20150807_Debelyy-M-7678-80.9130.9130.2	2828.71
147	3	240	1507.2	2	3013.38	3013.39	-0.59	[LmNGKPMK]	>sp|P05030	885	892	[GEGHWEILGVmPJMDPPR]	>sp|P05030	520	537	K889	E521		20150807_Debelyy-M-7678-80.9130.9130.2	2828.71
147	4	593	1507.2	2	3013.38	3013.39	-0.59	[LmNGKPMK]	>sp|P05030	885	892	[GEGHWEILGVMPJmDPPR]	>sp|P05030	520	537	K889	D534		20150807_Debelyy-M-7678-80.9130.9130.2	2828.71
147	5	593	1507.2	2	3013.38	3013.39	-0.59	[LMNGKPMK]	>sp|P05030	885	892	[GEGHWEILGVmPJmDPPR]	>sp|P05030	520	537	K889	D534		20150807_Debelyy-M-7678-80.9130.9130.2	2828.71
147	5	240	1507.2	2	3013.38	3013.39	-0.59	[LMNGKPMK]	>sp|P05030	885	892	[GEGHWEILGVmPJmDPPR]	>sp|P05030	520	537	K889	E521		20150807_Debelyy-M-7678-80.9130.9130.2	2828.71
147	5	240	1507.2	2	3013.38	3013.39	-0.59	[LMNGKPMK]	>sp|P05030	885	892	[GEGHWEILGVmPJmDPPR]	>sp|P05030	520	537	K889	E525		20150807_Debelyy-M-7678-80.9130.9130.2	2828.71
147	7	281	1507.2	2	3013.38	3013.39	-0.59	[LmNGKPmK]	>sp|P05030	885	892	[GEGHWEILGVMPJMDPPR]	>sp|P05030	520	537	K889	E521		20150807_Debelyy-M-7678-80.9130.9130.2	2828.71
147	7	281	1507.2	2	3013.38	3013.39	-0.59	[LmNGKPmK]	>sp|P05030	885	892	[GEGHWEILGVMPJMDPPR]	>sp|P05030	520	537	K889	E525		20150807_Debelyy-M-7678-80.9130.9130.2	2828.71
147	7	281	1507.2	2	3013.38	3013.39	-0.59	[LmNGKPmK]	>sp|P05030	885	892	[GEGHWEILGVMPJMDPPR]	>sp|P05030	520	537	K889	D534		20150807_Debelyy-M-7678-80.9130.9130.2	2828.71
147	8	265	1515.19	2	3029.38	3029.38	-0.68	[LmNGKPMK]	>sp|P05030	885	892	[GEGHWEILGVmPJmDPPR]	>sp|P05030	520	537	K889	D534	1	20150807_Debelyy-M-7678-25.9510.9510.2	2805.1
147	9	225	1005.13	3	3013.39	3013.39	1.39	[LMNGKPmK]	>sp|P05030	885	892	[GEGHWEILGVmPJMDPPR]	>sp|P05030	520	537	K889	E521	1	20150807_Debelyy-M-7678-25.10426.10426.3	3063.8
147	9	188	1005.13	3	3013.39	3013.39	1.39	[LMNGKPmK]	>sp|P05030	885	892	[GEGHWEILGVmPJMDPPR]	>sp|P05030	520	537	K889	D534	1	20150807_Debelyy-M-7678-25.10426.10426.3	3063.8
147	9	176	1005.13	3	3013.39	3013.39	1.39	[LMNGKPmK]	>sp|P05030	885	892	[GEGHWEILGVmPJMDPPR]	>sp|P05030	520	537	K889	E525	1	20150807_Debelyy-M-7678-25.10426.10426.3	3063.8
147	10	225	1005.13	3	3013.39	3013.39	1.39	[LMNGKPmK]	>sp|P05030	885	892	[GEGHWEILGVMPJmDPPR]	>sp|P05030	520	537	K889	E521	2	20150807_Debelyy-M-7678-25.10426.10426.3	3063.8
147	10	176	1005.13	3	3013.39	3013.39	1.39	[LMNGKPmK]	>sp|P05030	885	892	[GEGHWEILGVMPJmDPPR]	>sp|P05030	520	537	K889	E525	2	20150807_Debelyy-M-7678-25.10426.10426.3	3063.8
147	10	162	1005.13	3	3013.39	3013.39	1.39	[LMNGKPmK]	>sp|P05030	885	892	[GEGHWEILGVMPJmDPPR]	>sp|P05030	520	537	K889	D534	2	20150807_Debelyy-M-7678-25.10426.10426.3	3063.8
147	11	186	1005.13	3	3013.39	3013.39	1.39	[LmNGKPmK]	>sp|P05030	885	892	[GEGHWEILGVMPJMDPPR]	>sp|P05030	520	537	K889	E521	3	20150807_Debelyy-M-7678-25.10426.10426.3	3063.8
147	11	148	1005.13	3	3013.39	3013.39	1.39	[LmNGKPmK]	>sp|P05030	885	892	[GEGHWEILGVMPJMDPPR]	>sp|P05030	520	537	K889	E525	3	20150807_Debelyy-M-7678-25.10426.10426.3	3063.8
147	12	184	1005.13	3	3013.39	3013.39	1.39	[LMNGKPMK]	>sp|P05030	885	892	[GEGHWEILGVmPJmDPPR]	>sp|P05030	520	537	K889	D534	4	20150807_Debelyy-M-7678-25.10426.10426.3	3063.8
147	13	177	1004.02	2	2007.04	2007.04	-3.79	[LmNGKPmK]	>sp|P05030	885	892	[MLTGDAVGIAK]	>sp|P05030	556	566	K889	D560	1	20150807_Debelyy-M-7678-25.9583.9583.2	2823.7
147	14	177	1004.02	2	2007.04	2007.04	-3.79	[LMNGKPmK]	>sp|P05030	885	892	[mLTGDAVGIAK]	>sp|P05030	556	566	K889	D560	2	20150807_Debelyy-M-7678-25.9583.9583.2	2823.7
147	15	176	1004.02	2	2007.04	2007.04	-3.79	[LmNGKPMK]	>sp|P05030	885	892	[mLTGDAVGIAK]	>sp|P05030	556	566	K889	D560	3	20150807_Debelyy-M-7678-25.9583.9583.2	2823.7
147	16	175	1005.13	3	3013.39	3013.39	1.39	[LmNGKPMK]	>sp|P05030	885	892	[GEGHWEILGVmPJMDPPR]	>sp|P05030	520	537	K889	D534	5	20150807_Debelyy-M-7678-25.10426.10426.3	3063.8
147	16	170	1005.13	3	3013.39	3013.39	1.39	[LmNGKPMK]	>sp|P05030	885	892	[GEGHWEILGVmPJMDPPR]	>sp|P05030	520	537	K889	E521	5	20150807_Debelyy-M-7678-25.10426.10426.3	3063.8
147	17	170	1005.13	3	3013.39	3013.39	1.39	[LmNGKPMK]	>sp|P05030	885	892	[GEGHWEILGVMPJmDPPR]	>sp|P05030	520	537	K889	E521	6	20150807_Debelyy-M-7678-25.10426.10426.3	3063.8
147	17	152	1005.13	3	3013.39	3013.39	1.39	[LmNGKPMK]	>sp|P05030	885	892	[GEGHWEILGVMPJmDPPR]	>sp|P05030	520	537	K889	D534	6	20150807_Debelyy-M-7678-25.10426.10426.3	3063.8
147	18	161	425.253	4	1697.99	1697.99	0.44	[AKDALTK]	>sp|P05030	436	442	[VVEILQNR]	>sp|P05030	618	625	K437	E620		20150807_Debelyy-M-7678-20.3077.3077.4	1462.2
83	1	132	1208.33	4	4830.28	4830.28	-0.03	[STRSVEDFmAAmQR]	>sp|P05030	896	909	[NKLSLHEPYTVEGVSPDDLMLTAJLAASR]	>sp|P05030	386	414	E901	K387		20151202_Debelyy_7987-dil10x-6ul-140min.20066.20066.4	5813.66
83	1	132	1208.33	4	4830.28	4830.28	-0.03	[STRSVEDFmAAmQR]	>sp|P05030	896	909	[NKLSLHEPYTVEGVSPDDLMLTAJLAASR]	>sp|P05030	386	414	D902	K387		20151202_Debelyy_7987-dil10x-6ul-140min.20066.20066.4	5813.66
83	3	95	1267.27	3	3799.79	3799.8	-1.24	[KSTRSVEDFmAAmQR]	>sp|P05030	895	909	[RGEGFmVVTATGDNTFVGR]	>sp|P05030	253	271	K895	D265	1	20151202_Debelyy_7987-dil10x-6ul-140min.23804.23804.3	6749.38
121	1	123	731.341	4	2922.34	2922.35	-3.74	[YGLNQmADEK]	>sp|P05030	100	109	[KSTRSVEDFMAAMQR]	>sp|P05030	895	909	D107	K895	1	20150505_Debelyy_7441-2ul.11512.11512.4	3872.23
121	1	123	731.341	4	2922.34	2922.35	-3.74	[YGLNQmADEK]	>sp|P05030	100	109	[KSTRSVEDFMAAMQR]	>sp|P05030	895	909	E108	K895	1	20150505_Debelyy_7441-2ul.11512.11512.4	3872.23
67	1	70	707.34	3	2120.01	2120.01	-4.55	[DALTKYK]	>sp|P05030	438	444	[SVEDFmAAMQR]	>sp|P05030	899	909	K442	E901	1	20150209_Debelyy_7264-d10x-4ul-140min.28036.28036.3	0]=4865.33334
67	1	70	707.34	3	2120.01	2120.01	-4.55	[DALTKYK]	>sp|P05030	438	444	[SVEDFmAAMQR]	>sp|P05030	899	909	K442	D902	1	20150209_Debelyy_7264-d10x-4ul-140min.28036.28036.3	0]=4865.33334

## Sheet: EDC-XLS_MGF-BS3
XLs identified by StavroX when searching all mgf files of BS3 experiments with the theoretical XLS that EDC could form in Pma1p. Summary of positions linked
98	915
107	457
107	895
108	457
108	895
243	474
265	895
385	534
387	901
387	902
417	504
417	646
417	652
417	656
420	644
420	889
420	916
423	518
423	644
423	889
424	646
424	652
424	656
431	438
431	901
431	902
435	534
435	538
435	539
437	534
437	538
437	539
437	620
438	892
442	893
442	901
442	902
518	560
518	902
521	555
521	889
525	555
525	889
534	555
534	889
555	901
555	902
555	915
560	889
567	889
596	644
620	889
646	916
652	889
652	892
889	917
889	918
