# Supplementary material for: Chemical crosslinking and mass spectrometry to elucidate the topology of integral membrane proteins
Source: PLoS One. 2017 Oct 26;12(10):e0186840. doi: 10.1371/journal.pone.0186840 (PMC5658093; doi:10.1371/journal.pone.0186840)
Supplement: S6 Table — (XLSX) [file pone.0186840.s006.xlsx]

## Sheet: Table_legend
S6 Table. Pma1p crosslinks found by pLink in inappropriate mgf files
Pma1p crosslinks found in inappropriate mgf files.
Yellow highlightings means mass of XLs > 1500 Da, and Score > 7.5x10^-4 (for BS3) and > 4.0x10^-4 (for EDC) - not trusted XLs
Grey nmberst shows amino acids linked by XLs, which are not trusted

## Sheet: Pma1p_BS3_MGF-EDC
pLink is asked to find BS3-XLs for Pma1p in the mgf files of all EDC experiments. It finds none
Sequence	Spectrum	Score	Calc_M	Delta	ppm	Modification	Proteins
null	null	null	null	null	null	null	null

## Sheet: Pma1p_EDC_MGF-BS3
pLink is asked to find EDC-XLs for Pma1p in the mgf files of all BS3 experiments*
Sequence	Site(1)	Site(2)	Spectrum	Score	Calc_M	Delta	ppm	Modification	Proteins
KADTGIAVEGATDAAR(1)-ETCR(1)	644	567	20150922_Debelyy_7778-dil10x-2ul-140min.25775.25775.2	0.00226	2091.99	0.00489	2.33636	19,C(Carboxymethyl_C);	sp|P05030|PMA1_YEAST(644)-sp|P05030|PMA1_YEAST(567)
KRGEGHWEILGVMPCMDPPR(1)-DDTAQTVSEAR(1)	518	538	20150415_Debelyy_7263_SCX-frct-125-2ul.8686.8686.5	0.00126	3570.63	0.00026	0.072796	13,M(Oxidation[M]);15,C(Carboxymethyl_C);16,M(Oxidation[M]);	sp|P05030|PMA1_YEAST(518)-sp|P05030|PMA1_YEAST(538)
KVTAVVESPEGER(1)-SVEDFMAAMQR(4)	457	902	20150730_Debelyy-M-7663-elu-dil10x-4ul-140min.23713.23713.3	0.00232	2681.28	0.01197	4.46259	19,M(Oxidation[M]);	sp|P05030|PMA1_YEAST(457)-sp|P05030|PMA1_YEAST(902)
LMNGKPMKEK(9)-LMNGKPMK(5)	893	889	20150922_Debelyy_7778-dil10x-2ul-140min.19225.19225.2	0.00145	2122.08	0.00243	1.14456	2,M(Oxidation[M]);12,M(Oxidation[M]);17,M(Oxidation[M]);	sp|P05030|PMA1_YEAST(893)-sp|P05030|PMA1_YEAST(889)
LMNGKPMKEK(9)-LMNGKPMK(5)	893	889	20150922_Debelyy_7777-dil20x-2ul-140min.19233.19233.2	0.0025	2106.08	0.00565	2.68142	7,M(Oxidation[M]);17,M(Oxidation[M]);	sp|P05030|PMA1_YEAST(893)-sp|P05030|PMA1_YEAST(889)
LMNGKPMKEK(9)-LMNGKPMK(5)	893	889	20150922_Debelyy_7778-dil10x-2ul-140min.20521.20521.2	0.00313	2106.08	0.00603	2.86176	7,M(Oxidation[M]);17,M(Oxidation[M]);	sp|P05030|PMA1_YEAST(893)-sp|P05030|PMA1_YEAST(889)
LMNGKPMKEK(9)-LMNGKPMK(5)	893	889	20150922_Debelyy_7777-dil20x-2ul-140min.17943.17943.2	0.0037	2122.08	0.00129	0.607606	2,M(Oxidation[M]);12,M(Oxidation[M]);17,M(Oxidation[M]);	sp|P05030|PMA1_YEAST(893)-sp|P05030|PMA1_YEAST(889)
LMNGKPMKEK(9)-LMNGKPMK(5)	893	889	20150828_Debelyy_7720-d20x-1ul-140min.17881.17881.2	0.0047	2122.08	0.00335	1.57789	2,M(Oxidation[M]);12,M(Oxidation[M]);17,M(Oxidation[M]);	sp|P05030|PMA1_YEAST(893)-sp|P05030|PMA1_YEAST(889)
LMNGKPMKEK(9)-LMNGKPMK(5)	893	889	20150828_Debelyy_7720-d20x-1ul-140min.15896.15896.3	0.00766	2106.08	0.00425	2.017	7,M(Oxidation[M]);17,M(Oxidation[M]);	sp|P05030|PMA1_YEAST(893)-sp|P05030|PMA1_YEAST(889)
PMKEKK(5)-VAELASR(3)	894	504	20160201_Debelyy_8080-SCX4.5015.5015.3	0.00425	1501.83	0.00066	0.43917	2,M(Oxidation[M]);	sp|P05030|PMA1_YEAST(894)-sp|P05030|PMA1_YEAST(504)
VAELASRGFRALGVAR(3)-KSTR(1)	504	895	20151202_Debelyy_7987-dil10x-6ul-140min.24614.24614.3	0.00874	2144.23	0.00468	2.18157	null	sp|P05030|PMA1_YEAST(504)-sp|P05030|PMA1_YEAST(895)
VSTQHEKET(7)-AKDALTK(3)	916	438	20150730_Debelyy-M-7663-elu-dil10x-4ul-140min.3086.3086.4	0.00664	1784.93	-0.00032	-0.179178	null	sp|P05030|PMA1_YEAST(916)-sp|P05030|PMA1_YEAST(438)
VVEILQNR(3)-KGLDAIDK(1)	620	417	20151202_Debelyy_7987-dil10x-6ul-140min.16302.16302.3	0.00569	1810.03	0.00194	1.07121	null	sp|P05030|PMA1_YEAST(620)-sp|P05030|PMA1_YEAST(417)
*It isconceivable that the mgf files of BS3 experiments would contain some EDC-XLS between adjacent peptides, which are interpreted by pLink as EDC-crosslinks of two peptides although they are a single peptide. But here we find also non-adjacent peptides, but none of them has a significant score (< 4.0x10^-4) .
Pma1p (EDC-XLS)
417	620
438	916
457	902
504	894
504	895
518	538
567	644
889	893
