# Supplementary material for: Chemical crosslinking and mass spectrometry to elucidate the topology of integral membrane proteins
Source: PLoS One. 2017 Oct 26;12(10):e0186840. doi: 10.1371/journal.pone.0186840 (PMC5658093; doi:10.1371/journal.pone.0186840)
Supplement: S7 Table — (XLSX) [file pone.0186840.s007.xlsx]

## Sheet: PMA1+BSA.BS3-XLs
S7 Table. Filtering criteria for pLink
BS3-generated XLs found by pLink in screeing through all BS3-mgf files for Pma1p in black, for BSA in red.
Sequence	Protein position (1)	Protein position (2)	Spectrum	Score	Calc_M	|Delta|	|ppm|	Delta	ppm	Modification	Rank	Proteins						Score	Calc_M	|Delta|	|ppm|	Delta	ppm
EKKSTR(2)-QYPK(2)	K894	Y433	20150415_Debelyy_7263_SCX-frct-200-2ul.7990.7990.3	0.00665	1406.77	0.00589	4.18388	0.00589	4.18388	7,Q(Gln->pyro-Glu);	1	sp|P05030|PMA1_YEAST(894)-sp|P05030|PMA1_YEAST(433)						2.55e-12	1406.77	2e-05	4.18388	0.00589	4.18388
LMNGKPMKEK(8)-KSTR(1)	K892	K895	20150415_Debelyy_7263_SCX-frct-75-2ul.5232.5232.4	0.00131	1802.97	0.00011	0.060976	0.00011	0.060976	null	1	sp|P05030|PMA1_YEAST(892)-sp|P05030|PMA1_YEAST(895)						8.82e-10	1545.84	0.00011	0.060976	0.00011	0.060976
VSTQHEKET(7)-VSTQHEKET(9)	K916	T918	20150415_Debelyy_7263_SCX-frct-50-2ul.5353.5353.3	6.21e-08	2253.08	0.00077	0.341602	0.00077	0.341602	null	1	sp|P05030|PMA1_YEAST(916)-sp|P05030|PMA1_YEAST(918)						5.18e-09	1545.84	0.0002	0.341602	0.00077	0.341602
MLTGDAVGIAK(3)-QYPKAK(4)	T558	K435	20150421_Debelyy_7438-d10x-5ul-140min.16221.16221.3	0.00434	1962.05	2e-05	0.010188	-2e-05	-0.010188	1,M(Oxidation_M);	1	sp|P05030|PMA1_YEAST(558)-sp|P05030|PMA1_YEAST(435)						1.36e-08	1545.84	0.00024	0.010188	-2e-05	-0.010188
LMNGKPMK(5)-KSTR(1)	K889	K895	20150730_Debelyy-M-7663-elu-dil10x-4ul-140min.4402.4402.4	2.21e-06	1549.86	0.00157	1.01233	0.00157	1.01233	null	1	sp|P05030|PMA1_YEAST(889)-sp|P05030|PMA1_YEAST(895)						1.41e-08	1545.84	0.00025	1.01233	0.00157	1.01233
LMNGKPMKEK(8)-KSTR(1)	K892	K895	20150730_Debelyy-M-7663-elu-dil10x-4ul-140min.3317.3317.5	1.37e-06	1802.97	0.00024	0.133039	-0.00024	-0.133039	null	1	sp|P05030|PMA1_YEAST(892)-sp|P05030|PMA1_YEAST(895)						3.71e-08	1549.86	0.00025	0.133039	-0.00024	-0.133039
LMNGKPMKEK(8)-KSTR(1)	K892	K895	20150730_Debelyy-M-7663-elu-dil10x-4ul-140min.3297.3297.4	0.000444	1807	0.00025	0.138274	0.00025	0.138274	null	1	sp|P05030|PMA1_YEAST(892)-sp|P05030|PMA1_YEAST(895)						3.99e-08	1549.86	0.00029	0.138274	0.00025	0.138274
MLTGDAVGIAKETCR(11)-VSTQHEKET(7)	K566	K916	20150730_Debelyy-M-7663-elu-dil10x-4ul-140min.12159.12159.4	3.18e-05	2821.38	0.00362	1.2826	-0.00362	-1.2826	14,C(Carboxymethyl_C);	1	sp|P05030|PMA1_YEAST(566)-sp|P05030|PMA1_YEAST(916)						4.55e-08	1549.86	0.00043	1.2826	-0.00362	-1.2826
MLTGDAVGIAKETCR(11)-VSTQHEKET(9)	K566	T918	20150730_Debelyy-M-7663-elu-dil10x-4ul-140min.12211.12211.3	4.55e-08	2817.35	0.00137	0.486099	-0.00137	-0.486099	14,C(Carboxymethyl_C);	1	sp|P05030|PMA1_YEAST(566)-sp|P05030|PMA1_YEAST(918)						6.21e-08	1549.86	0.0005	0.486099	-0.00137	-0.486099
VSTQHEKET(7)-VSTQHEKET(7)	K916	K916	20150730_Debelyy-M-7663-elu-dil10x-4ul-140min.3450.3450.2	9.39e-05	2253.08	0.00296	1.31317	0.00296	1.31317	null	1	sp|P05030|PMA1_YEAST(916)-sp|P05030|PMA1_YEAST(916)						6.85e-08	1802.97	0.00052	1.31317	0.00296	1.31317
LMNGKPMK(5)-KSTR(1)	K889	K895	20150807_Debelyy-M-7678-25.3124.3124.4	8.82e-10	1545.84	0.00191	1.23477	0.00191	1.23477	null	1	sp|P05030|PMA1_YEAST(889)-sp|P05030|PMA1_YEAST(895)						9.76e-08	1802.97	0.00053	1.23477	0.00191	1.23477
LMNGKPMK(5)-KSTR(1)	K889	K895	20150807_Debelyy-M-7678-25.3126.3126.3	1.36e-08	1545.84	0.00119	0.769308	0.00119	0.769308	null	1	sp|P05030|PMA1_YEAST(889)-sp|P05030|PMA1_YEAST(895)						1.19e-07	1802.97	0.00059	0.769308	0.00119	0.769308
LMNGKPMK(5)-KSTR(1)	K889	K895	20150807_Debelyy-M-7678-25.3134.3134.4	1.19e-07	1545.84	0.0002	0.129295	0.0002	0.129295	null	1	sp|P05030|PMA1_YEAST(889)-sp|P05030|PMA1_YEAST(895)						1.8e-07	1802.97	0.00064	0.129295	0.0002	0.129295
LMNGKPMK(5)-KSTR(1)	K889	K895	20150807_Debelyy-M-7678-25.3137.3137.3	0.00038	1545.84	0.00064	0.413745	0.00064	0.413745	null	1	sp|P05030|PMA1_YEAST(889)-sp|P05030|PMA1_YEAST(895)						2.11e-07	1807	0.00072	0.413745	0.00064	0.413745
LMNGKPMK(5)-KSTR(1)	K889	K895	20150807_Debelyy-M-7678-25.3106.3106.4	5.18e-09	1549.86	0.0012	0.773759	0.0012	0.773759	null	1	sp|P05030|PMA1_YEAST(889)-sp|P05030|PMA1_YEAST(895)						3.46e-07	1807	0.00077	0.773759	0.0012	0.773759		From this it appears that one ought to remove all those where score > 7.5 x 10 exp-4
LMNGKPMK(5)-KSTR(1)	K889	K895	20150807_Debelyy-M-7678-25.3109.3109.3	1.41e-08	1549.86	0.00195	1.25736	0.00195	1.25736	null	1	sp|P05030|PMA1_YEAST(889)-sp|P05030|PMA1_YEAST(895)						5.43e-07	1807	0.00086	1.25736	0.00195	1.25736
LMNGKPMK(5)-KSTR(1)	K889	K895	20150807_Debelyy-M-7678-25.3115.3115.4	9.76e-08	1549.86	0.0005	0.3224	-0.0005	-0.3224	null	1	sp|P05030|PMA1_YEAST(889)-sp|P05030|PMA1_YEAST(895)						5.85e-07	1807	0.0009	0.3224	-0.0005	-0.3224
LMNGKPMKEK(8)-KSTR(1)	K892	K895	20150807_Debelyy-M-7678-80.2826.2826.4	1.8e-07	1802.97	0.00059	0.327054	0.00059	0.327054	null	1	sp|P05030|PMA1_YEAST(892)-sp|P05030|PMA1_YEAST(895)						8.81e-07	1807	0.001	0.327054	0.00059	0.327054
LMNGKPMKEK(8)-KSTR(1)	K892	K895	20150807_Debelyy-M-7678-20.2861.2861.4	3.65e-05	1802.97	0.00072	0.399117	0.00072	0.399117	null	1	sp|P05030|PMA1_YEAST(892)-sp|P05030|PMA1_YEAST(895)						1.37e-06	1822.99	0.001	0.399117	0.00072	0.399117
LMNGKPMKEK(8)-KSTR(1)	K892	K895	20150807_Debelyy-M-7678-20.2853.2853.4	3.46e-07	1807	0.00135	0.746678	0.00135	0.746678	null	1	sp|P05030|PMA1_YEAST(892)-sp|P05030|PMA1_YEAST(895)						2.21e-06	1840.05	0.00107	0.746678	0.00135	0.746678
LMNGKPMKEK(8)-KSTR(1)	K892	K895	20150807_Debelyy-M-7678-80.2611.2611.4	1.58e-05	1822.99	0.00107	0.586622	0.00107	0.586622	7,M(Oxidation_M);	1	sp|P05030|PMA1_YEAST(892)-sp|P05030|PMA1_YEAST(895)						9.21e-06	1880.07	0.00119	0.586622	0.00107	0.586622
LMNGKPMKEK(8)-KSTR(1)	K892	K895	20150807_Debelyy-M-7678-80.2813.2813.4	3.3e-05	1807	0.00025	0.138274	0.00025	0.138274	null	1	sp|P05030|PMA1_YEAST(892)-sp|P05030|PMA1_YEAST(895)						1.25e-05	1962.05	0.0012	0.138274	0.00025	0.138274
LMNGKPMKEK(8)-KSTR(1)	K892	K895	20150807_Debelyy-M-7678-80.2820.2820.5	0.0024	1807	0.00043	0.237831	-0.00043	-0.237831	null	1	sp|P05030|PMA1_YEAST(892)-sp|P05030|PMA1_YEAST(895)						1.58e-05	2190.23	0.00125	0.237831	-0.00043	-0.237831
VSTQHEKET(7)-VSTQHEKET(7)	K916	K916	20150807_Debelyy-M-7678-10.3057.3057.3	3.71e-08	2253.08	0.00902	4.00164	-0.00902	-4.00164	null	1	sp|P05030|PMA1_YEAST(916)-sp|P05030|PMA1_YEAST(916)						2.83e-05	2253.08	0.00135	4.00164	-0.00902	-4.00164
VSTQHEKET(7)-VSTQHEKET(7)	K916	K916	20150807_Debelyy-M-7678-10.3060.3060.2	0.000124	2253.08	0.00729	3.23414	-0.00729	-3.23414	null	1	sp|P05030|PMA1_YEAST(916)-sp|P05030|PMA1_YEAST(916)						3.18e-05	2253.08	0.00135	3.23414	-0.00729	-3.23414
VSTQHEKET(7)-VSTQHEKET(7)	K916	K916	20150807_Debelyy-M-7678-80.2788.2788.3	0.000144	2253.08	0.00179	0.794114	0.00179	0.794114	null	1	sp|P05030|PMA1_YEAST(916)-sp|P05030|PMA1_YEAST(916)						3.3e-05	2253.08	0.00135	0.794114	0.00179	0.794114
VSTQHEKET(7)-VSTQHEKET(7)	K916	K916	20150807_Debelyy-M-7678-25.2763.2763.3	0.000346	2253.08	0.00179	0.794114	0.00179	0.794114	null	1	sp|P05030|PMA1_YEAST(916)-sp|P05030|PMA1_YEAST(916)						3.65e-05	2253.08	0.00137	0.794114	0.00179	0.794114
VSTQHEKET(7)-VSTQHEKET(7)	K916	K916	20150807_Debelyy-M-7678-15.2948.2948.3	0.000938	2253.08	0.00289	1.28212	0.00289	1.28212	null	1	sp|P05030|PMA1_YEAST(916)-sp|P05030|PMA1_YEAST(916)						3.98e-05	2253.08	0.00143	1.28212	0.00289	1.28212
VSTQHEKET(7)-VSTQHEKET(7)	K916	K916	20150807_Debelyy-M-7678-20.2804.2804.4	0.0011	2253.08	0.00086	0.38153	0.00086	0.38153	null	1	sp|P05030|PMA1_YEAST(916)-sp|P05030|PMA1_YEAST(916)						4.05e-05	2253.08	0.00146	0.38153	0.00086	0.38153
VSTQHEKET(7)-VSTQHEKET(7)	K916	K916	20150807_Debelyy-M-7678-25.2762.2762.4	0.00688	2253.08	0.00135	0.598913	0.00135	0.598913	null	1	sp|P05030|PMA1_YEAST(916)-sp|P05030|PMA1_YEAST(916)						9.39e-05	2253.08	0.00157	0.598913	0.00135	0.598913
VSTQHEKET(7)-VSTQHEKET(7)	K916	K916	20150807_Debelyy-M-7678-25.2765.2765.4	0.00999	2253.08	0.00135	0.598913	0.00135	0.598913	null	1	sp|P05030|PMA1_YEAST(916)-sp|P05030|PMA1_YEAST(916)						0.000124	2253.08	0.00178	0.598913	0.00135	0.598913
VSTQHEKET(7)-VSTQHEKET(7)	K916	K916	20150807_Debelyy-M-7678-25.2752.2752.3	3.99e-08	2257.1	0.00199	0.881268	0.00199	0.881268	null	1	sp|P05030|PMA1_YEAST(916)-sp|P05030|PMA1_YEAST(916)						0.000144	2253.08	0.00179	0.881268	0.00199	0.881268
VSTQHEKET(7)-VSTQHEKET(7)	K916	K916	20150807_Debelyy-M-7678-80.2771.2771.3	6.85e-08	2257.1	0.0009	0.398564	0.0009	0.398564	null	1	sp|P05030|PMA1_YEAST(916)-sp|P05030|PMA1_YEAST(916)						0.000155	2253.08	0.00179	0.398564	0.0009	0.398564
VSTQHEKET(7)-VSTQHEKET(7)	K916	K916	20150807_Debelyy-M-7678-20.2797.2797.3	8.81e-07	2257.1	0.00236	1.04512	0.00236	1.04512	null	1	sp|P05030|PMA1_YEAST(916)-sp|P05030|PMA1_YEAST(916)						0.000339	2253.08	0.00191	1.04512	0.00236	1.04512
VSTQHEKET(7)-VSTQHEKET(9)	K916	T918	20150807_Debelyy-M-7678-15.2938.2938.2	2.83e-05	2253.08	0.00418	1.85441	0.00418	1.85441	null	1	sp|P05030|PMA1_YEAST(916)-sp|P05030|PMA1_YEAST(918)						0.000346	2253.08	0.00195	1.85441	0.00418	1.85441
VSTQHEKET(7)-VSTQHEKET(9)	K916	T918	20150807_Debelyy-M-7678-15.2920.2920.3	2.11e-07	2257.1	0.00199	0.881268	0.00199	0.881268	null	1	sp|P05030|PMA1_YEAST(916)-sp|P05030|PMA1_YEAST(918)						0.00038	2257.1	0.00199	0.881268	0.00199	0.881268
VSTQHEKET(7)-VSTQHEKET(9)	K916	T918	20150807_Debelyy-M-7678-10.3033.3033.3	9.21e-06	2257.1	0.00954	4.22479	-0.00954	-4.22479	null	1	sp|P05030|PMA1_YEAST(916)-sp|P05030|PMA1_YEAST(918)						0.00044	2257.1	0.00199	4.22479	-0.00954	-4.22479
VSTQHEKET(7)-VSTQHEKET(9)	K916	T918	20150807_Debelyy-M-7678-10.3035.3035.2	1.25e-05	2257.1	0.00739	3.27266	-0.00739	-3.27266	null	1	sp|P05030|PMA1_YEAST(916)-sp|P05030|PMA1_YEAST(918)						0.000444	2257.1	0.00236	3.27266	-0.00739	-3.27266
VSTQHEKET(7)-VSTQHEKET(9)	K916	T918	20150807_Debelyy-M-7678-15.2928.2928.3	3.98e-05	2257.1	0.00053	0.23471	0.00053	0.23471	null	1	sp|P05030|PMA1_YEAST(916)-sp|P05030|PMA1_YEAST(918)						0.000938	2257.1	0.00259	0.23471	0.00053	0.23471
VSTQHEKET(7)-VSTQHEKET(9)	K916	T918	20150807_Debelyy-M-7678-15.2918.2918.4	0.00725	2257.1	0.001	0.442848	0.001	0.442848	null	1	sp|P05030|PMA1_YEAST(916)-sp|P05030|PMA1_YEAST(918)						0.0011	2257.1	0.00289	0.442848	0.001	0.442848
VSTQHEKET(7)-VSTQHEKET(9)	K916	T918	20150807_Debelyy-M-7678-80.2775.2775.4	0.00725	2257.1	0.00125	0.55356	0.00125	0.55356	null	1	sp|P05030|PMA1_YEAST(916)-sp|P05030|PMA1_YEAST(918)						0.00125	2257.1	0.00296	0.55356	0.00125	0.55356
VSTQHEKET(9)-VSTQHEKET(7)	T918	K916	20150807_Debelyy-M-7678-10.3056.3056.4	0.00474	2253.08	0.00793	3.51807	-0.00793	-3.51807	null	1	sp|P05030|PMA1_YEAST(918)-sp|P05030|PMA1_YEAST(916)						0.00131	2257.1	0.00362	3.51807	-0.00793	-3.51807
PVKWNLPR(3)-QYPKAK(4)	K749	K435	20150922_Debelyy_7778-dil10x-2ul-140min.24164.24164.2	0.000339	1880.07	0.00765	4.06684	-0.00765	-4.06684	null	1	sp|P05030|PMA1_YEAST(749)-sp|P05030|PMA1_YEAST(435)						0.0024	2257.1	0.00418	4.06684	-0.00765	-4.06684
LMNGKPMKEK(8)-KSTR(1)	K892	K895	20160119_Debelyy_8080-dil10x-4ul-140min.3711.3711.4	0.00044	1807	0.00052	0.287609	0.00052	0.287609	null	1	sp|P05030|PMA1_YEAST(892)-sp|P05030|PMA1_YEAST(895)						0.00318	2257.1	0.00589	0.287609	0.00052	0.287609
PVPEEYLQTDPSYGLTSDEVLKRR(22)-KKYGLNQMADEK(2)	K95	K99	20160119_Debelyy_8080-dil10x-4ul-140min.25424.25424.4	5.43e-07	4357.21	0.00937	2.14997	-0.00937	-2.14997	null	1	sp|P05030|PMA1_YEAST(95)-sp|P05030|PMA1_YEAST(99)						0.00369	2257.1	0.00729	2.14997	-0.00937	-2.14997
VSTQHEKET(7)-VSTQHEKET(7)	K916	K916	20160119_Debelyy_8080-dil10x-4ul-140min.3817.3817.3	0.00369	2257.1	0.00143	0.633273	0.00143	0.633273	null	1	sp|P05030|PMA1_YEAST(916)-sp|P05030|PMA1_YEAST(916)						0.00434	2563.33	0.00739	0.633273	0.00143	0.633273
GLDAIDKAFLK(7)-SLKQYPK(3)	K424	K431	20141205_Debelyy_7182-d10x-140min.18654.18654.4	5.85e-07	2190.23	0.00259	1.18198	0.00259	1.18198	null	1	sp|P05030|PMA1_YEAST(424)-sp|P05030|PMA1_YEAST(431)						0.00474	2817.35	0.00765	1.18198	0.00259	1.18198
GYLVAMTGDGVNDAPSLKK(18)-KSTR(3)	K643	T897	20141205_Debelyy_7182-d10x-140min.14428.14428.4	0.00923	2563.33	0.00178	0.694137	-0.00178	-0.694137	null	1	sp|P05030|PMA1_YEAST(643)-sp|P05030|PMA1_YEAST(897)						0.00665	2821.38	0.00793	0.694137	-0.00178	-0.694137
GYLVAMTGDGVNDAPSLKK(18)-VSTQHEKET(9)	K643	T918	20141205_Debelyy_7182-d10x-140min.15060.15060.4	4.05e-05	3130.55	0.00146	0.466222	0.00146	0.466222	null	1	sp|P05030|PMA1_YEAST(643)-sp|P05030|PMA1_YEAST(918)						0.00688	2934.56	0.00902	0.466222	0.00146	0.466222
HYGDQTFSSSTVKR(13)-KTLANTAVVIR(1)	K252	K174	20141205_Debelyy_7182-d10x-140min.13580.13580.4	2.55e-12	2934.56	0.001	0.34065	-0.001	-0.34065	null	1	sp|P05030|PMA1_YEAST(252)-sp|P05030|PMA1_YEAST(174)						0.00725	3130.55	0.00937	0.34065	-0.001	-0.34065
KTLANTAVVIR(1)-QYPK(2)	K174	Y433	20141205_Debelyy_7182-d10x-140min.27227.27227.2	0.00125	1840.05	0.00029	0.157519	-0.00029	-0.157519	12,Q(Gln->pyro-Glu);	1	sp|P05030|PMA1_YEAST(174)-sp|P05030|PMA1_YEAST(433)						0.00725	4357.21	0.00954	0.157519	-0.00029	-0.157519
LGLGGGGDMPGSELADFVENADGFAEVFPQHKYR(33)-GYLVAMTGDGVNDAPSLKK(18)	Y616	K643	20141205_Debelyy_7182-d10x-140min.30862.30862.5	0.000155	5656.74	0.02069	3.65692	0.02069	3.65692	null	1	sp|P05030|PMA1_YEAST(616)-sp|P05030|PMA1_YEAST(643)						0.00923	5121.5	0.01714	3.65692	0.02069	3.65692
LGLGGGGDMPGSELADFVENADGFAEVFPQHKYR(33)-KVTAVVESPEGER(1)	Y616	K457	20141205_Debelyy_7182-d10x-140min.28872.28872.5	0.00318	5121.5	0.01714	3.34601	0.01714	3.34601	null	1	sp|P05030|PMA1_YEAST(616)-sp|P05030|PMA1_YEAST(457)						0.00999	5656.74	0.02069	3.34601	0.01714	3.34601
IETMR(3)-HKPK(2)	207	559	20141205_Debelyy_7182-d10x-140min.16551.16551.2	0.00134	1298.73	0.00621	4.7779	-0.00621	-4.7779	null		sp|P02769|ALBU_BOVIN(207)-sp|P02769|ALBU_BOVIN(559)						0.000161	1120.66	0.00094	4.7779	-0.00621	-4.7779
CCTKPESER(7)-ADEKK(4)	466	155	20150922_Debelyy_7777-dil20x-2ul-140min.18242.18242.3	0.00146	1894.83	0.00869	4.58375	-0.00869	-4.58375	1,C(Carboxymethyl_C);2,C(Carboxymethyl_C);		sp|P02769|ALBU_BOVIN(466)-sp|P02769|ALBU_BOVIN(155)						0.000946	1190.71	0.00124	4.58375	-0.00869	-4.58375
ECCDKPLLEK(5)-VASLR(3)	304	103	20160201_Debelyy_8080-SCX7.25586.25586.3	0.00677	1974.96	0.00124	0.627539	0.00124	0.627539	2,C(Carboxymethyl_C);3,C(Carboxymethyl_C);		sp|P02769|ALBU_BOVIN(304)-sp|P02769|ALBU_BOVIN(103)						0.00113	1298.73	0.00275	0.627539	0.00124	0.627539
ECCDKPLLEKSHCIAEVEK(10)-ATEEQLK(2)	309	563	20150922_Debelyy_7778-dil10x-2ul-140min.23255.23255.3	0.000161	3302.52	0.00275	0.832442	0.00275	0.832442	2,C(Carboxymethyl_C);3,C(Carboxymethyl_C);13,C(Carboxymethyl_C);		sp|P02769|ALBU_BOVIN(309)-sp|P02769|ALBU_BOVIN(563)						0.00131	1298.73	0.00423	0.832442	0.00275	0.832442
EKVLASSAR(2)-CCTK(3)	211	462	20160201_Debelyy_8080-SCX5.27029.27029.3	0.00276	1666.79	0.0051	3.05793	-0.0051	-3.05793	10,C(Carboxymethyl_C);11,C(Carboxymethyl_C);		sp|P02769|ALBU_BOVIN(211)-sp|P02769|ALBU_BOVIN(462)						0.00134	1458.84	0.00481	3.05793	-0.0051	-3.05793
HKPK(2)-LSQK(2)	559	243	20150828_Debelyy_7720-d20x-1ul-140min.8334.8334.2	0.00771	1120.66	0.00423	3.77116	0.00423	3.77116	null		sp|P02769|ALBU_BOVIN(559)-sp|P02769|ALBU_BOVIN(243)						0.00134	1513.8	0.0051	3.77116	0.00423	3.77116
IETMR(3)-HKPK(2)	207	559	20141205_Debelyy_7182-d10x-140min.16551.16551.2	0.00134	1298.73	0.00621	4.7779	-0.00621	-4.7779	null		sp|P02769|ALBU_BOVIN(207)-sp|P02769|ALBU_BOVIN(559)						0.00146	1660.88	0.00621	4.7779	-0.00621	-4.7779
LSQKFPK(4)-LSQK(2)	245	243	20160201_Debelyy_8080-SCX7.24718.24718.2	0.00164	1458.84	0.00094	0.643901	0.00094	0.643901	null		sp|P02769|ALBU_BOVIN(245)-sp|P02769|ALBU_BOVIN(243)						0.00164	1666.79	0.00621	0.643901	0.00094	0.643901
NECFLSHK(6)-LSQKFPK(4)	128	245	20150415_Debelyy_7263_SCX-frct-75-2ul.8617.8617.3	0.000946	2023.04	0.00788	3.89321	-0.00788	-3.89321	3,C(Carboxymethyl_C);		sp|P02769|ALBU_BOVIN(128)-sp|P02769|ALBU_BOVIN(245)						0.00276	1894.83	0.00622	3.89321	-0.00788	-3.89321
SEIAHR(1)-KFWGK(1)	29	156	20150730_Debelyy-M-7663-elu-dil10x-4ul-140min.33266.33266.2	0.00882	1513.8	0.00622	4.10614	-0.00622	-4.10614	null		sp|P02769|ALBU_BOVIN(29)-sp|P02769|ALBU_BOVIN(156)						0.00677	1974.96	0.00739	4.10614	-0.00622	-4.10614
SLGKVGTR(4)-CASIQK(3)	455	225	20150415_Debelyy_7263_SCX-frct-50-2ul.18569.18569.2	0.00113	1660.88	0.00739	4.44673	0.00739	4.44673	9,C(Carboxymethyl_C);		sp|P02769|ALBU_BOVIN(455)-sp|P02769|ALBU_BOVIN(225)						0.00771	2023.04	0.00788	4.44673	0.00739	4.44673
VASLR(3)-HKPK(2)	103	559	20160201_Debelyy_8080-SCX6.10268.10268.2	0.00131	1190.71	0.00481	4.03616	0.00481	4.03616	null		sp|P02769|ALBU_BOVIN(103)-sp|P02769|ALBU_BOVIN(559)						0.00882	3302.52	0.00869	4.03616	0.00481	4.03616

## Sheet: Pma1+BSA.EDC-XLs
EDC-generated XLs found by pLink in screeing through all EDC-mgf files for Pma1p in black, for BSA in red. EDC-generated XLs found by pLink in our BS3-mgf files (S6 Table) for Pma1p are in blue.
Sequence	Protein position (1)	Protein position (2)	Spectrum	Score	Calc_M	|Delta|	|ppm|	Delta	ppm	Modification	Rank	Proteins						Score	Calc_M	|Delta|	|ppm|	Delta	ppm
KADTGIAVEGATDAAR(1)-ETCR(1)	K644	E567	20150922_Debelyy_7780-dil10x-2ul-140min.28035.28035.2	0.00428	1517.88	0.00689	3.29193	0.00689	3.29193	19,C(Carboxymethyl_C);	1	sp|P05030|PMA1_YEAST(K644)-sp|P05030|PMA1_YEAST(567)						7.74e-27	1736.876K644	5e-05	0.020192	0.00689	3.29193
YKVLEFHPFDPVSK(2)-KVTAVVESPEGER(7)	K444	E463	20150922_Debelyy_7779-dil20x-2ul-140min.14171.14171.5	0.0029	1517.88	0.00267	0.864744	0.00267	0.864744	null	1	sp|P05030|PMA1_YEAST(444)-sp|P05030|PMA1_YEAST(463)						4.75e-25	4246.04	9e-05	0.042911	0.00267	0.864744
ADTGIAVEGATDAAR(8)-DALTKYK(5)	E652	K442	File231 Spectrum2639 scans: 9309	0.000316	1608.83	0.00288	1.28736	-0.00288	-1.28736	null	1	sp|P05030|PMA1_YEAST(652)-sp|P05030|PMA1_YEAST(442)						8.91e-20	3450.63	0.00012	0.044999	-0.00288	-1.28736
ADTGIAVEGATDAAR(8)-KVTAVVESPEGER(1)	E652	K457	File231 Spectrum2712 scans: 9400	2.59e-12	1645.98	0.00141	0.503677	0.00141	0.503677	null	1	sp|P05030|PMA1_YEAST(652)-sp|P05030|PMA1_YEAST(457)						7.07e-19	3450.63	0.00013	0.073996	0.00141	0.503677
AFLKSLK(4)-GLDAIDK(3)	K428	D420	File231 Spectrum3097 scans: 9867	2.29e-09	1755.84	0.00304	2.00146	0.00304	2.00146	null	1	sp|P05030|PMA1_YEAST(428)-sp|P05030|PMA1_YEAST(420)						3.14e-17	3349.65	0.00025	0.124996	0.00304	2.00146
AFLKSLK(4)-GLDAIDK(6)	K428	D423	File231 Spectrum4057 scans: 11028	1.7e-09	1755.84	0.00223	1.46818	0.00223	1.46818	null	1	sp|P05030|PMA1_YEAST(428)-sp|P05030|PMA1_YEAST(423)						3.28e-17	3349.65	0.00026	0.132203	0.00223	1.46818
GEGFMVVTATGDNTFVGR(2)-HYGDQTFSSSTVKR(13)	E255	K252	File231 Spectrum6652 scans: 14029	1.02e-06	1755.84	0.00094	0.272335	0.00094	0.272335	null	1	sp|P05030|PMA1_YEAST(255)-sp|P05030|PMA1_YEAST(252)						7.52e-17	3333.65	0.0003	0.135344	0.00094	0.272335
GEGFMVVTATGDNTFVGR(2)-HYGDQTFSSSTVKR(13)	E255	K252	File231 Spectrum6680 scans: 14062	7.73e-05	1755.84	0.00362	1.04878	0.00362	1.04878	null	1	sp|P05030|PMA1_YEAST(255)-sp|P05030|PMA1_YEAST(252)						1.39e-16	3333.65	0.00033	0.164995	0.00362	1.04878
GLDAIDKAFLKSLK(11)-ETCR(1)	K428	E567	File231 Spectrum17977 scans: 26922	0.00488	1755.84	0.00888	4.29798	-0.00888	-4.29798	17,C(Carboxymethyl_C);	1	sp|P05030|PMA1_YEAST(428)-sp|P05030|PMA1_YEAST(567)						1.85e-16	3333.65	0.0004	0.176351	-0.00888	-4.29798
GYLVAMTGDGVNDAPSLK(13)-KADTGIAVEGATDAAR(1)	D638	K644	File231 Spectrum5707 scans: 12943	2.04e-13	1755.84	0.00081	0.241744	0.00081	0.241744	6,M(Oxidation_M);	1	sp|P05030|PMA1_YEAST(638)-sp|P05030|PMA1_YEAST(K644)						3.27e-16	3333.65	0.00044	0.241744	0.00081	0.241744
GYLVAMTGDGVNDAPSLK(13)-KADTGIAVEGATDAAR(1)	D638	K644	File231 Spectrum8083 scans: 15670	4.14e-13	1755.84	0.00108	0.323871	0.00108	0.323871	null	1	sp|P05030|PMA1_YEAST(638)-sp|P05030|PMA1_YEAST(K644)						4.12e-16	3333.65	0.00049	0.245976	0.00108	0.323871
GYLVAMTGDGVNDAPSLK(13)-KADTGIAVEGATDAAR(1)	D638	K644	File231 Spectrum8095 scans: 15683	1.56e-08	1755.84	0.00799	2.39604	0.00799	2.39604	null	1	sp|P05030|PMA1_YEAST(638)-sp|P05030|PMA1_YEAST(K644)						1.88e-15	3333.65	0.00054	0.250449	0.00799	2.39604
GYLVAMTGDGVNDAPSLK(9)-KADTGIAVEGATDAAR(1)	D634	K644	File231 Spectrum7537 scans: 15045	4.12e-16	1848.94	0.00472	1.41543	0.00472	1.41543	null	1	sp|P05030|PMA1_YEAST(634)-sp|P05030|PMA1_YEAST(K644)						4.97e-15	3333.65	0.00058	0.255063	0.00472	1.41543
GYLVAMTGDGVNDAPSLKK(18)-ADTGIAVEGATDAAR(2)	K643	D646	File231 Spectrum7752 scans: 15296	1.36e-14	1848.94	0.00252	0.755699	0.00252	0.755699	null	1	sp|P05030|PMA1_YEAST(643)-sp|P05030|PMA1_YEAST(646)						1.36e-14	3333.65	0.00071	0.272335	0.00252	0.755699
GYLVAMTGDGVNDAPSLKK(18)-ADTGIAVEGATDAAR(8)	K643	E652	File231 Spectrum5921 scans: 13194	8.91e-20	1848.94	0.00297	0.886394	0.00297	0.886394	6,M(Oxidation_M);	1	sp|P05030|PMA1_YEAST(643)-sp|P05030|PMA1_YEAST(652)						2.69e-14	3134.62	0.00072	0.277235	0.00297	0.886394
GYLVAMTGDGVNDAPSLKK(18)-ADTGIAVEGATDAAR(8)	K643	E652	File231 Spectrum8297 scans: 15917	2.69e-14	1920.02	0.0084	2.51899	0.0084	2.51899	null	1	sp|P05030|PMA1_YEAST(643)-sp|P05030|PMA1_YEAST(652)						4.35e-14	3086.61	0.00074	0.288649	0.0084	2.51899
GYLVAMTGDGVNDAPSLKK(18)-ADTGIAVEGATDAAR(8)	K643	E652	File231 Spectrum7794 scans: 15343	6e-13	1991.06	0.01567	4.69911	0.01567	4.69911	null	1	sp|P05030|PMA1_YEAST(643)-sp|P05030|PMA1_YEAST(652)						2.04e-13	3086.61	0.00078	0.293302	0.01567	4.69911
GYLVAMTGDGVNDAPSLKK(18)-VVEILQNR(3)	K643	E620	File231 Spectrum8302 scans: 15922	4.97e-15	1999.06	0.00469	1.62422	0.00469	1.62422	null	1	sp|P05030|PMA1_YEAST(643)-sp|P05030|PMA1_YEAST(620)						4.14e-13	3086.61	0.00081	0.323871	0.00469	1.62422
HYGDQTFSSSTVKR(13)-VVEILQNR(3)	K252	E620	File231 Spectrum1916 scans: 8400	1.46e-06	1999.06	0.00529	2.06292	0.00529	2.06292	null	1	sp|P05030|PMA1_YEAST(252)-sp|P05030|PMA1_YEAST(620)						6e-13	3086.61	0.0009	0.358427	0.00529	2.06292
IVCVKGAPLFVLK(5)-ETCR(1)	K474	E567	File231 Spectrum8481 scans: 16125	2.96e-06	1999.06	0.00049	0.245976	-0.00049	-0.245976	3,C(Carboxymethyl_C);16,C(Carboxymethyl_C);	1	sp|P05030|PMA1_YEAST(474)-sp|P05030|PMA1_YEAST(567)						7.65e-13	3086.61	0.00093	0.359199	-0.00049	-0.245976
IVCVKGAPLFVLK(5)-KVTAVVESPEGER(7)	K474	E463	File231 Spectrum7631 scans: 15152	1.85e-16	2059.13	0.00104	0.367936	0.00104	0.367936	3,C(Carboxymethyl_C);	1	sp|P05030|PMA1_YEAST(474)-sp|P05030|PMA1_YEAST(463)						7.67e-13	3067.51	0.00094	0.367936	0.00104	0.367936
IVCVKGAPLFVLK(5)-KVTAVVESPEGER(7)	K474	E463	File231 Spectrum7609 scans: 15128	6.99e-11	2065.09	0.00536	1.89628	0.00536	1.89628	3,C(Carboxymethyl_C);	1	sp|P05030|PMA1_YEAST(474)-sp|P05030|PMA1_YEAST(463)						8.3e-13	3067.51	0.00103	0.404133	0.00536	1.89628
IVCVKGAPLFVLK(5)-VAELASR(3)	K474	E504	File231 Spectrum9314 scans: 17071	8.4e-07	2091.08	0.00209	0.962573	0.00209	0.962573	3,C(Carboxymethyl_C);	1	sp|P05030|PMA1_YEAST(474)-sp|P05030|PMA1_YEAST(504)						1.07e-12	3051.51	0.00104	0.433661	0.00209	0.962573
IVCVKGAPLFVLK(5)-VTAVVESPEGER(11)	K474	E468	File231 Spectrum9849 scans: 17681	7.65e-13	2091.08	0.00485	1.7973	0.00485	1.7973	3,C(Carboxymethyl_C);	1	sp|P05030|PMA1_YEAST(474)-sp|P05030|PMA1_YEAST(468)						2.59e-12	3051.51	0.00106	0.444531	0.00485	1.7973
IVCVKGAPLFVLK(5)-VTAVVESPEGER(6)	K474	E463	File231 Spectrum9790 scans: 17614	2.9e-06	2091.08	0.00936	3.4686	0.00936	3.4686	3,C(Carboxymethyl_C);	1	sp|P05030|PMA1_YEAST(474)-sp|P05030|PMA1_YEAST(463)						4.63e-12	2974.51	0.00108	0.472026	0.00936	3.4686
IVTEDCFLQIDQSAITGESLAVDK(18)-HYGDQTFSSSTVKR(13)	E233	K252	File231 Spectrum10865 scans: 18838	7e-12	2091.99	0.00216	0.508589	0.00216	0.508589	6,C(Carboxymethyl_C);	1	sp|P05030|PMA1_YEAST(233)-sp|P05030|PMA1_YEAST(252)						7e-12	2971.56	0.00126	0.503677	0.00216	0.508589
KADTGIAVEGATDAAR(1)-QLGLGTNIYNAER(12)	K644	E582	File231 Spectrum5784 scans: 13030	5.47e-08	2116.12	0.00388	1.30397	0.00388	1.30397	null	1	sp|P05030|PMA1_YEAST(K644)-sp|P05030|PMA1_YEAST(E582)						2.53e-11	2958.51	0.00127	0.508589	0.00388	1.30397
KADTGIAVEGATDAAR(1)-VTAVVESPEGER(6)	K644	E463	File231 Spectrum2307 scans: 8903	8.05e-07	2126.13	0.00217	0.775162	0.00217	0.775162	null	1	sp|P05030|PMA1_YEAST(K644)-sp|P05030|PMA1_YEAST(463)						3.22e-11	2958.51	0.00132	0.508829	0.00217	0.775162
KADTGIAVEGATDAAR(1)-VVEILQNR(3)	K644	E620	File231 Spectrum3515 scans: 10388	5.18e-08	2141.15	0.00173	0.692737	0.00173	0.692737	null	1	sp|P05030|PMA1_YEAST(K644)-sp|P05030|PMA1_YEAST(620)						5.2e-11	2926.5	0.00134	0.516015	0.00173	0.692737
KADTGIAVEGATDAAR(1)-VVEILQNR(3)	K644	E620	File231 Spectrum3544 scans: 10421	1.19e-05	2170.25	0.00259	1.0371	0.00259	1.0371	null	1	sp|P05030|PMA1_YEAST(K644)-sp|P05030|PMA1_YEAST(620)						6.99e-11	2926.5	0.00138	0.586277	0.00259	1.0371
KADTGIAVEGATDAAR(3)-KVTAVVESPEGER(1)	D646	K457	File231 Spectrum1214 scans: 7403	0.00131	2175.16	0.00395	1.34927	-0.00395	-1.34927	null	1	sp|P05030|PMA1_YEAST(646)-sp|P05030|PMA1_YEAST(457)						4.11e-10	2886.53	0.0014	0.614906	-0.00395	-1.34927
KADTGIAVEGATDAAR(9)-KVTAVVESPEGER(1)	E652	K457	File231 Spectrum1353 scans: 7630	4.2e-07	2187.23	0.00289	0.987187	0.00289	0.987187	null	1	sp|P05030|PMA1_YEAST(652)-sp|P05030|PMA1_YEAST(457)						4.2e-10	2873.58	0.00141	0.686505	0.00289	0.987187
KGLDAIDK(7)-AFLKSLK(4)	D423	K428	File231 Spectrum2212 scans: 8785	5.44e-06	2235.24	0.00296	1.79722	0.00296	1.79722	null	1	sp|P05030|PMA1_YEAST(423)-sp|P05030|PMA1_YEAST(428)						4.77e-10	2825.57	0.00141	0.692737	0.00296	1.79722
KVTAVVESPEGER(1)-VAELASR(3)	K457	E504	File231 Spectrum592 scans: 6309	6.06e-05	2236.13	0.00239	1.12357	0.00239	1.12357	null	1	sp|P05030|PMA1_YEAST(457)-sp|P05030|PMA1_YEAST(504)						1.06e-09	2825.57	0.00173	0.704462	0.00239	1.12357
KVTAVVESPEGER(1)-VTAVVESPEGER(6)	K457	E463	File231 Spectrum1760 scans: 8200	0.00576	2243.24	0.00454	1.71039	-0.00454	-1.71039	null	1	sp|P05030|PMA1_YEAST(457)-sp|P05030|PMA1_YEAST(463)						1.7e-09	2798.4	0.0019	0.714164	-0.00454	-1.71039
KVTAVVESPEGER(1)-VVEILQNR(3)	K457	E620	File231 Spectrum2529 scans: 9182	3.12e-07	2267.19	0.0021	0.892747	0.0021	0.892747	null	1	sp|P05030|PMA1_YEAST(457)-sp|P05030|PMA1_YEAST(620)						2.29e-09	2798.4	0.00191	0.716332	0.0021	0.892747
KVTAVVESPEGER(10)-AFLKSLK(4)	E466	K428	File231 Spectrum1638 scans: 8027	1.06e-09	2268.23	0.00298	1.36183	0.00298	1.36183	null	1	sp|P05030|PMA1_YEAST(466)-sp|P05030|PMA1_YEAST(428)						3.76e-09	2795.45	0.00197	0.743241	0.00298	1.36183
KVTAVVESPEGER(7)-VKMLTGDAVGIAK(2)	E463	K555	File231 Spectrum2891 scans: 9622	3.12e-07	2288.21	0.0029	1.08029	0.0029	1.08029	null	1	sp|P05030|PMA1_YEAST(463)-sp|P05030|PMA1_YEAST(555)						4.32e-09	2795.45	0.00199	0.755699	0.0029	1.08029
LSAIESLAGVEILCSDK(11)-SLKQYPK(3)	E373	K431	File231 Spectrum10645 scans: 18593	3.22e-08	2291.22	0.00446	1.68276	0.00446	1.68276	14,C(Carboxymethyl_C);	1	sp|P05030|PMA1_YEAST(373)-sp|P05030|PMA1_YEAST(431)						4.7e-09	2795.45	0.00209	0.771053	0.00446	1.68276
LSAIESLAGVEILCSDK(5)-TGTLTKNK(6)	E367	K385	File231 Spectrum9428 scans: 17198	0.000246	2292.22	0.00751	2.83461	-0.00751	-2.83461	14,C(Carboxymethyl_C);	1	sp|P05030|PMA1_YEAST(367)-sp|P05030|PMA1_YEAST(385)						8.19e-09	2795.45	0.0021	0.775162	-0.00751	-2.83461
MLTGDAVGIAKETCR(11)-QLGLGTNIYNAER(12)	K566	E582	File231 Spectrum8518 scans: 16166	3.28e-17	2351.28	0.00539	1.76575	0.00539	1.76575	14,C(Carboxymethyl_C);	1	sp|P05030|PMA1_YEAST(566)-sp|P05030|PMA1_YEAST(E582)						1.04e-08	2795.45	0.00212	0.790668	0.00539	1.76575
MLTGDAVGIAKETCR(11)-QLGLGTNIYNAER(12)	K566	E582	File231 Spectrum7608 scans: 15126	1.87e-07	2443.3	0.0009	0.293302	0.0009	0.293302	1,M(Oxidation_M);14,C(Carboxymethyl_C);	1	sp|P05030|PMA1_YEAST(566)-sp|P05030|PMA1_YEAST(E582)						1.3e-08	2795.45	0.00212	0.796882	0.0009	0.293302
MLTGDAVGIAKETCR(11)-QLGLGTNIYNAER(12)	K566	E582	File231 Spectrum7603 scans: 15121	0.000241	2475.26	0.00775	2.52565	0.00775	2.52565	1,M(Oxidation_M);14,C(Carboxymethyl_C);	1	sp|P05030|PMA1_YEAST(566)-sp|P05030|PMA1_YEAST(E582)						1.34e-08	2731.47	0.00216	0.849909	0.00775	2.52565
MLTGDAVGIAKETCR(11)-QLGLGTNIYNAER(12)	K566	E582	File231 Spectrum8490 scans: 16136	0.000386	2475.26	0.00218	0.714164	0.00218	0.714164	14,C(Carboxymethyl_C);	1	sp|P05030|PMA1_YEAST(566)-sp|P05030|PMA1_YEAST(E582)						1.56e-08	2731.47	0.00217	0.864744	0.00218	0.714164
QLGLGTNIYNAER(12)-AFLKSLK(4)	E582	K428	File231 Spectrum7026 scans: 14468	6.94e-07	2493.37	0.00905	4.04695	0.00905	4.04695	null	1	sp|P05030|PMA1_YEAST(E582)-sp|P05030|PMA1_YEAST(428)						2.13e-08	2731.47	0.00218	0.886394	0.00905	4.04695
QLGLGTNIYNAER(12)-AKDALTK(2)	E582	K437	File231 Spectrum3504 scans: 10376	4.77e-10	2493.37	0.00078	0.358427	0.00078	0.358427	null	1	sp|P05030|PMA1_YEAST(E582)-sp|P05030|PMA1_YEAST(437)						3.22e-08	2714.44	0.00223	0.891625	0.00078	0.358427
QLGLGTNIYNAER(12)-DALTKYK(5)	E582	K442	File231 Spectrum5497 scans: 12695	4.2e-10	2496.33	0.0004	0.176351	0.0004	0.176351	null	1	sp|P05030|PMA1_YEAST(E582)-sp|P05030|PMA1_YEAST(442)						3.86e-08	2697.48	0.00234	0.892747	0.0004	0.176351
QLGLGTNIYNAER(12)-GLDAIDKAFLK(7)	E582	K424	File231 Spectrum11055 scans: 19061	1.3e-08	2496.33	0.01133	4.32373	0.01133	4.32373	null	1	sp|P05030|PMA1_YEAST(E582)-sp|P05030|PMA1_YEAST(424)						5.18e-08	2697.48	0.00235	0.900281	0.01133	4.32373
QLGLGTNIYNAER(12)-IVCVKGAPLFVLK(5)	E582	K474	File231 Spectrum12486 scans: 20699	3.76e-09	2496.33	0.00299	1.04015	0.00299	1.04015	16,C(Carboxymethyl_C);	1	sp|P05030|PMA1_YEAST(E582)-sp|P05030|PMA1_YEAST(474)						5.47e-08	2683.46	0.00238	0.931007	0.00299	1.04015
QLGLGTNIYNAER(12)-KGLDAIDK(1)	E582	K417	File231 Spectrum5966 scans: 13245	4.63e-12	2555.36	0.00483	2.10988	0.00483	2.10988	null	1	sp|P05030|PMA1_YEAST(E582)-sp|P05030|PMA1_YEAST(417)						6.58e-08	2653.36	0.00239	0.962573	0.00483	2.10988
QLGLGTNIYNAER(12)-KQAIVQK(1)	E582	K356	File231 Spectrum2823 scans: 9537	8.3e-13	2555.36	0.00138	0.614906	0.00138	0.614906	null	1	sp|P05030|PMA1_YEAST(E582)-sp|P05030|PMA1_YEAST(356)						1.87e-07	2649.39	0.00246	0.987187	0.00138	0.614906
QLGLGTNIYNAER(12)-KSTR(1)	E582	K895	File231 Spectrum1112 scans: 7249	0.00155	2555.36	0.00026	0.135344	-0.00026	-0.135344	null	1	sp|P05030|PMA1_YEAST(E582)-sp|P05030|PMA1_YEAST(895)						1.96e-07	2648.39	0.00247	1.0371	-0.00026	-0.135344
QLGLGTNIYNAER(12)-SLKQYPK(3)	E582	K431	File231 Spectrum4010 scans: 10974	1.96e-07	2563.31	0.00416	1.81403	0.00416	1.81403	null	1	sp|P05030|PMA1_YEAST(E582)-sp|P05030|PMA1_YEAST(431)						3.12e-07	2619.4	0.00252	1.04015	0.00416	1.81403
QLGLGTNIYNAER(12)-TGTLTKNK(6)	E582	K385	File231 Spectrum2478 scans: 9115	7.18e-05	2619.4	0.00247	1.07755	0.00247	1.07755	null	1	sp|P05030|PMA1_YEAST(E582)-sp|P05030|PMA1_YEAST(385)						3.12e-07	2563.31	0.00259	1.04878	0.00247	1.07755
QLGLGTNIYNAER(12)-VKMLTGDAVGIAK(2)	E582	K555	File231 Spectrum11952 scans: 20090	7.74e-27	2648.39	0.01111	4.09139	0.01111	4.09139	1,Q(Gln->pyro-Glu);	1	sp|P05030|PMA1_YEAST(E582)-sp|P05030|PMA1_YEAST(555)						3.91e-07	2555.36	0.00267	1.07755	0.01111	4.09139		From this it appears that one ought to remove all those where Calc_M < 1500
QLGLGTNIYNAER(12)-VKMLTGDAVGIAK(2)	E582	K555	File231 Spectrum8100 scans: 15688	1.88e-15	2649.39	0.00533	1.95061	0.00533	1.95061	null	1	sp|P05030|PMA1_YEAST(E582)-sp|P05030|PMA1_YEAST(555)						4.2e-07	2555.36	0.00288	1.08029	0.00533	1.95061
QLGLGTNIYNAER(12)-VKMLTGDAVGIAK(2)	E582	K555	File231 Spectrum8085 scans: 15672	8.07e-07	2653.36	0.00141	0.516015	0.00141	0.516015	null	1	sp|P05030|PMA1_YEAST(E582)-sp|P05030|PMA1_YEAST(555)						6.94e-07	2555.36	0.00289	1.09469	0.00141	0.516015
SVEDFMAAMQR(3)-KSTR(1)	E901	K895	File231 Spectrum3502 scans: 10372	8.22e-06	2683.46	0.00103	0.586277	0.00103	0.586277	null	1	sp|P05030|PMA1_YEAST(901)-sp|P05030|PMA1_YEAST(895)						8.05e-07	2496.33	0.0029	1.12357	0.00103	0.586277
SVEDFMAAMQR(4)-KSTR(1)	D902	K895	File231 Spectrum2030 scans: 8557	6.23e-05	2697.48	0.00071	0.404133	0.00071	0.404133	null	1	sp|P05030|PMA1_YEAST(902)-sp|P05030|PMA1_YEAST(895)						8.07e-07	2496.33	0.00296	1.25873	0.00071	0.404133
SVEDFMAAMQR(4)-KSTR(1)	D902	K895	File231 Spectrum2009 scans: 8531	0.000215	2697.48	0.00044	0.250449	-0.00044	-0.250449	null	1	sp|P05030|PMA1_YEAST(902)-sp|P05030|PMA1_YEAST(895)						8.4e-07	2496.33	0.00297	1.26154	-0.00044	-0.250449
VKMLTGDAVGIAK(2)-ETCR(1)	K555	E567	File231 Spectrum2015 scans: 8538	0.000707	2714.44	0.00235	1.27031	-0.00235	-1.27031	16,C(Carboxymethyl_C);	1	sp|P05030|PMA1_YEAST(555)-sp|P05030|PMA1_YEAST(567)						1.02e-06	2493.37	0.00298	1.27031	-0.00235	-1.27031
VKMLTGDAVGIAK(2)-ETCR(1)	K555	E567	File231 Spectrum2016 scans: 8539	0.00382	2731.47	0.00439	2.37303	0.00439	2.37303	16,C(Carboxymethyl_C);	1	sp|P05030|PMA1_YEAST(555)-sp|P05030|PMA1_YEAST(567)						1.46e-06	2493.37	0.00299	1.28736	0.00439	2.37303
VKMLTGDAVGIAK(2)-VTAVVESPEGER(11)	K555	E468	File231 Spectrum4681 scans: 11741	2.13e-08	2731.47	0.0019	0.743241	0.0019	0.743241	null	1	sp|P05030|PMA1_YEAST(555)-sp|P05030|PMA1_YEAST(468)						2.9e-06	2475.26	0.00303	1.30397	0.0019	0.743241
VKMLTGDAVGIAK(2)-VTAVVESPEGER(6)	K555	E463	File231 Spectrum4367 scans: 11378	8.19e-09	2731.47	0.00238	0.931007	0.00238	0.931007	null	1	sp|P05030|PMA1_YEAST(555)-sp|P05030|PMA1_YEAST(463)						2.96e-06	2475.26	0.00304	1.34927	0.00238	0.931007
VLEFHPFDPVSK(3)-AKDALTK(2)	E447	K437	File231 Spectrum4477 scans: 11503	4.32e-09	2795.45	0.00191	0.891625	-0.00191	-0.891625	null	1	sp|P05030|PMA1_YEAST(447)-sp|P05030|PMA1_YEAST(437)						5.44e-06	2443.3	0.00332	1.36183	-0.00191	-0.891625
VLEFHPFDPVSK(8)-KVTAVVESPEGER(1)	D452	K457	File231 Spectrum6224 scans: 13545	1.07e-12	2795.45	0.00012	0.042911	0.00012	0.042911	null	1	sp|P05030|PMA1_YEAST(452)-sp|P05030|PMA1_YEAST(457)						8.22e-06	2351.28	0.00338	1.41543	0.00012	0.042911
VLEFHPFDPVSK(8)-KVTAVVESPEGER(1)	D452	K457	File231 Spectrum6193 scans: 13503	6.58e-08	2795.45	0.00197	0.704462	0.00197	0.704462	null	1	sp|P05030|PMA1_YEAST(452)-sp|P05030|PMA1_YEAST(457)						1.19e-05	2292.22	0.00352	1.46642	0.00197	0.704462
VLEFHPFDPVSKK(12)-QLGLGTNIYNAER(12)	K456	E582	File231 Spectrum9124 scans: 16854	2.61e-05	2795.45	0.00375	1.26154	0.00375	1.26154	null	1	sp|P05030|PMA1_YEAST(K456)-sp|P05030|PMA1_YEAST(E582)						2.61e-05	2291.22	0.00362	1.46818	0.00375	1.26154
VLEFHPFDPVSKK(12)-VAELASR(3)	K456	E504	File231 Spectrum5302 scans: 12471	3.91e-07	2795.45	0.0003	0.132203	0.0003	0.132203	null	1	sp|P05030|PMA1_YEAST(K456)-sp|P05030|PMA1_YEAST(504)						2.7e-05	2288.21	0.00375	1.62422	0.0003	0.132203
VLEFHPFDPVSKK(12)-VTAVVESPEGER(6)	K456	E463	File231 Spectrum5989 scans: 13272	7.52e-17	2795.45	0.00132	0.472026	0.00132	0.472026	null	1	sp|P05030|PMA1_YEAST(K456)-sp|P05030|PMA1_YEAST(463)						4.05e-05	2268.23	0.00388	1.68276	0.00132	0.472026
VLEFHPFDPVSKK(12)-VTAVVESPEGER(6)	K456	E463	File231 Spectrum6015 scans: 13301	3.86e-08	2798.4	0.00757	2.70699	0.00757	2.70699	null	1	sp|P05030|PMA1_YEAST(K456)-sp|P05030|PMA1_YEAST(463)						5.06e-05	2267.19	0.00395	1.71039	0.00757	2.70699
VLEFHPFDPVSKK(12)-VTAVVESPEGER(6)	K456	E463	File231 Spectrum5977 scans: 13258	0.000519	2798.4	0.00352	1.25873	0.00352	1.25873	null	1	sp|P05030|PMA1_YEAST(K456)-sp|P05030|PMA1_YEAST(463)						5.86e-05	2243.24	0.00416	1.72468	0.00352	1.25873
VLEFHPFDPVSKK(12)-VVEILQNR(3)	K456	E620	File231 Spectrum7650 scans: 15173	1.34e-08	2825.57	0.00072	0.288649	0.00072	0.288649	null	1	sp|P05030|PMA1_YEAST(K456)-sp|P05030|PMA1_YEAST(620)						6.06e-05	2236.13	0.00439	1.74466	0.00072	0.288649		From this it appears that one ought to remove all those where score > 4 x 10exp-4
VLEFHPFDPVSKK(12)-VVEILQNR(3)	K456	E620	File231 Spectrum7665 scans: 15191	0.00301	2825.57	0.00212	0.849909	0.00212	0.849909	null	1	sp|P05030|PMA1_YEAST(K456)-sp|P05030|PMA1_YEAST(620)						6.23e-05	2235.24	0.00446	1.76575	0.00212	0.849909
VTAVVESPEGER(11)-GLDAIDKAFLK(7)	E468	K424	File231 Spectrum7852 scans: 15409	5.06e-05	2873.58	0.00106	0.433661	0.00106	0.433661	null	1	sp|P05030|PMA1_YEAST(468)-sp|P05030|PMA1_YEAST(424)						7.18e-05	2187.23	0.00446	1.77367	0.00106	0.433661
VTAVVESPEGER(6)-AFLKSLK(4)	E463	K428	File231 Spectrum2970 scans: 9714	0.000603	2886.53	0.00074	0.359199	0.00074	0.359199	null	1	sp|P05030|PMA1_YEAST(463)-sp|P05030|PMA1_YEAST(428)						7.51e-05	2175.16	0.00454	1.79722	0.00074	0.359199
VTAVVESPEGER(6)-DALTKYK(5)	E463	K442	File231 Spectrum1455 scans: 7779	0.00657	2926.5	0.00093	0.444531	0.00093	0.444531	null	1	sp|P05030|PMA1_YEAST(463)-sp|P05030|PMA1_YEAST(442)						7.73e-05	2170.25	0.00469	1.7973	0.00093	0.444531
VTAVVESPEGER(9)-AKDALTK(2)	E466	K437	File231 Spectrum320 scans: 5681	4.05e-05	2926.5	0.00033	0.164995	-0.00033	-0.164995	null	1	sp|P05030|PMA1_YEAST(466)-sp|P05030|PMA1_YEAST(437)						0.000105	2141.15	0.00472	1.81403	-0.00033	-0.164995
VTAVVESPEGER(9)-DALTKYK(5)	E466	K442	File231 Spectrum1557 scans: 7918	0.000274	2958.51	0.00591	2.82493	-0.00591	-2.82493	null	1	sp|P05030|PMA1_YEAST(466)-sp|P05030|PMA1_YEAST(442)						0.000148	2126.13	0.00483	1.82738	-0.00591	-2.82493
YKVLEFHPFDPVSK(2)-KVTAVVESPEGER(10)	K444	E466	File231 Spectrum6265 scans: 13593	3.27e-16	2958.51	0.00733	2.37399	0.00733	2.37399	null	1	sp|P05030|PMA1_YEAST(444)-sp|P05030|PMA1_YEAST(466)						0.000178	2116.12	0.00485	1.88975	0.00733	2.37399
YKVLEFHPFDPVSK(2)-KVTAVVESPEGER(7)	K444	E463	File231 Spectrum6030 scans: 13318	4.75e-25	2971.56	0.00199	0.K64451	0.00199	0.K64451	null	1	sp|P05030|PMA1_YEAST(444)-sp|P05030|PMA1_YEAST(463)						0.000215	2091.99	0.00489	1.89628	0.00199	0.K64451
YKVLEFHPFDPVSK(2)-KVTAVVESPEGER(7)	K444	E463	File231 Spectrum6046 scans: 13336	7.07e-19	2974.51	0.00733	2.37399	0.00733	2.37399	null	1	sp|P05030|PMA1_YEAST(444)-sp|P05030|PMA1_YEAST(463)						0.000241	2091.08	0.00496	1.95061	0.00733	2.37399
YKVLEFHPFDPVSK(2)-QLGLGTNIYNAER(12)	K444	E582	File231 Spectrum10692 scans: 18645	0.00345	3051.51	0.00573	1.82738	0.00573	1.82738	null	1	sp|P05030|PMA1_YEAST(444)-sp|P05030|PMA1_YEAST(E582)						0.000246	2091.08	0.00498	2.00146	0.00573	1.82738
YKVLEFHPFDPVSK(2)-VTAVVESPEGER(6)	K444	E463	File231 Spectrum7660 scans: 15185	3.22e-11	3051.51	0.00234	0.790668	0.00234	0.790668	null	1	sp|P05030|PMA1_YEAST(444)-sp|P05030|PMA1_YEAST(463)						0.000272	2091.08	0.00529	2.06292	0.00234	0.790668
YKVLEFHPFDPVSKK(2)-VTAVVESPEGER(6)	K444	E463	File231 Spectrum5760 scans: 13003	4.11e-10	3067.51	0.00338	1.09469	0.00338	1.09469	null	1	sp|P05030|PMA1_YEAST(444)-sp|P05030|PMA1_YEAST(463)						0.000274	2065.09	0.00533	2.10988	0.00338	1.09469
GYLVAMTGDGVNDAPSLK(9)-KADTGIAVEGATDAAR(1)	D634	K644	20151202_Debelyy_7988-dil10x-6ul-140min.15394.15394.4	2.53e-11	3067.51	0.00782	2.34506	0.00782	2.34506	null	1	sp|P05030|PMA1_YEAST(634)-sp|P05030|PMA1_YEAST(K644)						0.000316	2059.13	0.00536	2.34506	0.00782	2.34506
GYLVAMTGDGVNDAPSLKK(18)-ADTGIAVEGATDAAR(2)	K643	D646	20151202_Debelyy_7988-dil10x-6ul-140min.16030.16030.4	4.35e-14	3086.61	0.00489	1.46642	0.00489	1.46642	null	1	sp|P05030|PMA1_YEAST(643)-sp|P05030|PMA1_YEAST(646)						0.000386	1999.06	0.00539	2.37303	0.00489	1.46642
KADTGIAVEGATDAAR(1)-VVEILQNR(3)	K644	E620	20151202_Debelyy_7988-dil10x-6ul-140min.10564.10564.4	5.2e-11	3086.61	0.00658	2.6348	0.00658	2.6348	null	1	sp|P05030|PMA1_YEAST(K644)-sp|P05030|PMA1_YEAST(620)						0.000519	1999.06	0.00573	2.37399	0.00658	2.6348
QLGLGTNIYNAER(12)-VKMLTGDAVGIAK(2)	E582	K555	20151202_Debelyy_7988-dil10x-6ul-140min.15890.15890.4	1.04e-08	3086.61	0.00246	0.900281	0.00246	0.900281	null	1	sp|P05030|PMA1_YEAST(E582)-sp|P05030|PMA1_YEAST(555)						0.000603	1999.06	0.0058	2.37399	0.00246	0.900281
SVEDFMAAMQR(3)-KSTR(1)	E901	K895	20151202_Debelyy_7988-dil10x-6ul-140min.10463.10463.4	0.000148	3086.61	0.0014	0.796882	0.0014	0.796882	null	1	sp|P05030|PMA1_YEAST(901)-sp|P05030|PMA1_YEAST(895)						0.000707	1991.06	0.00591	2.39604	0.0014	0.796882
SVEDFMAAMQR(4)-KSTR(1)	D902	K895	20151202_Debelyy_7988-dil10x-6ul-140min.8532.8532.3	0.000105	3086.61	0.00332	1.88975	0.00332	1.88975	null	1	sp|P05030|PMA1_YEAST(902)-sp|P05030|PMA1_YEAST(895)						0.00131	1920.02	0.00658	2.51899	0.00332	1.88975
VKMLTGDAVGIAK(2)-DDTAQTVSEAR(1)	K555	D538	20151202_Debelyy_7988-dil10x-6ul-140min.10862.10862.4	3.14e-17	3134.62	5e-05	0.020192	-5e-05	-0.020192	null	1	sp|P05030|PMA1_YEAST(555)-sp|P05030|PMA1_YEAST(538)						0.00143	1848.94	0.00689	2.52565	-5e-05	-0.020192
VKMLTGDAVGIAK(2)-DDTAQTVSEAR(1)	K555	D538	20151202_Debelyy_7988-dil10x-6ul-140min.10054.10054.4	1.39e-16	3333.65	0.00126	0.508829	0.00126	0.508829	null	1	sp|P05030|PMA1_YEAST(555)-sp|P05030|PMA1_YEAST(538)						0.00155	1848.94	0.00733	2.6348	0.00126	0.508829
VKMLTGDAVGIAK(2)-ETCR(1)	K555	E567	20151202_Debelyy_7988-dil10x-6ul-140min.8627.8627.4	0.000178	3333.65	0.00127	0.686505	-0.00127	-0.686505	16,C(Carboxymethyl_C);	1	sp|P05030|PMA1_YEAST(555)-sp|P05030|PMA1_YEAST(567)						0.00155	1848.94	0.00733	2.70699	-0.00127	-0.686505
VKMLTGDAVGIAK(2)-VTAVVESPEGER(6)	K555	E463	20151202_Debelyy_7988-dil10x-6ul-140min.11571.11571.4	2.7e-05	3333.65	0.00446	1.74466	0.00446	1.74466	null	1	sp|P05030|PMA1_YEAST(555)-sp|P05030|PMA1_YEAST(463)						0.00204	1755.84	0.00751	2.82493	0.00446	1.74466
VLEFHPFDPVSKK(12)-VTAVVESPEGER(6)	K456	E463	20151202_Debelyy_7988-dil10x-6ul-140min.13412.13412.5	5.86e-05	3333.65	0.00496	1.77367	0.00496	1.77367	null	1	sp|P05030|PMA1_YEAST(K456)-sp|P05030|PMA1_YEAST(463)						0.0029	1755.84	0.00757	2.83461	0.00496	1.77367
VTAVVESPEGER(9)-AKDALTK(2)	E466	K437	20151202_Debelyy_7988-dil10x-6ul-140min.5620.5620.4	0.00143	3333.65	9e-05	0.044999	9e-05	0.044999	null	1	sp|P05030|PMA1_YEAST(466)-sp|P05030|PMA1_YEAST(437)						0.00301	1755.84	0.00775	2.83463	9e-05	0.044999
VTAVVESPEGER(9)-SLKQYPK(3)	E466	K431	20151202_Debelyy_7988-dil10x-6ul-140min.6563.6563.4	0.00204	3333.65	0.00054	0.255063	-0.00054	-0.255063	null	1	sp|P05030|PMA1_YEAST(466)-sp|P05030|PMA1_YEAST(431)						0.00345	1755.84	0.00782	3.29193	-0.00054	-0.255063
GLDAIDKAFLK(7)-ETCR(1)	K424	E567	20160118_Debelyy_8078-dil10x-4ul-140min.24K644.24K644.2	0.00821	3333.65	0.00134	0.771053	-0.00134	-0.771053	14,C(Carboxymethyl_C);	1	sp|P05030|PMA1_YEAST(424)-sp|P05030|PMA1_YEAST(567)						0.00382	1755.84	0.00799	3.4686	-0.00134	-0.771053
SLKQYPKAK(3)-ETCR(1)	K431	E567	20160118_Debelyy_8078-dil10x-4ul-140min.27E582.27E582.2	0.00718	3333.65	0.0058	3.60286	-0.0058	-3.60286	12,C(Carboxymethyl_C);	1	sp|P05030|PMA1_YEAST(431)-sp|P05030|PMA1_YEAST(567)						0.00428	1755.84	0.0084	3.60286	-0.0058	-3.60286
SVEDFMAAMQR(3)-KSTR(1)	E901	K895	20160118_Debelyy_8078-dil10x-4ul-140min.10875.10875.4	7.51e-05	3349.65	0.00013	0.073996	-0.00013	-0.073996	null	1	sp|P05030|PMA1_YEAST(901)-sp|P05030|PMA1_YEAST(895)						0.00488	1755.84	0.00888	4.04695	-0.00013	-0.073996
SVEDFMAAMQR(4)-KSTR(1)	D902	K895	20160118_Debelyy_8078-dil10x-4ul-140min.8668.8668.3	0.000272	3349.65	0.00303	1.72468	0.00303	1.72468	null	1	sp|P05030|PMA1_YEAST(902)-sp|P05030|PMA1_YEAST(895)						0.00519	1755.84	0.00905	4.09139	0.00303	1.72468
SVEDFMAAMQR(4)-KSTR(1)	D902	K895	20160118_Debelyy_8078-dil10x-4ul-140min.8634.8634.4	0.00155	3450.63	0.00498	2.83463	-0.00498	-2.83463	null	1	sp|P05030|PMA1_YEAST(902)-sp|P05030|PMA1_YEAST(895)						0.00576	1645.98	0.00936	4.29798	-0.00498	-2.83463
VTAVVESPEGER(11)-DALTKYK(5)	E468	K442	20160118_Debelyy_8078-dil10x-4ul-140min.8359.8359.4	0.00519	3450.63	0.00058	0.277235	-0.00058	-0.277235	null	1	sp|P05030|PMA1_YEAST(468)-sp|P05030|PMA1_YEAST(442)						0.00657	1608.83	0.01111	4.32373	-0.00058	-0.277235
VTAVVESPEGER(9)-AKDALTK(2)	E466	K437	20160118_Debelyy_8078-dil10x-4ul-140min.5038.5038.4	4.7e-09	4246.04	0.00025	0.124996	-0.00025	-0.124996	null	1	sp|P05030|PMA1_YEAST(466)-sp|P05030|PMA1_YEAST(437)						0.00718	1517.88	0.01133	4.69911	-0.00025	-0.124996
YKVLEFHPFDPVSK(2)-VTAVVESPEGER(6)	K444	E463	20160118_Debelyy_8078-dil10x-4ul-140min.17835.17835.5	7.67e-13	1736.876K644	0.00212	0.716332	0.00212	0.716332	null	1	sp|P05030|PMA1_YEAST(444)-sp|P05030|PMA1_YEAST(463)						0.00821	1517.88	0.01567	0.K64451	0.00212	0.716332
ETYGDMADCCEK(11)-ECCDKPLLEK(5)	116	304	20150922_Debelyy_7780-dil10x-2ul-140min.5367.5367.3	0.00557	2754.04	0.00908	3.29578	-0.00908	-3.29578	9,C(Carboxymethyl_C);10,C(Carboxymethyl_C);14,C(Carboxymethyl_C);15,C(Carboxymethyl_C);		sp|P02769|ALBU_BOVIN(116)-sp|P02769|ALBU_BOVIN(304)						7.83e-05	1138.63	4e-05	0.034613	-0.00908	-3.29578
IETMR(2)-HKPK(2)	206	559	File228 Spectrum1390 scans: 8201	7.83e-05	1138.63	0.00321	2.8167	-0.00321	-2.8167	null		sp|P02769|ALBU_BOVIN(206)-sp|P02769|ALBU_BOVIN(559)						0.000539	1138.63	0.00129	1.03553	-0.00321	-2.8167
IETMR(2)-HKPK(2)	206	559	20150922_Debelyy_7780-dil10x-2ul-140min.8590.8590.2	0.00322	1138.63	0.00283	2.48326	-0.00283	-2.48326	null		sp|P02769|ALBU_BOVIN(206)-sp|P02769|ALBU_BOVIN(559)						0.000642	1154.64	0.00283	2.19082	-0.00283	-2.48326
KFWGK(1)-PLLEK(4)	156	308	20150922_Debelyy_7780-dil10x-2ul-140min.21602.21602.2	0.000539	1244.73	0.00129	1.03553	0.00129	1.03553	null		sp|P02769|ALBU_BOVIN(156)-sp|P02769|ALBU_BOVIN(308)						0.000862	1226.64	0.00321	2.48326	0.00129	1.03553
QEPER(4)-QIKK(3)	121	547	20160201_Debelyy_8078-SCX4.14393.14393.2	0.00133	1154.64	4e-05	0.034613	4e-05	0.034613	null		sp|P02769|ALBU_BOVIN(121)-sp|P02769|ALBU_BOVIN(547)						0.00133	1226.64	0.00379	2.8167	4e-05	0.034613
RDTHK(2)-ADEKK(4)	25	155	20160201_Debelyy_8078-SCX4.7351.7351.3	0.000642	1226.64	0.00597	4.863	-0.00597	-4.863	null		sp|P02769|ALBU_BOVIN(25)-sp|P02769|ALBU_BOVIN(155)						0.00322	1244.73	0.00399	3.25014	-0.00597	-4.863
RDTHK(2)-ADEKK(4)	25	155	20160201_Debelyy_8078-SCX5.7178.7178.3	0.000862	1226.64	0.00399	3.25014	-0.00399	-3.25014	null		sp|P02769|ALBU_BOVIN(25)-sp|P02769|ALBU_BOVIN(155)						0.00557	1728.95	0.00597	3.29578	-0.00399	-3.25014
YLYEIARR(4)-KFWGK(1)	164	156	20160201_Debelyy_8078-SCX4.21926.21926.3	0.00819	1728.95	0.00379	2.19082	-0.00379	-2.19082	null		sp|P02769|ALBU_BOVIN(164)-sp|P02769|ALBU_BOVIN(156)						0.00819	2754.04	0.00908	4.863	-0.00379	-2.19082
KADTGIAVEGATDAAR(1)-ETCR(1)	644	567	20150922_Debelyy_7778-dil10x-2ul-140min.25775.25775.2	0.00226	2091.99	0.00489	2.33636	0.00489	2.33636	19,C(Carboxymethyl_C);		sp|P05030|PMA1_YEAST(644)-sp|P05030|PMA1_YEAST(567)						0.00126	1501.83	0.00026	0.072796	0.00489	2.33636
KRGEGHWEILGVMPCMDPPR(1)-DDTAQTVSEAR(1)	518	538	20150415_Debelyy_7263_SCX-frct-125-2ul.8686.8686.5	0.00126	3570.63	0.00026	0.072796	0.00026	0.072796	13,M(Oxidation[M]);15,C(Carboxymethyl_C);16,M(Oxidation[M]);		sp|P05030|PMA1_YEAST(518)-sp|P05030|PMA1_YEAST(538)						0.00145	1784.93	0.00032	0.179178	0.00026	0.072796
KVTAVVESPEGER(1)-SVEDFMAAMQR(4)	457	902	20150730_Debelyy-M-7663-elu-dil10x-4ul-140min.23713.23713.3	0.00232	2681.28	0.01197	4.46259	0.01197	4.46259	19,M(Oxidation[M]);		sp|P05030|PMA1_YEAST(457)-sp|P05030|PMA1_YEAST(902)						0.00226	1810.03	0.00066	0.43917	0.01197	4.46259
LMNGKPMKEK(9)-LMNGKPMK(5)	893	889	20150922_Debelyy_7778-dil10x-2ul-140min.19225.19225.2	0.00145	2122.08	0.00243	1.14456	0.00243	1.14456	2,M(Oxidation[M]);12,M(Oxidation[M]);17,M(Oxidation[M]);		sp|P05030|PMA1_YEAST(893)-sp|P05030|PMA1_YEAST(889)						0.00232	2091.99	0.00129	0.607606	0.00243	1.14456
LMNGKPMKEK(9)-LMNGKPMK(5)	893	889	20150922_Debelyy_7777-dil20x-2ul-140min.19233.19233.2	0.0025	2106.08	0.00565	2.68142	0.00565	2.68142	7,M(Oxidation[M]);17,M(Oxidation[M]);		sp|P05030|PMA1_YEAST(893)-sp|P05030|PMA1_YEAST(889)						0.0025	2106.08	0.00194	1.07121	0.00565	2.68142
LMNGKPMKEK(9)-LMNGKPMK(5)	893	889	20150922_Debelyy_7778-dil10x-2ul-140min.20521.20521.2	0.00313	2106.08	0.00603	2.86176	0.00603	2.86176	7,M(Oxidation[M]);17,M(Oxidation[M]);		sp|P05030|PMA1_YEAST(893)-sp|P05030|PMA1_YEAST(889)						0.00313	2106.08	0.00243	1.14456	0.00603	2.86176
LMNGKPMKEK(9)-LMNGKPMK(5)	893	889	20150922_Debelyy_7777-dil20x-2ul-140min.17943.17943.2	0.0037	2122.08	0.00129	0.607606	0.00129	0.607606	2,M(Oxidation[M]);12,M(Oxidation[M]);17,M(Oxidation[M]);		sp|P05030|PMA1_YEAST(893)-sp|P05030|PMA1_YEAST(889)						0.0037	2106.08	0.00335	1.57789	0.00129	0.607606
LMNGKPMKEK(9)-LMNGKPMK(5)	893	889	20150828_Debelyy_7720-d20x-1ul-140min.17881.17881.2	0.0047	2122.08	0.00335	1.57789	0.00335	1.57789	2,M(Oxidation[M]);12,M(Oxidation[M]);17,M(Oxidation[M]);		sp|P05030|PMA1_YEAST(893)-sp|P05030|PMA1_YEAST(889)						0.00425	2122.08	0.00425	2.017	0.00335	1.57789
LMNGKPMKEK(9)-LMNGKPMK(5)	893	889	20150828_Debelyy_7720-d20x-1ul-140min.15896.15896.3	0.00766	2106.08	0.00425	2.017	0.00425	2.017	7,M(Oxidation[M]);17,M(Oxidation[M]);		sp|P05030|PMA1_YEAST(893)-sp|P05030|PMA1_YEAST(889)						0.0047	2122.08	0.00468	2.18157	0.00425	2.017
PMKEKK(5)-VAELASR(3)	894	504	20160201_Debelyy_8080-SCX4.5015.5015.3	0.00425	1501.83	0.00066	0.43917	0.00066	0.43917	2,M(Oxidation[M]);		sp|P05030|PMA1_YEAST(894)-sp|P05030|PMA1_YEAST(504)						0.00569	2122.08	0.00489	2.33636	0.00066	0.43917
VAELASRGFRALGVAR(3)-KSTR(1)	504	895	20151202_Debelyy_7987-dil10x-6ul-140min.24614.24614.3	0.00874	2144.23	0.00468	2.18157	0.00468	2.18157	null		sp|P05030|PMA1_YEAST(504)-sp|P05030|PMA1_YEAST(895)						0.00664	2144.23	0.00565	2.68142	0.00468	2.18157
VSTQHEKET(7)-AKDALTK(3)	916	438	20150730_Debelyy-M-7663-elu-dil10x-4ul-140min.3086.3086.4	0.00664	1784.93	0.00032	0.179178	-0.00032	-0.179178	null		sp|P05030|PMA1_YEAST(916)-sp|P05030|PMA1_YEAST(438)						0.00766	2681.28	0.00603	2.86176	-0.00032	-0.179178
VVEILQNR(3)-KGLDAIDK(1)	620	417	20151202_Debelyy_7987-dil10x-6ul-140min.16302.16302.3	0.00569	1810.03	0.00194	1.07121	0.00194	1.07121	null		sp|P05030|PMA1_YEAST(620)-sp|P05030|PMA1_YEAST(417)						0.00874	3570.63	0.01197	4.46259	0.00194	1.07121
