# Supplementary material for: Chemical crosslinking and mass spectrometry to elucidate the topology of integral membrane proteins
Source: PLoS One. 2017 Oct 26;12(10):e0186840. doi: 10.1371/journal.pone.0186840 (PMC5658093; doi:10.1371/journal.pone.0186840)
Supplement: S8 Table — (XLSX) [file pone.0186840.s008.xlsx]

## Sheet: Legend and comparison
S8 Table. Pma1p: BS3-d0 and BS3-d4 crosslinks
pLink offers the possibility to calculate BS3 XLs either using the two isotopic masses of BS3 or only one.
Comparing the separate calculations entering either [BS3-d0 and BS3-d4] or BS3-d4 only as crosslinkers, of 13 filtered types of XLs, 1 was only found as BS3-d4 only (green), 5 only as [BS3-d0 and BS3-d4] and 7 were found by pLink in both modes.
These are the XLs found when entering only BS3-d4 as crosslinker			These are the XLs found when entering as crosslinkers the BS3-d0/BS3-d4 combination
252	644		174	252
457	918		252	644
566	916		424	431
616	643		435	749
889	895		457	918
892	895		616	643
916	916		643	916
916	918		644	918
100	916		889	895
433	892		892	895
455	895		916	916
457	616		916	918
			428	568
			433	892
			457	616
			518	568
			643	897
Grey are the XLs that were filtered out

## Sheet: Pma1p_BS3-d0 BS3-d4
Sequence	Site(1)	Site(2)	Spectrum	Score	Calc_M	Delta	ppm	Modification	Proteins
EKKSTR(2)-QYPK(2)	894	433	20150415_Debelyy_7263_SCX-frct-200-2ul.7990.7990.3	0.00665	1406.77	0.00589	4.18388	7,Q(Gln->pyro-Glu);	sp|P05030|PMA1_YEAST(894)-sp|P05030|PMA1_YEAST(433)
LMNGKPMKEK(8)-KSTR(1)	892	895	20150415_Debelyy_7263_SCX-frct-75-2ul.5030.5030.4	0.00947	1818.97	-0.00233	-1.28024	7,M(Oxidation[M]);	sp|P05030|PMA1_YEAST(892)-sp|P05030|PMA1_YEAST(895)
VSTQHEKET(7)-VSTQHEKET(7)	916	916	20150807_Debelyy-M-7678-25.2765.2765.4	0.00895	2253.08	0.00135	0.598913	null	sp|P05030|PMA1_YEAST(916)-sp|P05030|PMA1_YEAST(916)
GYLVAMTGDGVNDAPSLKK(18)-KSTR(3)	643	897	20141205_Debelyy_7182-d10x-140min.14428.14428.4	0.00867	2563.33	-0.00178	-0.694137	null	sp|P05030|PMA1_YEAST(643)-sp|P05030|PMA1_YEAST(897)
LMNGKPMKEK(8)-QYPK(2)	892	433	20150807_Debelyy-M-7678-20.2955.2955.4	0.00855	1866.99	-0.00328	-1.7559	7,M(Oxidation[M]);	sp|P05030|PMA1_YEAST(892)-sp|P05030|PMA1_YEAST(433)
GYLVAMTGDGVNDAPSLKK(18)-KSTR(3)	643	897	20141205_Debelyy_7182-d10x-140min.14428.14428.4	0.00839	2563.33	-0.00178	-0.694137	null	sp|P05030|PMA1_YEAST(643)-sp|P05030|PMA1_YEAST(897)
VSTQHEKET(7)-VSTQHEKET(9)	916	918	20150807_Debelyy-M-7678-15.2918.2918.4	0.00725	2257.1	0.001	0.442848	null	sp|P05030|PMA1_YEAST(916)-sp|P05030|PMA1_YEAST(918)
VSTQHEKET(7)-VSTQHEKET(9)	916	918	20150807_Debelyy-M-7678-80.2775.2775.4	0.00725	2257.1	0.00125	0.55356	null	sp|P05030|PMA1_YEAST(916)-sp|P05030|PMA1_YEAST(918)
VSTQHEKET(7)-VSTQHEKET(7)	916	916	20150807_Debelyy-M-7678-25.2762.2762.4	0.00617	2253.08	0.00135	0.598913	null	sp|P05030|PMA1_YEAST(916)-sp|P05030|PMA1_YEAST(916)
VSTQHEKET(9)-VSTQHEKET(7)	918	916	20150807_Debelyy-M-7678-10.3056.3056.4	0.00425	2253.08	-0.00793	-3.51807	null	sp|P05030|PMA1_YEAST(918)-sp|P05030|PMA1_YEAST(916)
LGLGGGGDMPGSELADFVENADGFAEVFPQHKYR(33)-KVTAVVESPEGER(1)	616	457	20141205_Debelyy_7182-d10x-140min.28872.28872.5	0.00317	5121.5	0.01714	3.34601	null	sp|P05030|PMA1_YEAST(616)-sp|P05030|PMA1_YEAST(457)
AFLKSLK(4)-ETCR(2)	428	568	20141205_Debelyy_7182-d10x-140min.17688.17688.3	0.00298	1507.81	0.00143	0.947763	10,C(Carbamidomethyl_C);	sp|P05030|PMA1_YEAST(428)-sp|P05030|PMA1_YEAST(568)
LMNGKPMKEK(8)-KSTR(1)	892	895	20150807_Debelyy-M-7678-80.2820.2820.5	0.0024	1807	-0.00043	-0.237831	null	sp|P05030|PMA1_YEAST(892)-sp|P05030|PMA1_YEAST(895)
LGLGGGGDMPGSELADFVENADGFAEVFPQHKYR(33)-KVTAVVESPEGER(1)	616	457	20141205_Debelyy_7182-d10x-140min.28872.28872.5	0.00147	5121.5	0.01714	3.34601	null	sp|P05030|PMA1_YEAST(616)-sp|P05030|PMA1_YEAST(457)
LMNGKPMKEK(8)-KSTR(1)	892	895	20150415_Debelyy_7263_SCX-frct-75-2ul.5232.5232.4	0.00131	1802.97	0.00011	0.060976	null	sp|P05030|PMA1_YEAST(892)-sp|P05030|PMA1_YEAST(895)
ALGVARKR(7)-ETCR(2)	518	568	20160201_Debelyy_8080-SCX4.16592.16592.2	0.00102	1572.84	-0.00583	-3.70431	11,C(Carboxymethyl_C);	sp|P05030|PMA1_YEAST(518)-sp|P05030|PMA1_YEAST(568)
VSTQHEKET(7)-VSTQHEKET(7)	916	916	20150807_Debelyy-M-7678-20.2804.2804.4	0.000985	2253.08	0.00086	0.38153	null	sp|P05030|PMA1_YEAST(916)-sp|P05030|PMA1_YEAST(916)
VSTQHEKET(7)-VSTQHEKET(7)	916	916	20150807_Debelyy-M-7678-15.2948.2948.3	0.000841	2253.08	0.00289	1.28212	null	sp|P05030|PMA1_YEAST(916)-sp|P05030|PMA1_YEAST(916)
KADTGIAVEGATDAAR(1)-VSTQHEKET(9)	644	918	20160201_Debelyy_8080-SCX4.7801.7801.4	0.000552	2740.35	0.0038	1.38617	null	sp|P05030|PMA1_YEAST(644)-sp|P05030|PMA1_YEAST(918)
LMNGKPMK(5)-KSTR(1)	889	895	20150807_Debelyy-M-7678-25.3137.3137.3	0.00038	1545.84	0.00064	0.413745	null	sp|P05030|PMA1_YEAST(889)-sp|P05030|PMA1_YEAST(895)
VSTQHEKET(7)-VSTQHEKET(7)	916	916	20150807_Debelyy-M-7678-25.2763.2763.3	0.00031	2253.08	0.00179	0.794114	null	sp|P05030|PMA1_YEAST(916)-sp|P05030|PMA1_YEAST(916)
PVKWNLPR(3)-QYPKAK(4)	749	435	20150922_Debelyy_7778-dil10x-2ul-140min.24164.24164.2	0.000301	1880.07	-0.00765	-4.06684	null	sp|P05030|PMA1_YEAST(749)-sp|P05030|PMA1_YEAST(435)
LGLGGGGDMPGSELADFVENADGFAEVFPQHKYR(33)-GYLVAMTGDGVNDAPSLKK(18)	616	643	20141205_Debelyy_7182-d10x-140min.30862.30862.5	0.00015	5656.74	0.02069	3.65692	null	sp|P05030|PMA1_YEAST(616)-sp|P05030|PMA1_YEAST(643)
VSTQHEKET(7)-VSTQHEKET(7)	916	916	20150807_Debelyy-M-7678-80.2788.2788.3	0.00013	2253.08	0.00179	0.794114	null	sp|P05030|PMA1_YEAST(916)-sp|P05030|PMA1_YEAST(916)
VSTQHEKET(7)-VSTQHEKET(7)	916	916	20150807_Debelyy-M-7678-10.3060.3060.2	0.000111	2253.08	-0.00729	-3.23414	null	sp|P05030|PMA1_YEAST(916)-sp|P05030|PMA1_YEAST(916)
LGLGGGGDMPGSELADFVENADGFAEVFPQHKYR(33)-GYLVAMTGDGVNDAPSLKK(18)	616	643	20141205_Debelyy_7182-d10x-140min.30862.30862.5	6.41e-05	5656.74	0.02069	3.65692	null	sp|P05030|PMA1_YEAST(616)-sp|P05030|PMA1_YEAST(643)
KVTAVVESPEGER(1)-VSTQHEKET(9)	457	918	20160201_Debelyy_8080-SCX5.6605.6605.4	4.84e-05	2599.33	0.0053	2.03819	null	sp|P05030|PMA1_YEAST(457)-sp|P05030|PMA1_YEAST(918)
VSTQHEKET(7)-VSTQHEKET(9)	916	918	20150807_Debelyy-M-7678-15.2928.2928.3	3.98e-05	2257.1	0.00053	0.23471	null	sp|P05030|PMA1_YEAST(916)-sp|P05030|PMA1_YEAST(918)
LMNGKPMKEK(8)-KSTR(1)	892	895	20150807_Debelyy-M-7678-20.2861.2861.4	3.65e-05	1802.97	0.00072	0.399117	null	sp|P05030|PMA1_YEAST(892)-sp|P05030|PMA1_YEAST(895)
LMNGKPMKEK(8)-KSTR(1)	892	895	20150807_Debelyy-M-7678-80.2611.2611.4	3.34e-05	1822.99	0.00107	0.586622	7,M(Oxidation[M]);	sp|P05030|PMA1_YEAST(892)-sp|P05030|PMA1_YEAST(895)
LMNGKPMKEK(8)-KSTR(1)	892	895	20150807_Debelyy-M-7678-80.2813.2813.4	3.3e-05	1807	0.00025	0.138274	null	sp|P05030|PMA1_YEAST(892)-sp|P05030|PMA1_YEAST(895)
VSTQHEKET(7)-VSTQHEKET(9)	916	918	20150807_Debelyy-M-7678-15.2938.2938.2	2.54e-05	2253.08	0.00418	1.85441	null	sp|P05030|PMA1_YEAST(916)-sp|P05030|PMA1_YEAST(918)
GYLVAMTGDGVNDAPSLKK(18)-VSTQHEKET(7)	643	916	20141205_Debelyy_7182-d10x-140min.15060.15060.4	2.14e-05	3130.55	0.00146	0.466222	null	sp|P05030|PMA1_YEAST(643)-sp|P05030|PMA1_YEAST(916)
GYLVAMTGDGVNDAPSLKK(18)-VSTQHEKET(7)	643	916	20141205_Debelyy_7182-d10x-140min.15060.15060.4	1.81e-05	3130.55	0.00146	0.466222	null	sp|P05030|PMA1_YEAST(643)-sp|P05030|PMA1_YEAST(916)
VSTQHEKET(7)-VSTQHEKET(9)	916	918	20150807_Debelyy-M-7678-10.3035.3035.2	1.25e-05	2257.1	-0.00739	-3.27266	null	sp|P05030|PMA1_YEAST(916)-sp|P05030|PMA1_YEAST(918)
VSTQHEKET(7)-VSTQHEKET(9)	916	918	20150807_Debelyy-M-7678-10.3033.3033.3	9.21e-06	2257.1	-0.00954	-4.22479	null	sp|P05030|PMA1_YEAST(916)-sp|P05030|PMA1_YEAST(918)
VSTQHEKET(7)-VSTQHEKET(7)	916	916	20150807_Debelyy-M-7678-20.2797.2797.3	8.81e-07	2257.1	0.00236	1.04512	null	sp|P05030|PMA1_YEAST(916)-sp|P05030|PMA1_YEAST(916)
GLDAIDKAFLK(7)-SLKQYPK(3)	424	431	20141205_Debelyy_7182-d10x-140min.18654.18654.4	5.69e-07	2190.23	0.00259	1.18198	null	sp|P05030|PMA1_YEAST(424)-sp|P05030|PMA1_YEAST(431)
GLDAIDKAFLK(7)-SLKQYPK(3)	424	431	20141205_Debelyy_7182-d10x-140min.18654.18654.4	5.69e-07	2190.23	0.00259	1.18198	null	sp|P05030|PMA1_YEAST(424)-sp|P05030|PMA1_YEAST(431)
LMNGKPMKEK(8)-KSTR(1)	892	895	20150807_Debelyy-M-7678-20.2853.2853.4	3.46e-07	1807	0.00135	0.746678	null	sp|P05030|PMA1_YEAST(892)-sp|P05030|PMA1_YEAST(895)
VSTQHEKET(7)-VSTQHEKET(9)	916	918	20150807_Debelyy-M-7678-15.2920.2920.3	2.11e-07	2257.1	0.00199	0.881268	null	sp|P05030|PMA1_YEAST(916)-sp|P05030|PMA1_YEAST(918)
HYGDQTFSSSTVKR(13)-KADTGIAVEGATDAAR(1)	252	644	20160201_Debelyy_8080-SCX6.11179.11179.4	1.83e-07	3298.64	0.00675	2.04567	null	sp|P05030|PMA1_YEAST(252)-sp|P05030|PMA1_YEAST(644)
LMNGKPMKEK(8)-KSTR(1)	892	895	20150807_Debelyy-M-7678-80.2826.2826.4	1.8e-07	1802.97	0.00059	0.327054	null	sp|P05030|PMA1_YEAST(892)-sp|P05030|PMA1_YEAST(895)
LMNGKPMK(5)-KSTR(1)	889	895	20150807_Debelyy-M-7678-25.3134.3134.4	1.19e-07	1545.84	0.0002	0.129295	null	sp|P05030|PMA1_YEAST(889)-sp|P05030|PMA1_YEAST(895)
LMNGKPMK(5)-KSTR(1)	889	895	20150807_Debelyy-M-7678-25.3115.3115.4	9.76e-08	1549.86	-0.0005	-0.3224	null	sp|P05030|PMA1_YEAST(889)-sp|P05030|PMA1_YEAST(895)
VSTQHEKET(7)-VSTQHEKET(7)	916	916	20150807_Debelyy-M-7678-80.2771.2771.3	6.85e-08	2257.1	0.0009	0.398564	null	sp|P05030|PMA1_YEAST(916)-sp|P05030|PMA1_YEAST(916)
VSTQHEKET(7)-VSTQHEKET(9)	916	918	20150415_Debelyy_7263_SCX-frct-50-2ul.5353.5353.3	5.57e-08	2253.08	0.00077	0.341602	null	sp|P05030|PMA1_YEAST(916)-sp|P05030|PMA1_YEAST(918)
VSTQHEKET(7)-VSTQHEKET(7)	916	916	20150807_Debelyy-M-7678-25.2752.2752.3	3.99e-08	2257.1	0.00199	0.881268	null	sp|P05030|PMA1_YEAST(916)-sp|P05030|PMA1_YEAST(916)
VSTQHEKET(7)-VSTQHEKET(7)	916	916	20150807_Debelyy-M-7678-10.3057.3057.3	3.32e-08	2253.08	-0.00902	-4.00164	null	sp|P05030|PMA1_YEAST(916)-sp|P05030|PMA1_YEAST(916)
LMNGKPMK(5)-KSTR(1)	889	895	20150807_Debelyy-M-7678-25.3109.3109.3	1.41e-08	1549.86	0.00195	1.25736	null	sp|P05030|PMA1_YEAST(889)-sp|P05030|PMA1_YEAST(895)
LMNGKPMK(5)-KSTR(1)	889	895	20150807_Debelyy-M-7678-25.3126.3126.3	1.36e-08	1545.84	0.00119	0.769308	null	sp|P05030|PMA1_YEAST(889)-sp|P05030|PMA1_YEAST(895)
LMNGKPMK(5)-KSTR(1)	889	895	20150807_Debelyy-M-7678-25.3106.3106.4	5.18e-09	1549.86	0.0012	0.773759	null	sp|P05030|PMA1_YEAST(889)-sp|P05030|PMA1_YEAST(895)
LMNGKPMK(5)-KSTR(1)	889	895	20150807_Debelyy-M-7678-25.3124.3124.4	8.82e-10	1545.84	0.00191	1.23477	null	sp|P05030|PMA1_YEAST(889)-sp|P05030|PMA1_YEAST(895)
HYGDQTFSSSTVKR(13)-KTLANTAVVIR(1)	252	174	20141205_Debelyy_7182-d10x-140min.13580.13580.4	2.14e-12	2934.56	-0.001	-0.34065	null	sp|P05030|PMA1_YEAST(252)-sp|P05030|PMA1_YEAST(174)
HYGDQTFSSSTVKR(13)-KTLANTAVVIR(1)	252	174	20141205_Debelyy_7182-d10x-140min.13580.13580.4	1.91e-12	2934.56	-0.001	-0.34065	null	sp|P05030|PMA1_YEAST(252)-sp|P05030|PMA1_YEAST(174)
Green highlightings means mass of XLs < 1500 Da, - not trusted XLs
Yellow highlightings means mass of XLs > 1500 Da, and Score > 7.5x10^-4 (for BS3-XLs) and > 4.0x10^-4 (for EDC-XLs) - not trusted XLs
No highlightings (plain text) means mass of XLs > 1500 Da, and Score < 7.5x10^-4 (for BS3-XLs) and < 4.0x10^-4 (for EDC-XLs) - trusted XLs

## Sheet: Pma1p_BS3-d4 only
Sequence	Site(1)	Site(2)	Spectrum	Score	Calc_M	Delta	ppm	Modification	Proteins
LMNGKPMKEK(8)-QYPK(2)	892	433	20150807_Debelyy-M-7678-20.2955.2955.4	0.00855	1866.99	-0.00328	-1.7559	7,M(Oxidation[M]);	sp|P05030|PMA1_YEAST(892)-sp|P05030|PMA1_YEAST(433)
VLEFHPFDPVSK(11)-EKKSTR(3)	455	895	20151202_Debelyy_7987-dil10x-6ul-140min.16562.16562.3	0.00678	2303.25	-0.01049	-4.55247	null	sp|P05030|PMA1_YEAST(455)-sp|P05030|PMA1_YEAST(895)
YGLNQMADEK(1)-VSTQHEKET(7)	100	916	20150730_Debelyy-M-7663-elu-dil10x-4ul-140min.3160.3160.4	0.00622	2383.11	-0.01024	-4.2951	6,M(Oxidation[M]);	sp|P05030|PMA1_YEAST(100)-sp|P05030|PMA1_YEAST(916)
VSTQHEKET(7)-VSTQHEKET(7)	916	916	20150807_Debelyy-M-7678-25.2748.2748.4	0.0053	2257.1	-0.00046	-0.20371	null	sp|P05030|PMA1_YEAST(916)-sp|P05030|PMA1_YEAST(916)
VSTQHEKET(7)-VSTQHEKET(9)	916	918	20150807_Debelyy-M-7678-15.2918.2918.4	0.00286	2257.1	0.001	0.442848	null	sp|P05030|PMA1_YEAST(916)-sp|P05030|PMA1_YEAST(918)
VSTQHEKET(7)-VSTQHEKET(9)	916	918	20150807_Debelyy-M-7678-80.2775.2775.4	0.00286	2257.1	0.00125	0.55356	null	sp|P05030|PMA1_YEAST(916)-sp|P05030|PMA1_YEAST(918)
LGLGGGGDMPGSELADFVENADGFAEVFPQHKYR(33)-KVTAVVESPEGER(1)	616	457	20141205_Debelyy_7182-d10x-140min.28872.28872.5	0.00184	5121.5	0.01714	3.34601	null	sp|P05030|PMA1_YEAST(616)-sp|P05030|PMA1_YEAST(457)
LMNGKPMKEK(8)-KSTR(1)	892	895	20150807_Debelyy-M-7678-80.2820.2820.5	0.00151	1807	-0.00043	-0.237831	null	sp|P05030|PMA1_YEAST(892)-sp|P05030|PMA1_YEAST(895)
LMNGKPMKEK(8)-KSTR(1)	892	895	20150730_Debelyy-M-7663-elu-dil10x-4ul-140min.3297.3297.4	0.000281	1807	0.00025	0.138274	null	sp|P05030|PMA1_YEAST(892)-sp|P05030|PMA1_YEAST(895)
LGLGGGGDMPGSELADFVENADGFAEVFPQHKYR(33)-GYLVAMTGDGVNDAPSLKK(18)	616	643	20141205_Debelyy_7182-d10x-140min.30862.30862.5	0.000115	5656.74	0.02069	3.65692	null	sp|P05030|PMA1_YEAST(616)-sp|P05030|PMA1_YEAST(643)
LMNGKPMKEK(8)-KSTR(1)	892	895	20150807_Debelyy-M-7678-80.2611.2611.4	3.24e-05	1822.99	0.00107	0.586622	7,M(Oxidation[M]);	sp|P05030|PMA1_YEAST(892)-sp|P05030|PMA1_YEAST(895)
KVTAVVESPEGER(1)-VSTQHEKET(9)	457	918	20160201_Debelyy_8080-SCX5.6605.6605.4	2.68e-05	2599.33	0.0053	2.03819	null	sp|P05030|PMA1_YEAST(457)-sp|P05030|PMA1_YEAST(918)
LMNGKPMKEK(8)-KSTR(1)	892	895	20150807_Debelyy-M-7678-80.2813.2813.4	2.08e-05	1807	0.00025	0.138274	null	sp|P05030|PMA1_YEAST(892)-sp|P05030|PMA1_YEAST(895)
VSTQHEKET(7)-VSTQHEKET(9)	916	918	20150807_Debelyy-M-7678-15.2928.2928.3	1.57e-05	2257.1	0.00053	0.23471	null	sp|P05030|PMA1_YEAST(916)-sp|P05030|PMA1_YEAST(918)
MLTGDAVGIAKETCR(11)-VSTQHEKET(7)	566	916	20150730_Debelyy-M-7663-elu-dil10x-4ul-140min.12159.12159.4	6.62e-06	2821.38	-0.00362	-1.2826	14,C(Carboxymethyl_C);	sp|P05030|PMA1_YEAST(566)-sp|P05030|PMA1_YEAST(916)
VSTQHEKET(7)-VSTQHEKET(9)	916	918	20150807_Debelyy-M-7678-10.3035.3035.2	4.92e-06	2257.1	-0.00739	-3.27266	null	sp|P05030|PMA1_YEAST(916)-sp|P05030|PMA1_YEAST(918)
VSTQHEKET(7)-VSTQHEKET(9)	916	918	20150807_Debelyy-M-7678-10.3033.3033.3	3.63e-06	2257.1	-0.00954	-4.22479	null	sp|P05030|PMA1_YEAST(916)-sp|P05030|PMA1_YEAST(918)
LMNGKPMK(5)-KSTR(1)	889	895	20150730_Debelyy-M-7663-elu-dil10x-4ul-140min.4402.4402.4	1.7e-06	1549.86	0.00157	1.01233	null	sp|P05030|PMA1_YEAST(889)-sp|P05030|PMA1_YEAST(895)
VSTQHEKET(7)-VSTQHEKET(7)	916	916	20150807_Debelyy-M-7678-20.2797.2797.3	3.47e-07	2257.1	0.00236	1.04512	null	sp|P05030|PMA1_YEAST(916)-sp|P05030|PMA1_YEAST(916)
LMNGKPMKEK(8)-KSTR(1)	892	895	20150807_Debelyy-M-7678-20.2853.2853.4	2.18e-07	1807	0.00135	0.746678	null	sp|P05030|PMA1_YEAST(892)-sp|P05030|PMA1_YEAST(895)
VSTQHEKET(7)-VSTQHEKET(9)	916	918	20150807_Debelyy-M-7678-15.2920.2920.3	8.32e-08	2257.1	0.00199	0.881268	null	sp|P05030|PMA1_YEAST(916)-sp|P05030|PMA1_YEAST(918)
LMNGKPMK(5)-KSTR(1)	889	895	20150807_Debelyy-M-7678-25.3115.3115.4	7.51e-08	1549.86	-0.0005	-0.3224	null	sp|P05030|PMA1_YEAST(889)-sp|P05030|PMA1_YEAST(895)
HYGDQTFSSSTVKR(13)-KADTGIAVEGATDAAR(1)	252	644	20160201_Debelyy_8080-SCX6.11179.11179.4	5.37e-08	3298.64	0.00675	2.04567	null	sp|P05030|PMA1_YEAST(252)-sp|P05030|PMA1_YEAST(644)
VSTQHEKET(7)-VSTQHEKET(7)	916	916	20150807_Debelyy-M-7678-80.2771.2771.3	2.7e-08	2257.1	0.0009	0.398564	null	sp|P05030|PMA1_YEAST(916)-sp|P05030|PMA1_YEAST(916)
VSTQHEKET(7)-VSTQHEKET(7)	916	916	20150807_Debelyy-M-7678-25.2752.2752.3	1.57e-08	2257.1	0.00199	0.881268	null	sp|P05030|PMA1_YEAST(916)-sp|P05030|PMA1_YEAST(916)
LMNGKPMK(5)-KSTR(1)	889	895	20150807_Debelyy-M-7678-25.3109.3109.3	1.08e-08	1549.86	0.00195	1.25736	null	sp|P05030|PMA1_YEAST(889)-sp|P05030|PMA1_YEAST(895)
LMNGKPMK(5)-KSTR(1)	889	895	20150807_Debelyy-M-7678-25.3106.3106.4	3.99e-09	1549.86	0.0012	0.773759	null	sp|P05030|PMA1_YEAST(889)-sp|P05030|PMA1_YEAST(895)
Green highlightings means mass of XLs < 1500 Da, - not trusted XLs
Yellow highlightings means mass of XLs > 1500 Da, and Score > 7.5x10^-4 (for BS3-XLs) and > 4.0x10^-4 (for EDC-XLs) - not trusted XLs
No highlightings (plain text) means mass of XLs > 1500 Da, and Score < 7.5x10^-4 (for BS3-XLs) and < 4.0x10^-4 (for EDC-XLs) - trusted XLs
