# Supplementary material for: Chemical crosslinking and mass spectrometry to elucidate the topology of integral membrane proteins
Source: PLoS One. 2017 Oct 26;12(10):e0186840. doi: 10.1371/journal.pone.0186840 (PMC5658093; doi:10.1371/journal.pone.0186840)
Supplement: S9 Table — (XLSX) [file pone.0186840.s009.xlsx]

## Sheet: Distances
S9 Table. Distances between crosslinked amino acids found by pLink
Here are listed the two positions that are linked in the BS3- and EDC-XLs found by pLink
Gene	BS3			EDC					BS3			EDC				∆ BS3	∆ EDC		Statistics
	site 1	site 2	∆	site 1	site 2	∆			site 1	site 2	∆	site 1	site 2	∆		2	1		57 BS3-XLS	103 EDC-XLs	Total 160
Akr1p	479	484	5	-	-			Akr1p	479	484	5	-	-			2	2	Average ∆	107.579	100.534
Atm1p	-	-		-	-			Atm1p	-	-		-	-			2	2	distance < 22			73/160
Aur1p	-	-		-	-			Aur1p	-	-		-	-			3	2	distance < 41			94/160
Cho2p	-	-		-	-			Cho2p	-	-		-	-			3	3
Dgk1p	-	-		-	-			Dgk1p	-	-		-	-			4	3
Erg4p	-	-		-	-			Erg4p	-	-		-	-			4	3
Fks1p	728	1067	339	-	-			Fks1p	728	1067	339	-	-			5	3
Fks1p	737	1537	800	-	-			Fks1p	737	1537	800	-	-			5	4
Fks1p	992	1786	794	-	-			Fks1p	992	1786	794	-	-			5	4
Gas1p	80	83	3	77	83	6		Gas1p	80	83	3	77	83	6		5	4
Gas1p	187	193	6	77	437	360		Gas1p	187	193	6	77	437	360		6	4
Gas1p	189	193	4	-	-			Gas1p	189	193	4	-	-			6	5
Ggc1p	152	160	8	244	254	10		Ggc1p	152	160	8	244	254	10		6	5
Ggc1p	154	160	6	247	254	7		Ggc1p	154	160	6	247	254	7		7	5
Gpt2p	717	728	11	150	168	18		Gpt2p	717	728	11	150	168	18		7	5
Gpt2p	-	-		164	205	41		Gpt2p	-	-		164	205	41		8	5
Gpt2p	-	-		718	728	10		Gpt2p	-	-		718	728	10		8	5
Ifa38p	76	98	22	-	-			Ifa38p	76	98	22	-	-			8	5
Ifa38p	193	198	5	-	-			Ifa38p	193	198	5	-	-			10	5
Ipt1p	-	-		-	-			Ipt1p	-	-		-	-			11	6
Ist2p	-	-		787	795	8		Ist2p	-	-		787	795	8		12	6
Ist2p	-	-		790	795	5		Ist2p	-	-		790	795	5		12	6
Ist2p	-	-		808	822	14		Ist2p	-	-		808	822	14		14	6
Ist2p	-	-		811	822	11		Ist2p	-	-		811	822	11		14	6
Kei1p	-	-		-	-			Kei1p	-	-		-	-			17	6
Lac1p	-	-		-	-			Lac1p	-	-		-	-			18	6
Lag1p	-	-		7	411	404		Lag1p	-	-		7	411	404		22	6
Pet9p	8	119	111	66	81	15		Pet9p	8	119	111	66	81	15		23	6
Pet9p	48	66	18	66	279	213		Pet9p	48	66	18	66	279	213		27	6
Pet9p	59	66	7	75	81	6		Pet9p	59	66	7	75	81	6		27	7
Pet9p	164	178	14	112	120	8		Pet9p	164	178	14	112	120	8		27	7
Pet9p	177	179	2	175	179	4		Pet9p	177	179	2	175	179	4		28	7
Pet9p	177	182	5	178	184	6		Pet9p	177	182	5	178	184	6		30	7
Pet9p	178	182	4	266	274	8		Pet9p	178	182	4	266	274	8		31	7
Pis1p	-	-		-	-			Pis1p	-	-		-	-			41	7
Pma1p	174	252	78	233	252	19		Pma1p	174	252	78	233	252	19		43	8
Pma1p	252	644	392	252	255	3		Pma1p	252	644	392	252	255	3		55	8
Pma1p	424	431	7	252	620	368		Pma1p	424	431	7	252	620	368		63	8
Pma1p	435	749	314	252	652	400		Pma1p	435	749	314	252	652	400		78	8
Pma1p	457	918	461	367	385	18		Pma1p	457	918	461	367	385	18		93	8
Pma1p	616	643	27	373	431	58		Pma1p	616	643	27	373	431	58		94	8
Pma1p	643	916	273	385	466	81		Pma1p	643	916	273	385	466	81		111	8
Pma1p	644	918	274	385	538	153		Pma1p	644	918	274	385	538	153		139	8
Pma1p	889	895	6	385	582	197		Pma1p	889	895	6	385	582	197		190	9
Pma1p	892	895	3	385	652	267		Pma1p	892	895	3	385	652	267		228	9
Pma1p	-	-		417	582	165		Pma1p	-	-		417	582	165		273	10
Pma1p	916	918	2	420	428	8		Pma1p	916	918	2	420	428	8		274	10
Pma1p	-	-		423	428	5		Pma1p	-	-		423	428	5		278	10
Pma1p	-	-		424	468	44		Pma1p	-	-		424	468	44		286	10
Pma1p	-	-		424	582	158		Pma1p	-	-		424	582	158		314	10
Pma1p	-	-		428	463	35		Pma1p	-	-		428	463	35		339	11
Pma1p	-	-		428	466	38		Pma1p	-	-		428	466	38		367	11
Pma1p	-	-		428	582	154		Pma1p	-	-		428	582	154		392	11
Pma1p	-	-		431	463	32		Pma1p	-	-		431	463	32		461	12
Pma1p	-	-		431	582	151		Pma1p	-	-		431	582	151		794	12
Pma1p	-	-		437	447	10		Pma1p	-	-		437	447	10		800	12
Pma1p	-	-		437	466	29		Pma1p	-	-		437	466	29			12
Pma1p	-	-		437	538	101		Pma1p	-	-		437	538	101			13
Pma1p	-	-		437	539	102		Pma1p	-	-		437	539	102			14
Pma1p	-	-		437	582	145		Pma1p	-	-		437	582	145			14
Pma1p	-	-		442	466	24		Pma1p	-	-		442	466	24			14
Pma1p	-	-		442	468	26		Pma1p	-	-		442	468	26			15
Pma1p	-	-		442	582	140		Pma1p	-	-		442	582	140			15
Pma1p	-	-		442	652	210		Pma1p	-	-		442	652	210			16
Pma1p	-	-		444	463	19		Pma1p	-	-		444	463	19			16
Pma1p	-	-		444	466	22		Pma1p	-	-		444	466	22			17
Pma1p	-	-		452	457	5		Pma1p	-	-		452	457	5			17
Pma1p	-	-		456	463	7		Pma1p	-	-		456	463	7			18
Pma1p	-	-		456	504	48		Pma1p	-	-		456	504	48			18
Pma1p	-	-		456	582	126		Pma1p	-	-		456	582	126			18
Pma1p	-	-		456	620	164		Pma1p	-	-		456	620	164			19
Pma1p	-	-		457	504	47		Pma1p	-	-		457	504	47			19
Pma1p	-	-		457	620	163		Pma1p	-	-		457	620	163			22
Pma1p	-	-		457	652	195		Pma1p	-	-		457	652	195			22
Pma1p	-	-		463	474	11		Pma1p	-	-		463	474	11			23
Pma1p	-	-		463	555	92		Pma1p	-	-		463	555	92			23
Pma1p	-	-		463	644	181		Pma1p	-	-		463	644	181			24
Pma1p	-	-		466	916	450		Pma1p	-	-		466	916	450			24
Pma1p	-	-		468	474	6		Pma1p	-	-		468	474	6			26
Pma1p	-	-		468	555	87		Pma1p	-	-		468	555	87			27
Pma1p	-	-		474	504	30		Pma1p	-	-		474	504	30			27
Pma1p	-	-		474	567	93		Pma1p	-	-		474	567	93			27
Pma1p	-	-		474	582	108		Pma1p	-	-		474	582	108			27
Pma1p	-	-		538	555	17		Pma1p	-	-		538	555	17			28
Pma1p	-	-		555	567	12		Pma1p	-	-		555	567	12			29
Pma1p	-	-		555	582	27		Pma1p	-	-		555	582	27			30
Pma1p	-	-		566	582	16		Pma1p	-	-		566	582	16			30
Pma1p	-	-		566	915	349		Pma1p	-	-		566	915	349			31
Pma1p	-	-		582	644	62		Pma1p	-	-		582	644	62			31
Pma1p	-	-		620	643	23		Pma1p	-	-		620	643	23			32
Pma1p	-	-		620	644	24		Pma1p	-	-		620	644	24			35
Pma1p	-	-		634	644	10		Pma1p	-	-		634	644	10			35
Pma1p	-	-		638	644	6		Pma1p	-	-		638	644	6			38
Pma1p	-	-		643	646	3		Pma1p	-	-		643	646	3			41
Pma1p	-	-		643	652	9		Pma1p	-	-		643	652	9			41
Pma1p	-	-		652	895	243		Pma1p	-	-		652	895	243			43
Pma1p	-	-		652	916	264		Pma1p	-	-		652	916	264			44
Pma1p	-	-		656	895	239		Pma1p	-	-		656	895	239			47
Pma1p	-	-		895	901	6		Pma1p	-	-		895	901	6			48
Pma1p	-	-		895	902	7		Pma1p	-	-		895	902	7			55
Por1p	1	95	94	2	97	95		Por1p	1	95	94	2	97	95			58
Por1p	2	65	63	44	59	15		Por1p	2	65	63	44	59	15			62
Por1p	2	95	93	46	51	5		Por1p	2	95	93	46	51	5			63
Por1p	19	46	27	46	59	13		Por1p	19	46	27	46	59	13			78
Por1p	46	236	190	50	51	1		Por1p	46	236	190	50	51	1			81
Por1p	46	274	228	59	65	6		Por1p	46	274	228	59	65	6			87
Por1p	65	95	30	220	236	16		Por1p	65	95	30	220	236	16			92
Por1p	67	95	28	-	-			Por1p	67	95	28	-	-				93
Por1p	72	95	23	-	-			Por1p	72	95	23	-	-				93
Sct1p	206	573	367	727	731	4		Sct1p	206	573	367	727	731	4			94
Sct1p	625	637	12	-	-			Sct1p	625	637	12	-	-				95
Slc1p	-	-		2	135	133		Slc1p	-	-		2	135	133			101
Spf1p	162	174	12	916	928	12		Spf1p	162	174	12	916	928	12			102
Spf1p	563	571	8	-	-			Spf1p	563	571	8	-	-				108
Spf1p	563	573	10	-	-			Spf1p	563	573	10	-	-				111
Spf1p	563	604	41	-	-			Spf1p	563	604	41	-	-				126
Spf1p	587	604	17	-	-			Spf1p	587	604	17	-	-				133
Spf1p	587	726	139	-	-			Spf1p	587	726	139	-	-				139
Spf1p	843	898	55	-	-			Spf1p	843	898	55	-	-				140
Vph1p	4	31	27	4	344	340		Vph1p	4	31	27	4	344	340			145
Vph1p	4	47	43	4	345	341		Vph1p	4	47	43	4	345	341			151
Vph1p	47	325	278	226	257	31		Vph1p	47	325	278	226	257	31			153
Vph1p	47	333	286	-	-			Vph1p	47	333	286	-	-				154
Vph1p	77	82	5	-	-			Vph1p	77	82	5	-	-				158
Vph1p	195	226	31	-	-			Vph1p	195	226	31	-	-				163
Ybt1p	-	-		446	1259	813		Ybt1p	-	-		446	1259	813			164
Ybt1p	-	-		547	582	35		Ybt1p	-	-		547	582	35			165
Ybt1p	-	-		655	1660	1005		Ybt1p	-	-		655	1660	1005			181
Ybt1p	-	-		1492	1499	7		Ybt1p	-	-		1492	1499	7			190
Ybt1p	-	-		1492	1500	8		Ybt1p	-	-		1492	1500	8			195
Zps1p	79	93	14	79	88	9		Zps1p	79	93	14	79	88	9			197
Zps1p	69	71	2	-	-			Zps1p	69	71	2	-	-				210
Zps1p	69	77	8	-	-			Zps1p	69	77	8	-	-				213
																	228
																	239
																	243
																	264
																	267
																	273
																	274
																	278
																	286
																	314
																	339
																	340
																	341
																	349
																	360
																	367
																	368
																	392
																	400
																	404
																	450
																	461
																	794
																	800
																	813
																	1005
