# Supplementary material for: Chemical crosslinking and mass spectrometry to elucidate the topology of integral membrane proteins
Source: PLoS One. 2017 Oct 26;12(10):e0186840. doi: 10.1371/journal.pone.0186840 (PMC5658093; doi:10.1371/journal.pone.0186840)
Supplement: S10 Table — (XLSX) [file pone.0186840.s010.xlsx]

## Sheet: Table_legend
S10 Table. Crosslinks found by StavroX
Crosslinks found by StavroX in 38 proteins

## Sheet: Akr1p
Akr1p_BS3
FDR<0.05	Nr.	Score	m/z	z	M+H+	calc.	Dev.	Peptide(1)	Protein(1)	From(1)	To(1)	Peptide(2)	Protein(2)	From(1)	To(2)	Site(1)	Site(2)	Rank	Scan	RT	Misc.
67	5	71	567.874	5	2835.34	2835.33	3.28	[NFJIETWIR]	>sp|P39010	470	478	[LPNKDVEQGNDMV}	>sp|P39010	752	765	T475	K755		20150505_Debelyy_7441-2ul.11181.11181.5	3768.27	(L)
57	1	84	574.804	4	2296.19	2296.19	0	[FVLPSYGR]	>sp|P39010	367	374	{mVNELENVPR]	>sp|P39010	0	10	S371	{0		20160201_Debelyy_8080-SCX4.27906.27906.4	6149.46	(H)
57	1	84	574.804	4	2296.19	2296.19	0	[FVLPSYGR]	>sp|P39010	367	374	{mVNELENVPR]	>sp|P39010	0	10	Y372	{0		20160201_Debelyy_8080-SCX4.27906.27906.4	6149.46	(H)
66	2	85	694.347	5	3467.71	3467.7	2.99	[GDLATVKEmIHGK]	>sp|P39010	84	96	[FDHYJPWIFNDVGLK]	>sp|P39010	496	510	K90	Y499		20150828_Debelyy_7720-d20x-1ul-140min.14199.14199.5	4495.75	(H)
67	1	117	702.832	4	2808.31	2808.31	0.37	[YHTAJQR]	>sp|P39010	77	83	[FDTKNFJIETWIR]	>sp|P39010	466	478	Y77	K469		20150505_Debelyy_7441-2ul.11522.11522.4	3875.09	(H)
67	1	117	702.832	4	2808.31	2808.31	0.37	[YHTAJQR]	>sp|P39010	77	83	[FDTKNFJIETWIR]	>sp|P39010	466	478	T79	K469		20150505_Debelyy_7441-2ul.11522.11522.4	3875.09	(H)
67	3	89	777.124	4	3105.47	3105.47	-0.17	[NFJIETWIR]	>sp|P39010	470	478	[GMTNTEFNVLMKESK]	>sp|P39010	600	614	T475	K611		20150505_Debelyy_7441-2ul.13340.13340.4	4428.53	(L)
85	1	159	814.666	4	3255.64	3255.64	1.94	[GMTNTEFNVLMK]	>sp|P39010	600	611	[NFJIETWIRKPLR]	>sp|P39010	470	482	T604	K479		20160201_Debelyy_8080-SCX6.17217.17217.4	4112.94	(L)
85	1	159	814.666	4	3255.64	3255.64	1.94	[GMTNTEFNVLMK]	>sp|P39010	600	611	[NFJIETWIRKPLR]	>sp|P39010	470	482	T602	K479		20160201_Debelyy_8080-SCX6.17217.17217.4	4112.94	(L)
83	1	159	814.666	4	3255.64	3255.64	1.94	[GMTNTEFNVLMK]	>sp|P39010	600	611	[NFJIETWIRKPLR]	>sp|P39010	470	482	T602	K479		20160201_Debelyy_8080-SCX6.17217.17217.4	4112.94	(L)
83	1	159	814.666	4	3255.64	3255.64	1.94	[GMTNTEFNVLMK]	>sp|P39010	600	611	[NFJIETWIRKPLR]	>sp|P39010	470	482	T604	K479		20160201_Debelyy_8080-SCX6.17217.17217.4	4112.94	(L)
94	2	135	815.67	4	3259.66	3259.66	-0.99	[GMTNTEFNVLMK]	>sp|P39010	600	611	[NFJIETWIRKPLR]	>sp|P39010	470	482	T602	K479		20150922_Debelyy_7777-dil20x-2ul-140min.15832.15832.4	5094.74	(H)
94	2	100	815.67	4	3259.66	3259.66	-0.99	[GMTNTEFNVLMK]	>sp|P39010	600	611	[NFJIETWIRKPLR]	>sp|P39010	470	482	T604	K479		20150922_Debelyy_7777-dil20x-2ul-140min.15832.15832.4	5094.74	(H)
77	3	99	834.445	3	2501.32	2501.33	-3.03	[WFKKSQHAK]	>sp|P39010	315	323	{MVNELENVPR]	>sp|P39010	0	10	S319	{0		20150730_Debelyy-M-7663-elu-dil10x-4ul-140min.33480.33480.3	7152.42	(H)
77	3	98	834.445	3	2501.32	2501.33	-3.03	[WFKKSQHAK]	>sp|P39010	315	323	{MVNELENVPR]	>sp|P39010	0	10	K317	{0		20150730_Debelyy-M-7663-elu-dil10x-4ul-140min.33480.33480.3	7152.42	(H)
77	3	98	834.445	3	2501.32	2501.33	-3.03	[WFKKSQHAK]	>sp|P39010	315	323	{MVNELENVPR]	>sp|P39010	0	10	K318	{0		20150730_Debelyy-M-7663-elu-dil10x-4ul-140min.33480.33480.3	7152.42	(H)
85	3	91	848.106	3	2542.3	2542.29	3.52	{MVNELENVPR]	>sp|P39010	0	10	{MVNELENVPR]	>sp|P39010	0	10	{0	{0		20150730_Debelyy-G-7664-elu-dil10x-4ul-140min.29190.29190.3	6284.83	(H)
82	4	82	853.13	3	2557.38	2557.38	-3.26	{MVNELENVPR]	>sp|P39010	0	10	[QTISNLLEIGK]	>sp|P39010	455	465	{0	T456		20151202_Debelyy_7987-dil10x-6ul-140min.25675.25675.3	7117.71	(H)
82	4	82	853.13	3	2557.38	2557.38	-3.26	{MVNELENVPR]	>sp|P39010	0	10	[QTISNLLEIGK]	>sp|P39010	455	465	{0	S458		20151202_Debelyy_7987-dil10x-6ul-140min.25675.25675.3	7117.71	(H)
77	1	118	859.968	4	3436.85	3436.86	-1.59	[GLNKFVLPSYGR]	>sp|P39010	363	374	[NFJIETWIRKPLRSK]	>sp|P39010	470	484	K366	T475		20150730_Debelyy-M-7663-elu-dil10x-4ul-140min.30511.30511.4	6598.84	(L)
77	1	94	859.968	4	3436.85	3436.86	-1.59	[GLNKFVLPSYGR]	>sp|P39010	363	374	[NFJIETWIRKPLRSK]	>sp|P39010	470	484	K366	K479		20150730_Debelyy-M-7663-elu-dil10x-4ul-140min.30511.30511.4	6598.84	(L)
77	1	93	859.968	4	3436.85	3436.86	-1.59	[GLNKFVLPSYGR]	>sp|P39010	363	374	[NFJIETWIRKPLRSK]	>sp|P39010	470	484	K366	S483		20150730_Debelyy-M-7663-elu-dil10x-4ul-140min.30511.30511.4	6598.84	(L)
77	2	115	874.814	3	2622.43	2622.42	3.42	[IPTNYGWKR]	>sp|P39010	701	709	[GLNKFVLPSYGR]	>sp|P39010	363	374	T703	K366		20150730_Debelyy-M-7663-elu-dil10x-4ul-140min.28744.28744.3	6265.52	(L)
77	2	110	874.814	3	2622.43	2622.42	3.42	[IPTNYGWKR]	>sp|P39010	701	709	[GLNKFVLPSYGR]	>sp|P39010	363	374	Y705	K366		20150730_Debelyy-M-7663-elu-dil10x-4ul-140min.28744.28744.3	6265.52	(L)
126	2	141	935.219	4	3737.85	3737.85	0.2	{MVNELENVPR]	>sp|P39010	0	10	[DSTGHNVYSITSRIPTNYGWK]	>sp|P39010	688	708	{0	T698		20150506_Debelyy_7440-d10x-5ul-140min.24047.24047.4	7019.34	(H)
126	2	141	935.219	4	3737.85	3737.85	0.2	{MVNELENVPR]	>sp|P39010	0	10	[DSTGHNVYSITSRIPTNYGWK]	>sp|P39010	688	708	{0	S699		20150506_Debelyy_7440-d10x-5ul-140min.24047.24047.4	7019.34	(H)
126	2	130	935.219	4	3737.85	3737.85	0.2	{MVNELENVPR]	>sp|P39010	0	10	[DSTGHNVYSITSRIPTNYGWK]	>sp|P39010	688	708	{0	Y695		20150506_Debelyy_7440-d10x-5ul-140min.24047.24047.4	7019.34	(H)
126	2	130	935.219	4	3737.85	3737.85	0.2	{MVNELENVPR]	>sp|P39010	0	10	[DSTGHNVYSITSRIPTNYGWK]	>sp|P39010	688	708	{0	S696		20150506_Debelyy_7440-d10x-5ul-140min.24047.24047.4	7019.34	(H)
126	2	129	935.219	4	3737.85	3737.85	0.2	{MVNELENVPR]	>sp|P39010	0	10	[DSTGHNVYSITSRIPTNYGWK]	>sp|P39010	688	708	{0	S689		20150506_Debelyy_7440-d10x-5ul-140min.24047.24047.4	7019.34	(H)
126	2	129	935.219	4	3737.85	3737.85	0.2	{MVNELENVPR]	>sp|P39010	0	10	[DSTGHNVYSITSRIPTNYGWK]	>sp|P39010	688	708	{0	T690		20150506_Debelyy_7440-d10x-5ul-140min.24047.24047.4	7019.34	(H)
126	2	126	935.219	4	3737.85	3737.85	0.2	{MVNELENVPR]	>sp|P39010	0	10	[DSTGHNVYSITSRIPTNYGWK]	>sp|P39010	688	708	{0	Y705		20150506_Debelyy_7440-d10x-5ul-140min.24047.24047.4	7019.34	(H)
97	2	153	935.219	4	3737.85	3737.85	0.07	{MVNELENVPR]	>sp|P39010	0	10	[DSTGHNVYSITSRIPTNYGWK]	>sp|P39010	688	708	{0	T698		20150505_Debelyy_7439-d10x-5ul.20613.20613.4	7004.63	(H)
97	2	153	935.219	4	3737.85	3737.85	0.07	{MVNELENVPR]	>sp|P39010	0	10	[DSTGHNVYSITSRIPTNYGWK]	>sp|P39010	688	708	{0	S699		20150505_Debelyy_7439-d10x-5ul.20613.20613.4	7004.63	(H)
97	2	139	935.219	4	3737.85	3737.85	0.07	{MVNELENVPR]	>sp|P39010	0	10	[DSTGHNVYSITSRIPTNYGWK]	>sp|P39010	688	708	{0	S689		20150505_Debelyy_7439-d10x-5ul.20613.20613.4	7004.63	(H)
97	2	139	935.219	4	3737.85	3737.85	0.07	{MVNELENVPR]	>sp|P39010	0	10	[DSTGHNVYSITSRIPTNYGWK]	>sp|P39010	688	708	{0	T690		20150505_Debelyy_7439-d10x-5ul.20613.20613.4	7004.63	(H)
97	2	139	935.219	4	3737.85	3737.85	0.07	{MVNELENVPR]	>sp|P39010	0	10	[DSTGHNVYSITSRIPTNYGWK]	>sp|P39010	688	708	{0	Y695		20150505_Debelyy_7439-d10x-5ul.20613.20613.4	7004.63	(H)
97	2	139	935.219	4	3737.85	3737.85	0.07	{MVNELENVPR]	>sp|P39010	0	10	[DSTGHNVYSITSRIPTNYGWK]	>sp|P39010	688	708	{0	S696		20150505_Debelyy_7439-d10x-5ul.20613.20613.4	7004.63	(H)
97	2	136	935.219	4	3737.85	3737.85	0.07	{MVNELENVPR]	>sp|P39010	0	10	[DSTGHNVYSITSRIPTNYGWK]	>sp|P39010	688	708	{0	Y705		20150505_Debelyy_7439-d10x-5ul.20613.20613.4	7004.63	(H)
97	2	135	935.219	4	3737.85	3737.85	0.07	{MVNELENVPR]	>sp|P39010	0	10	[DSTGHNVYSITSRIPTNYGWK]	>sp|P39010	688	708	{0	T703		20150505_Debelyy_7439-d10x-5ul.20613.20613.4	7004.63	(H)
85	1	104	948.836	3	2844.49	2844.5	-1.08	[FSPLNNAVVAR]	>sp|P39010	485	495	[GLLDIDJRDPKGR]	>sp|P39010	203	215	S486	K213		20150730_Debelyy-G-7664-elu-dil10x-4ul-140min.32702.32702.3	6910.12	(H)
77	4	89	948.838	3	2844.5	2844.5	0.72	[FSPLNNAVVAR]	>sp|P39010	485	495	[GLLDIDJRDPKGR]	>sp|P39010	203	215	S486	K213		20150730_Debelyy-M-7663-elu-dil10x-4ul-140min.32286.32286.3	6923.87	(H)
190	1	208	980.83	3	2940.47	2940.48	-2.13	[GMTNTEFNVLMK]	>sp|P39010	600	611	[GDLATVKEmIHGK]	>sp|P39010	84	96	T604	K90		20141205_Debelyy_7182-d10x-140min.36635.36635.3	0]=6932.3316	(H)
190	1	191	980.83	3	2940.47	2940.48	-2.13	[GMTNTEFNVLMK]	>sp|P39010	600	611	[GDLATVKEmIHGK]	>sp|P39010	84	96	T602	K90		20141205_Debelyy_7182-d10x-140min.36635.36635.3	0]=6932.3316	(H)
190	2	191	980.83	3	2940.47	2940.48	-2.13	[GDLATVKEMIHGK]	>sp|P39010	84	96	[GmTNTEFNVLMK]	>sp|P39010	600	611	K90	T602		20141205_Debelyy_7182-d10x-140min.36635.36635.3	0]=6932.3316	(H)
190	2	190	980.83	3	2940.47	2940.48	-2.13	[GDLATVKEMIHGK]	>sp|P39010	84	96	[GmTNTEFNVLMK]	>sp|P39010	600	611	K90	T604		20141205_Debelyy_7182-d10x-140min.36635.36635.3	0]=6932.3316	(H)
67	4	87	1037.17	3	3109.49	3109.5	-4.05	[NFJIETWIR]	>sp|P39010	470	478	[GMTNTEFNVLMKESK]	>sp|P39010	600	614	T475	K611		20150505_Debelyy_7441-2ul.20956.20956.3	6778.64	(H)
82	1	95	1081.88	3	3243.62	3243.63	-0.53	{mVNELENVPR]	>sp|P39010	0	10	[DFWLTSDINAPLWRR]	>sp|P39010	713	727	{0	S718		20151202_Debelyy_7987-dil10x-6ul-140min.21553.21553.3	6184.79	(L)
82	1	94	1081.88	3	3243.62	3243.63	-0.53	{mVNELENVPR]	>sp|P39010	0	10	[DFWLTSDINAPLWRR]	>sp|P39010	713	727	{0	T717		20151202_Debelyy_7987-dil10x-6ul-140min.21553.21553.3	6184.79	(L)
85	2	97	1087.23	3	3259.67	3259.66	2.9	[GMTNTEFNVLMK]	>sp|P39010	600	611	[NFJIETWIRKPLR]	>sp|P39010	470	482	T604	K479		20160201_Debelyy_8080-SCX6.17087.17087.3	4088.87	(H)
85	2	97	1087.23	3	3259.67	3259.66	2.9	[GMTNTEFNVLMK]	>sp|P39010	600	611	[NFJIETWIRKPLR]	>sp|P39010	470	482	T602	K479		20160201_Debelyy_8080-SCX6.17087.17087.3	4088.87	(H)
83	2	97	1087.23	3	3259.67	3259.66	2.9	[GMTNTEFNVLMK]	>sp|P39010	600	611	[NFJIETWIRKPLR]	>sp|P39010	470	482	T602	K479		20160201_Debelyy_8080-SCX6.17087.17087.3	4088.87	(H)
83	2	97	1087.23	3	3259.67	3259.66	2.9	[GMTNTEFNVLMK]	>sp|P39010	600	611	[NFJIETWIRKPLR]	>sp|P39010	470	482	T604	K479		20160201_Debelyy_8080-SCX6.17087.17087.3	4088.87	(H)
82	3	85	1087.23	3	3259.67	3259.67	0.11	[KWFKKSQHAK]	>sp|P39010	314	323	[EALTHSGFDYHGYPIK]	>sp|P39010	298	313	K314	S303	1	20151202_Debelyy_7987-dil10x-6ul-140min.15950.15950.3	4821.15	(L)
82	3	85	1087.23	3	3259.67	3259.67	0.11	[KWFKKSQHAK]	>sp|P39010	314	323	[EALTHSGFDYHGYPIK]	>sp|P39010	298	313	K317	S303	1	20151202_Debelyy_7987-dil10x-6ul-140min.15950.15950.3	4821.15	(L)
82	3	85	1087.23	3	3259.67	3259.67	0.11	[KWFKKSQHAK]	>sp|P39010	314	323	[EALTHSGFDYHGYPIK]	>sp|P39010	298	313	K318	S303	1	20151202_Debelyy_7987-dil10x-6ul-140min.15950.15950.3	4821.15	(L)
71	1	81	1108.57	3	3323.68	3323.69	-3.75	[GmTNTEFNVLMK]	>sp|P39010	600	611	[ALLNGIEVDYFKLYK]	>sp|P39010	737	751	T602	K748		20150807_Debelyy-M-7678-80.9347.9347.3	2884.04	(L)
71	1	81	1108.57	3	3323.68	3323.69	-3.75	[GmTNTEFNVLMK]	>sp|P39010	600	611	[ALLNGIEVDYFKLYK]	>sp|P39010	737	751	T604	K748		20150807_Debelyy-M-7678-80.9347.9347.3	2884.04	(L)
71	3	77	1108.57	3	3323.68	3323.69	-3.75	[GMTNTEFNVLmK]	>sp|P39010	600	611	[ALLNGIEVDYFKLYK]	>sp|P39010	737	751	T602	K748		20150807_Debelyy-M-7678-80.9347.9347.3	2884.04	(L)
71	3	77	1108.57	3	3323.68	3323.69	-3.75	[GMTNTEFNVLmK]	>sp|P39010	600	611	[ALLNGIEVDYFKLYK]	>sp|P39010	737	751	T604	K748		20150807_Debelyy-M-7678-80.9347.9347.3	2884.04	(L)
94	1	172	1123.98	5	5615.89	5615.89	0.32	[TSLLWAAYQGDSLTVAELLK]	>sp|P39010	216	235	[SKFSPLNNAVVARFDHYJPWIFNDVGLK]	>sp|P39010	483	510	S217	K484		20150922_Debelyy_7777-dil20x-2ul-140min.22384.22384.5	6773.31	(H)
94	1	172	1123.98	5	5615.89	5615.89	0.32	[TSLLWAAYQGDSLTVAELLK]	>sp|P39010	216	235	[SKFSPLNNAVVARFDHYJPWIFNDVGLK]	>sp|P39010	483	510	Y223	K484		20150922_Debelyy_7777-dil20x-2ul-140min.22384.22384.5	6773.31	(H)
94	1	155	1123.98	5	5615.89	5615.89	0.32	[TSLLWAAYQGDSLTVAELLK]	>sp|P39010	216	235	[SKFSPLNNAVVARFDHYJPWIFNDVGLK]	>sp|P39010	483	510	S227	K484		20150922_Debelyy_7777-dil20x-2ul-140min.22384.22384.5	6773.31	(H)
94	1	155	1123.98	5	5615.89	5615.89	0.32	[TSLLWAAYQGDSLTVAELLK]	>sp|P39010	216	235	[SKFSPLNNAVVARFDHYJPWIFNDVGLK]	>sp|P39010	483	510	T229	K484		20150922_Debelyy_7777-dil20x-2ul-140min.22384.22384.5	6773.31	(H)
94	1	130	1123.98	5	5615.89	5615.89	0.32	[TSLLWAAYQGDSLTVAELLK]	>sp|P39010	216	235	[SKFSPLNNAVVARFDHYJPWIFNDVGLK]	>sp|P39010	483	510	T216	K484		20150922_Debelyy_7777-dil20x-2ul-140min.22384.22384.5	6773.31	(H)
170	1	172	1123.98	5	5615.89	5615.89	0.32	[TSLLWAAYQGDSLTVAELLK]	>sp|P39010	216	235	[SKFSPLNNAVVARFDHYJPWIFNDVGLK]	>sp|P39010	483	510	S217	K484		20150922_Debelyy_7777-dil20x-2ul-140min.22384.22384.5	6773.31	(H)
170	1	172	1123.98	5	5615.89	5615.89	0.32	[TSLLWAAYQGDSLTVAELLK]	>sp|P39010	216	235	[SKFSPLNNAVVARFDHYJPWIFNDVGLK]	>sp|P39010	483	510	Y223	K484		20150922_Debelyy_7777-dil20x-2ul-140min.22384.22384.5	6773.31	(H)
101	1	166	1123.98	5	5615.89	5615.89	0.89	[TSLLWAAYQGDSLTVAELLK]	>sp|P39010	216	235	[SKFSPLNNAVVARFDHYJPWIFNDVGLK]	>sp|P39010	483	510	S217	K484		20150922_Debelyy_7778-dil10x-2ul-140min.23618.23618.5	6777.62	(H)
101	1	166	1123.98	5	5615.89	5615.89	0.89	[TSLLWAAYQGDSLTVAELLK]	>sp|P39010	216	235	[SKFSPLNNAVVARFDHYJPWIFNDVGLK]	>sp|P39010	483	510	Y223	K484		20150922_Debelyy_7778-dil10x-2ul-140min.23618.23618.5	6777.62	(H)
101	1	151	1123.98	5	5615.89	5615.89	0.89	[TSLLWAAYQGDSLTVAELLK]	>sp|P39010	216	235	[SKFSPLNNAVVARFDHYJPWIFNDVGLK]	>sp|P39010	483	510	S227	K484		20150922_Debelyy_7778-dil10x-2ul-140min.23618.23618.5	6777.62	(H)
101	1	151	1123.98	5	5615.89	5615.89	0.89	[TSLLWAAYQGDSLTVAELLK]	>sp|P39010	216	235	[SKFSPLNNAVVARFDHYJPWIFNDVGLK]	>sp|P39010	483	510	T229	K484		20150922_Debelyy_7778-dil10x-2ul-140min.23618.23618.5	6777.62	(H)
101	1	122	1123.98	5	5615.89	5615.89	0.89	[TSLLWAAYQGDSLTVAELLK]	>sp|P39010	216	235	[SKFSPLNNAVVARFDHYJPWIFNDVGLK]	>sp|P39010	483	510	T216	K484		20150922_Debelyy_7778-dil10x-2ul-140min.23618.23618.5	6777.62	(H)
82	2	87	1197.83	4	4788.29	4788.27	4.93	[GDLATVKEMIHGK]	>sp|P39010	84	96	[AIRSGNEEESGNEQVNHNDEAEEDPLLTR]	>sp|P39010	48	76	K90	S57		20151202_Debelyy_7987-dil10x-6ul-140min.16880.16880.4	5046.53	(L)
85	2	96	1240.35	4	4958.38	4958.35	4.68	[DSTGHNVYSITSRIPTNYGWK]	>sp|P39010	688	708	[TDTGKDJFAIAQEMNTVYSLR]	>sp|P39010	277	297	S689	K281		20150730_Debelyy-G-7664-elu-dil10x-4ul-140min.27440.27440.4	5963.92	(H)
85	2	96	1240.35	4	4958.38	4958.35	4.68	[DSTGHNVYSITSRIPTNYGWK]	>sp|P39010	688	708	[TDTGKDJFAIAQEMNTVYSLR]	>sp|P39010	277	297	T690	K281		20150730_Debelyy-G-7664-elu-dil10x-4ul-140min.27440.27440.4	5963.92	(H)
97	1	159	1246.62	3	3737.86	3737.85	0.77	{MVNELENVPR]	>sp|P39010	0	10	[DSTGHNVYSITSRIPTNYGWK]	>sp|P39010	688	708	{0	S699		20150505_Debelyy_7439-d10x-5ul.20610.20610.3	7003.86	(H)
97	1	150	1246.62	3	3737.86	3737.85	0.77	{MVNELENVPR]	>sp|P39010	0	10	[DSTGHNVYSITSRIPTNYGWK]	>sp|P39010	688	708	{0	T690		20150505_Debelyy_7439-d10x-5ul.20610.20610.3	7003.86	(H)
97	1	149	1246.62	3	3737.86	3737.85	0.77	{MVNELENVPR]	>sp|P39010	0	10	[DSTGHNVYSITSRIPTNYGWK]	>sp|P39010	688	708	{0	S689		20150505_Debelyy_7439-d10x-5ul.20610.20610.3	7003.86	(H)
97	1	149	1246.62	3	3737.86	3737.85	0.77	{MVNELENVPR]	>sp|P39010	0	10	[DSTGHNVYSITSRIPTNYGWK]	>sp|P39010	688	708	{0	Y695		20150505_Debelyy_7439-d10x-5ul.20610.20610.3	7003.86	(H)
97	1	147	1246.62	3	3737.86	3737.85	0.77	{MVNELENVPR]	>sp|P39010	0	10	[DSTGHNVYSITSRIPTNYGWK]	>sp|P39010	688	708	{0	Y705		20150505_Debelyy_7439-d10x-5ul.20610.20610.3	7003.86	(H)
97	1	146	1246.62	3	3737.86	3737.85	0.77	{MVNELENVPR]	>sp|P39010	0	10	[DSTGHNVYSITSRIPTNYGWK]	>sp|P39010	688	708	{0	T703		20150505_Debelyy_7439-d10x-5ul.20610.20610.3	7003.86	(H)
97	1	127	1246.62	3	3737.86	3737.85	0.77	{MVNELENVPR]	>sp|P39010	0	10	[DSTGHNVYSITSRIPTNYGWK]	>sp|P39010	688	708	{0	T698		20150505_Debelyy_7439-d10x-5ul.20610.20610.3	7003.86	(H)
131	1	180	1246.62	3	3737.86	3737.85	1.04	{MVNELENVPR]	>sp|P39010	0	10	[DSTGHNVYSITSRIPTNYGWK]	>sp|P39010	688	708	{0	T698		20150421_Debelyy_7438-d10x-5ul-140min.21683.21683.3	6964.99	(H)
131	1	180	1246.62	3	3737.86	3737.85	1.04	{MVNELENVPR]	>sp|P39010	0	10	[DSTGHNVYSITSRIPTNYGWK]	>sp|P39010	688	708	{0	S699		20150421_Debelyy_7438-d10x-5ul-140min.21683.21683.3	6964.99	(H)
131	1	172	1246.62	3	3737.86	3737.85	1.04	{MVNELENVPR]	>sp|P39010	0	10	[DSTGHNVYSITSRIPTNYGWK]	>sp|P39010	688	708	{0	Y705		20150421_Debelyy_7438-d10x-5ul-140min.21683.21683.3	6964.99	(H)
131	1	171	1246.62	3	3737.86	3737.85	1.04	{MVNELENVPR]	>sp|P39010	0	10	[DSTGHNVYSITSRIPTNYGWK]	>sp|P39010	688	708	{0	T703		20150421_Debelyy_7438-d10x-5ul-140min.21683.21683.3	6964.99	(H)
126	1	170	1246.63	3	3737.86	3737.85	2.41	{MVNELENVPR]	>sp|P39010	0	10	[DSTGHNVYSITSRIPTNYGWK]	>sp|P39010	688	708	{0	T698		20150506_Debelyy_7440-d10x-5ul-140min.23984.23984.3	7002.42	(H)
126	1	170	1246.63	3	3737.86	3737.85	2.41	{MVNELENVPR]	>sp|P39010	0	10	[DSTGHNVYSITSRIPTNYGWK]	>sp|P39010	688	708	{0	S699		20150506_Debelyy_7440-d10x-5ul-140min.23984.23984.3	7002.42	(H)
126	1	164	1246.63	3	3737.86	3737.85	2.41	{MVNELENVPR]	>sp|P39010	0	10	[DSTGHNVYSITSRIPTNYGWK]	>sp|P39010	688	708	{0	Y695		20150506_Debelyy_7440-d10x-5ul-140min.23984.23984.3	7002.42	(H)
126	1	163	1246.63	3	3737.86	3737.85	2.41	{MVNELENVPR]	>sp|P39010	0	10	[DSTGHNVYSITSRIPTNYGWK]	>sp|P39010	688	708	{0	S696		20150506_Debelyy_7440-d10x-5ul-140min.23984.23984.3	7002.42	(H)
126	1	161	1246.63	3	3737.86	3737.85	2.41	{MVNELENVPR]	>sp|P39010	0	10	[DSTGHNVYSITSRIPTNYGWK]	>sp|P39010	688	708	{0	Y705		20150506_Debelyy_7440-d10x-5ul-140min.23984.23984.3	7002.42	(H)
126	1	159	1246.63	3	3737.86	3737.85	2.41	{MVNELENVPR]	>sp|P39010	0	10	[DSTGHNVYSITSRIPTNYGWK]	>sp|P39010	688	708	{0	T703		20150506_Debelyy_7440-d10x-5ul-140min.23984.23984.3	7002.42	(H)
34	1	144	1251.96	3	3753.85	3753.85	1.12	{mVNELENVPR]	>sp|P39010	0	10	[DSTGHNVYSITSRIPTNYGWK]	>sp|P39010	688	708	{0	S696		20150415_Debelyy_7263_SCX-frct-50-2ul.20900.20900.3	2993.53	(H)
34	1	140	1251.96	3	3753.85	3753.85	1.12	{mVNELENVPR]	>sp|P39010	0	10	[DSTGHNVYSITSRIPTNYGWK]	>sp|P39010	688	708	{0	Y695		20150415_Debelyy_7263_SCX-frct-50-2ul.20900.20900.3	2993.53	(H)
34	1	139	1251.96	3	3753.85	3753.85	1.12	{mVNELENVPR]	>sp|P39010	0	10	[DSTGHNVYSITSRIPTNYGWK]	>sp|P39010	688	708	{0	T703		20150415_Debelyy_7263_SCX-frct-50-2ul.20900.20900.3	2993.53	(H)
34	1	139	1251.96	3	3753.85	3753.85	1.12	{mVNELENVPR]	>sp|P39010	0	10	[DSTGHNVYSITSRIPTNYGWK]	>sp|P39010	688	708	{0	Y705		20150415_Debelyy_7263_SCX-frct-50-2ul.20900.20900.3	2993.53	(H)
34	1	136	1251.96	3	3753.85	3753.85	1.12	{mVNELENVPR]	>sp|P39010	0	10	[DSTGHNVYSITSRIPTNYGWK]	>sp|P39010	688	708	{0	S699		20150415_Debelyy_7263_SCX-frct-50-2ul.20900.20900.3	2993.53	(H)
34	1	135	1251.96	3	3753.85	3753.85	1.12	{mVNELENVPR]	>sp|P39010	0	10	[DSTGHNVYSITSRIPTNYGWK]	>sp|P39010	688	708	{0	T698		20150415_Debelyy_7263_SCX-frct-50-2ul.20900.20900.3	2993.53	(H)
34	1	64	1251.96	3	3753.85	3753.85	1.12	{mVNELENVPR]	>sp|P39010	0	10	[DSTGHNVYSITSRIPTNYGWK]	>sp|P39010	688	708	{0	S689		20150415_Debelyy_7263_SCX-frct-50-2ul.20900.20900.3	2993.53	(H)
34	1	64	1251.96	3	3753.85	3753.85	1.12	{mVNELENVPR]	>sp|P39010	0	10	[DSTGHNVYSITSRIPTNYGWK]	>sp|P39010	688	708	{0	T690		20150415_Debelyy_7263_SCX-frct-50-2ul.20900.20900.3	2993.53	(H)
41	1	147	1251.96	3	3753.85	3753.85	1.19	{mVNELENVPR]	>sp|P39010	0	10	[DSTGHNVYSITSRIPTNYGWK]	>sp|P39010	688	708	{0	T703		20150415_Debelyy_7263_SCX-frct-75-2ul.17151.17151.3	2992.6	(H)
41	1	147	1251.96	3	3753.85	3753.85	1.19	{mVNELENVPR]	>sp|P39010	0	10	[DSTGHNVYSITSRIPTNYGWK]	>sp|P39010	688	708	{0	Y705		20150415_Debelyy_7263_SCX-frct-75-2ul.17151.17151.3	2992.6	(H)
41	1	145	1251.96	3	3753.85	3753.85	1.19	{mVNELENVPR]	>sp|P39010	0	10	[DSTGHNVYSITSRIPTNYGWK]	>sp|P39010	688	708	{0	T698		20150415_Debelyy_7263_SCX-frct-75-2ul.17151.17151.3	2992.6	(H)
41	1	144	1251.96	3	3753.85	3753.85	1.19	{mVNELENVPR]	>sp|P39010	0	10	[DSTGHNVYSITSRIPTNYGWK]	>sp|P39010	688	708	{0	S699		20150415_Debelyy_7263_SCX-frct-75-2ul.17151.17151.3	2992.6	(H)
41	1	65	1251.96	3	3753.85	3753.85	1.19	{mVNELENVPR]	>sp|P39010	0	10	[DSTGHNVYSITSRIPTNYGWK]	>sp|P39010	688	708	{0	S689		20150415_Debelyy_7263_SCX-frct-75-2ul.17151.17151.3	2992.6	(H)
41	1	65	1251.96	3	3753.85	3753.85	1.19	{mVNELENVPR]	>sp|P39010	0	10	[DSTGHNVYSITSRIPTNYGWK]	>sp|P39010	688	708	{0	T690		20150415_Debelyy_7263_SCX-frct-75-2ul.17151.17151.3	2992.6	(H)
41	1	65	1251.96	3	3753.85	3753.85	1.19	{mVNELENVPR]	>sp|P39010	0	10	[DSTGHNVYSITSRIPTNYGWK]	>sp|P39010	688	708	{0	S696		20150415_Debelyy_7263_SCX-frct-75-2ul.17151.17151.3	2992.6	(H)
41	1	64	1251.96	3	3753.85	3753.85	1.19	{mVNELENVPR]	>sp|P39010	0	10	[DSTGHNVYSITSRIPTNYGWK]	>sp|P39010	688	708	{0	Y695		20150415_Debelyy_7263_SCX-frct-75-2ul.17151.17151.3	2992.6	(H)
42	1	154	1251.96	3	3753.85	3753.85	1.47	{mVNELENVPR]	>sp|P39010	0	10	[DSTGHNVYSITSRIPTNYGWK]	>sp|P39010	688	708	{0	S689		20150415_Debelyy_7263_SCX-frct-300-2ul.11404.11404.3	2991.9	(H)
42	1	153	1251.96	3	3753.85	3753.85	1.47	{mVNELENVPR]	>sp|P39010	0	10	[DSTGHNVYSITSRIPTNYGWK]	>sp|P39010	688	708	{0	T690		20150415_Debelyy_7263_SCX-frct-300-2ul.11404.11404.3	2991.9	(H)
42	1	151	1251.96	3	3753.85	3753.85	1.47	{mVNELENVPR]	>sp|P39010	0	10	[DSTGHNVYSITSRIPTNYGWK]	>sp|P39010	688	708	{0	Y695		20150415_Debelyy_7263_SCX-frct-300-2ul.11404.11404.3	2991.9	(H)
42	1	145	1251.96	3	3753.85	3753.85	1.47	{mVNELENVPR]	>sp|P39010	0	10	[DSTGHNVYSITSRIPTNYGWK]	>sp|P39010	688	708	{0	T703		20150415_Debelyy_7263_SCX-frct-300-2ul.11404.11404.3	2991.9	(H)
42	1	145	1251.96	3	3753.85	3753.85	1.47	{mVNELENVPR]	>sp|P39010	0	10	[DSTGHNVYSITSRIPTNYGWK]	>sp|P39010	688	708	{0	Y705		20150415_Debelyy_7263_SCX-frct-300-2ul.11404.11404.3	2991.9	(H)
42	1	142	1251.96	3	3753.85	3753.85	1.47	{mVNELENVPR]	>sp|P39010	0	10	[DSTGHNVYSITSRIPTNYGWK]	>sp|P39010	688	708	{0	T698		20150415_Debelyy_7263_SCX-frct-300-2ul.11404.11404.3	2991.9	(H)
42	1	142	1251.96	3	3753.85	3753.85	1.47	{mVNELENVPR]	>sp|P39010	0	10	[DSTGHNVYSITSRIPTNYGWK]	>sp|P39010	688	708	{0	S699		20150415_Debelyy_7263_SCX-frct-300-2ul.11404.11404.3	2991.9	(H)
42	1	65	1251.96	3	3753.85	3753.85	1.47	{mVNELENVPR]	>sp|P39010	0	10	[DSTGHNVYSITSRIPTNYGWK]	>sp|P39010	688	708	{0	S696		20150415_Debelyy_7263_SCX-frct-300-2ul.11404.11404.3	2991.9	(H)
54	1	143	1251.96	3	3753.86	3753.85	2.63	{mVNELENVPR]	>sp|P39010	0	10	[DSTGHNVYSITSRIPTNYGWK]	>sp|P39010	688	708	{0	T703		20150415_Debelyy_7263_SCX-frct-FT-2ul.19266.19266.3	2992.13	(H)
54	1	143	1251.96	3	3753.86	3753.85	2.63	{mVNELENVPR]	>sp|P39010	0	10	[DSTGHNVYSITSRIPTNYGWK]	>sp|P39010	688	708	{0	Y705		20150415_Debelyy_7263_SCX-frct-FT-2ul.19266.19266.3	2992.13	(H)
54	1	141	1251.96	3	3753.86	3753.85	2.63	{mVNELENVPR]	>sp|P39010	0	10	[DSTGHNVYSITSRIPTNYGWK]	>sp|P39010	688	708	{0	T698		20150415_Debelyy_7263_SCX-frct-FT-2ul.19266.19266.3	2992.13	(H)
54	1	141	1251.96	3	3753.86	3753.85	2.63	{mVNELENVPR]	>sp|P39010	0	10	[DSTGHNVYSITSRIPTNYGWK]	>sp|P39010	688	708	{0	S699		20150415_Debelyy_7263_SCX-frct-FT-2ul.19266.19266.3	2992.13	(H)
54	1	64	1251.96	3	3753.86	3753.85	2.63	{mVNELENVPR]	>sp|P39010	0	10	[DSTGHNVYSITSRIPTNYGWK]	>sp|P39010	688	708	{0	S689		20150415_Debelyy_7263_SCX-frct-FT-2ul.19266.19266.3	2992.13	(H)
54	1	64	1251.96	3	3753.86	3753.85	2.63	{mVNELENVPR]	>sp|P39010	0	10	[DSTGHNVYSITSRIPTNYGWK]	>sp|P39010	688	708	{0	T690		20150415_Debelyy_7263_SCX-frct-FT-2ul.19266.19266.3	2992.13	(H)
54	1	64	1251.96	3	3753.86	3753.85	2.63	{mVNELENVPR]	>sp|P39010	0	10	[DSTGHNVYSITSRIPTNYGWK]	>sp|P39010	688	708	{0	Y695		20150415_Debelyy_7263_SCX-frct-FT-2ul.19266.19266.3	2992.13	(H)
54	1	64	1251.96	3	3753.86	3753.85	2.63	{mVNELENVPR]	>sp|P39010	0	10	[DSTGHNVYSITSRIPTNYGWK]	>sp|P39010	688	708	{0	S696		20150415_Debelyy_7263_SCX-frct-FT-2ul.19266.19266.3	2992.13	(H)
Akr1p (BS3-XLS)
1	1
1	317
1	318
1	319
1	371
1	372
1	456
1	458
1	689
1	690
1	695
1	696
1	698
1	699
1	703
1	705
1	717
1	718
57	90
77	469
79	469
90	499
90	602
90	604
213	486
216	484
217	484
223	484
227	484
229	484
281	689
281	690
303	314
303	317
303	318
366	475
366	479
366	483
366	703
366	705
475	611
475	755
479	602
479	604
602	748
604	748
Akr1p_EDC
FDR<0.05	Nr.	Score	m/z	z	M+H+	calc.	Dev.	Peptide(1)	Protein(1)	From(1)	To(1)	Peptide(2)	Protein(2)	From(1)	To(2)	Site(1)	Site(2)	Rank	Scan	RT
81	1	93	1029.56	3	3086.67	3086.66	4.44	[GDLATVKEMIHGK]	>sp|P39010	84	96	[QTISNLLEIGKFDTK]	>sp|P39010	455	469	D85	K465		20160201_Debelyy_8078-SCX7.32596.32596.3	7177.54
47	1	93	1029.56	3	3086.67	3086.66	4.44	[GDLATVKEMIHGK]	>sp|P39010	84	96	[QTISNLLEIGKFDTK]	>sp|P39010	455	469	D85	K465		20160201_Debelyy_8078-SCX7.32596.32596.3	7177.54
Akr1p (EDC-XLS)
85	465

## Sheet: Atm1p
Atm1p_BS3
FDR<0.05	Nr.	Score	m/z	z	M+H+	calc.	Dev.	Peptide(1)	Protein(1)	From(1)	To(1)	Peptide(2)	Protein(2)	From(1)	To(2)	Site(1)	Site(2)	Rank	Scan	RT	Misc.
132	7	142	616.319	4	2462.26	2462.25	1.11	[DNFTSGSR]	>sp|P40416	617	624	{mLLLPRJPVIGR]	>sp|P40416	0	12	T620	{0	1	20150807_Debelyy-M-7678-25.6014.6014.4	2010.07	(L)
132	7	142	616.319	4	2462.26	2462.25	1.11	[DNFTSGSR]	>sp|P40416	617	624	{mLLLPRJPVIGR]	>sp|P40416	0	12	S623	{0	1	20150807_Debelyy-M-7678-25.6014.6014.4	2010.07	(L)
132	7	141	616.319	4	2462.26	2462.25	1.11	[DNFTSGSR]	>sp|P40416	617	624	{mLLLPRJPVIGR]	>sp|P40416	0	12	S621	{0	1	20150807_Debelyy-M-7678-25.6014.6014.4	2010.07	(L)
132	9	138	616.319	4	2462.26	2462.26	-2.08	[YIWPKGNNK]	>sp|P40416	98	106	[QTGGLTRAMDR]	>sp|P40416	210	220	K102	T215	2	20150807_Debelyy-M-7678-25.6014.6014.4	2010.07	(L)
132	9	132	616.319	4	2462.26	2462.26	-2.08	[YIWPKGNNK]	>sp|P40416	98	106	[QTGGLTRAMDR]	>sp|P40416	210	220	K102	T211	2	20150807_Debelyy-M-7678-25.6014.6014.4	2010.07	(L)
77	4	78	721.692	3	2163.06	2163.07	-2.18	[EYDIDALR]	>sp|P40416	502	509	[RDANKADNK]	>sp|P40416	285	293	Y503	K289		20150415_Debelyy_7263_SCX-frct-FT-2ul.19154.19154.3	2980.55	(L)
157	2	225	823.115	3	2467.33	2467.34	-4.8	[GLMISGGEK]	>sp|P40416	570	578	[KSVEQFSSAPKVK]	>sp|P40416	62	74	S574	K72		20160201_Debelyy_8080-SCX6.23812.23812.3	5439.61	(H)
117	1	225	823.115	3	2467.33	2467.34	-4.8	[GLMISGGEK]	>sp|P40416	570	578	[KSVEQFSSAPKVK]	>sp|P40416	62	74	S574	K72		20160201_Debelyy_8080-SCX6.23812.23812.3	5439.61	(H)
107	2	112	825.51	3	2474.51	2474.52	-1.61	[IVRSKFR]	>sp|P40416	13	19	[IVRSKFRSGLIR]	>sp|P40416	13	24	K17	S20		20150209_Debelyy_7264-d10x-4ul-140min.26205.26205.3	0]=4642.11954	(L)
106	2	112	825.51	3	2474.51	2474.52	-1.61	[IVRSKFR]	>sp|P40416	13	19	[IVRSKFRSGLIR]	>sp|P40416	13	24	K17	S20		20150209_Debelyy_7264-d10x-4ul-140min.26205.26205.3	0]=4642.11954	(L)
110	4	121	828.45	3	2483.34	2483.34	-0.37	[GLmISGGEK]	>sp|P40416	570	578	[KSVEQFSSAPKVK]	>sp|P40416	62	74	S574	K72		20141205_Debelyy_7182-d10x-140min.35798.35798.3	0]=6815.3496	(H)
157	6	157	830.113	3	2488.32	2488.31	4.68	[GLMISGGEK]	>sp|P40416	570	578	[KLPQGFDTIVGER]	>sp|P40416	557	569	S574	K557		20160201_Debelyy_8080-SCX6.28747.28747.3	6468.6	(L)
117	5	157	830.113	3	2488.32	2488.31	4.68	[GLMISGGEK]	>sp|P40416	570	578	[KLPQGFDTIVGER]	>sp|P40416	557	569	S574	K557		20160201_Debelyy_8080-SCX6.28747.28747.3	6468.6	(L)
80	4	81	833.478	3	2498.42	2498.42	-0.51	[TQVKKTSK]	>sp|P40416	75	82	{mLLLPRJPVIGR]	>sp|P40416	0	12	T75	{0		20160201_Debelyy_8080-SCX7.32905.32905.3	7289.04	(L)
132	2	142	843.78	3	2529.32	2529.33	-3.61	[AMDRGTK]	>sp|P40416	217	223	[TIADADKIIVLDNGR]	>sp|P40416	635	649	T222	K641		20150807_Debelyy-M-7678-25.7939.7939.3	2434.07	(L)
132	3	141	843.78	3	2529.32	2529.33	-3.83	[AMDRGTK]	>sp|P40416	217	223	[TIADADKIIVLDNGR]	>sp|P40416	635	649	T222	K641		20150807_Debelyy-M-7678-25.7947.7947.3	2436.09	(L)
132	6	156	867.804	3	2601.4	2601.39	2.23	[DANKADNK]	>sp|P40416	286	293	[JPVIGRIVRSKFR]	>sp|P40416	7	19	K289	S16		20150807_Debelyy-M-7678-25.8143.8143.3	2479.08	(L)
132	6	156	867.804	3	2601.4	2601.39	2.23	[DANKADNK]	>sp|P40416	286	293	[JPVIGRIVRSKFR]	>sp|P40416	7	19	K289	K17		20150807_Debelyy-M-7678-25.8143.8143.3	2479.08	(L)
129	1	256	883.128	3	2647.37	2647.37	0.38	[RDANKADNK]	>sp|P40416	285	293	[DIKEYDIDALRK]	>sp|P40416	499	510	K289	Y503		20150505_Debelyy_7441-2ul.21178.21178.3	6847.74	(L)
129	1	243	883.128	3	2647.37	2647.37	0.38	[RDANKADNK]	>sp|P40416	285	293	[DIKEYDIDALRK]	>sp|P40416	499	510	K289	K501		20150505_Debelyy_7441-2ul.21178.21178.3	6847.74	(L)
110	7	123	883.45	4	3530.78	3530.78	-1.9	[DNFTSGSR]	>sp|P40416	617	624	[TVSLQTFQHLMKLDLGWHLSR]	>sp|P40416	189	209	T620	K200		20141205_Debelyy_7182-d10x-140min.23775.23775.4	0]=5058.08172	(L)
157	3	215	884.962	4	3536.83	3536.84	-3.28	[GLmISGGEKQR]	>sp|P40416	570	580	[LPQGFDTIVGERGLMISGGEK]	>sp|P40416	558	578	K578	T564	1	20160201_Debelyy_8080-SCX6.18867.18867.4	4435.29	(H)
157	3	215	884.962	4	3536.83	3536.84	-3.28	[GLmISGGEKQR]	>sp|P40416	570	580	[LPQGFDTIVGERGLMISGGEK]	>sp|P40416	558	578	K578	S574	1	20160201_Debelyy_8080-SCX6.18867.18867.4	4435.29	(H)
157	4	214	884.962	4	3536.83	3536.84	-3.28	[GLMISGGEKQR]	>sp|P40416	570	580	[LPQGFDTIVGERGLmISGGEK]	>sp|P40416	558	578	K578	S574	2	20160201_Debelyy_8080-SCX6.18867.18867.4	4435.29	(H)
157	4	213	884.962	4	3536.83	3536.84	-3.28	[GLMISGGEKQR]	>sp|P40416	570	580	[LPQGFDTIVGERGLmISGGEK]	>sp|P40416	558	578	K578	T564	2	20160201_Debelyy_8080-SCX6.18867.18867.4	4435.29	(H)
117	2	215	884.962	4	3536.83	3536.84	-3.28	[GLmISGGEKQR]	>sp|P40416	570	580	[LPQGFDTIVGERGLMISGGEK]	>sp|P40416	558	578	K578	T564	1	20160201_Debelyy_8080-SCX6.18867.18867.4	4435.29	(H)
117	2	215	884.962	4	3536.83	3536.84	-3.28	[GLmISGGEKQR]	>sp|P40416	570	580	[LPQGFDTIVGERGLMISGGEK]	>sp|P40416	558	578	K578	S574	1	20160201_Debelyy_8080-SCX6.18867.18867.4	4435.29	(H)
117	3	214	884.962	4	3536.83	3536.84	-3.28	[GLMISGGEKQR]	>sp|P40416	570	580	[LPQGFDTIVGERGLmISGGEK]	>sp|P40416	558	578	K578	S574	2	20160201_Debelyy_8080-SCX6.18867.18867.4	4435.29	(H)
117	3	213	884.962	4	3536.83	3536.84	-3.28	[GLMISGGEKQR]	>sp|P40416	570	580	[LPQGFDTIVGERGLmISGGEK]	>sp|P40416	558	578	K578	T564	2	20160201_Debelyy_8080-SCX6.18867.18867.4	4435.29	(H)
117	6	125	884.962	4	3536.83	3536.84	-3.28	[GLMISGGEK]	>sp|P40416	570	578	[LPQGFDTIVGERGLmISGGEKQR]	>sp|P40416	558	580	S574	K578	4	20160201_Debelyy_8080-SCX6.18867.18867.4	4435.29	(H)
117	7	125	884.962	4	3536.83	3536.84	-3.28	[GLmISGGEK]	>sp|P40416	570	578	[LPQGFDTIVGERGLMISGGEKQR]	>sp|P40416	558	580	S574	K578	5	20160201_Debelyy_8080-SCX6.18867.18867.4	4435.29	(H)
77	3	80	939.219	4	3753.86	3753.85	2.52	[GLmISGGEKQR]	>sp|P40416	570	580	[ImFFDEATSALDTHTEQALLR]	>sp|P40416	593	613	K578	T605		20150415_Debelyy_7263_SCX-frct-FT-2ul.19267.19267.4	2992.2	(L)
77	3	80	939.219	4	3753.86	3753.85	2.52	[GLmISGGEKQR]	>sp|P40416	570	580	[ImFFDEATSALDTHTEQALLR]	>sp|P40416	593	613	K578	T607		20150415_Debelyy_7263_SCX-frct-FT-2ul.19267.19267.4	2992.2	(L)
77	1	95	975.867	3	2925.59	2925.57	4.5	[KTSKAPTLSELK]	>sp|P40416	79	90	[LVFRFYDPESGR]	>sp|P40416	481	492	K79	Y486		20150505_Debelyy_7439-d10x-5ul.19989.19989.3	6838	(L)
77	1	95	975.867	3	2925.59	2925.57	4.5	[KTSKAPTLSELK]	>sp|P40416	79	90	[LVFRFYDPESGR]	>sp|P40416	481	492	K79	S490		20150505_Debelyy_7439-d10x-5ul.19989.19989.3	6838	(L)
77	1	95	975.867	3	2925.59	2925.57	4.5	[KTSKAPTLSELK]	>sp|P40416	79	90	[LVFRFYDPESGR]	>sp|P40416	481	492	K82	Y486		20150505_Debelyy_7439-d10x-5ul.19989.19989.3	6838	(L)
77	1	95	975.867	3	2925.59	2925.57	4.5	[KTSKAPTLSELK]	>sp|P40416	79	90	[LVFRFYDPESGR]	>sp|P40416	481	492	K82	S490		20150505_Debelyy_7439-d10x-5ul.19989.19989.3	6838	(L)
110	6	128	1000.01	4	3997.02	3997.03	-2.04	[KSVEQFSSAPKVK]	>sp|P40416	62	74	[ImFFDEATSALDTHTEQALLR]	>sp|P40416	593	613	K72	S601		20141205_Debelyy_7182-d10x-140min.27567.27567.4	0]=5608.58826	(L)
110	6	126	1000.01	4	3997.02	3997.03	-2.04	[KSVEQFSSAPKVK]	>sp|P40416	62	74	[ImFFDEATSALDTHTEQALLR]	>sp|P40416	593	613	K72	T605		20141205_Debelyy_7182-d10x-140min.27567.27567.4	0]=5608.58826	(L)
110	6	121	1000.01	4	3997.02	3997.03	-2.04	[KSVEQFSSAPKVK]	>sp|P40416	62	74	[ImFFDEATSALDTHTEQALLR]	>sp|P40416	593	613	K72	T600		20141205_Debelyy_7182-d10x-140min.27567.27567.4	0]=5608.58826	(L)
118	4	128	1001.87	3	3003.59	3003.59	-0.43	[YIWPKGNNKVR]	>sp|P40416	98	108	[QTGGLTRAMDRGTK]	>sp|P40416	210	223	K106	T222		20150730_Debelyy-G-7664-elu-dil10x-4ul-140min.32769.32769.3	6922.07	(L)
118	4	119	1001.87	3	3003.59	3003.59	-0.43	[YIWPKGNNKVR]	>sp|P40416	98	108	[QTGGLTRAMDRGTK]	>sp|P40416	210	223	K102	T222		20150730_Debelyy-G-7664-elu-dil10x-4ul-140min.32769.32769.3	6922.07	(L)
118	4	119	1001.87	3	3003.59	3003.59	-0.43	[YIWPKGNNKVR]	>sp|P40416	98	108	[QTGGLTRAMDRGTK]	>sp|P40416	210	223	K106	T215		20150730_Debelyy-G-7664-elu-dil10x-4ul-140min.32769.32769.3	6922.07	(L)
118	2	238	1086.07	2	2171.12	2171.12	0.31	[FYDPESGR]	>sp|P40416	485	492	[SKFRSGLIR]	>sp|P40416	16	24	S490	K17	2	20150730_Debelyy-G-7664-elu-dil10x-4ul-140min.28292.28292.2	6120.4	(L)
119	4	126	1139.26	3	3415.75	3415.77	-4.8	[YNGSLmNYR]	>sp|P40416	321	329	[ILINGRDIKEYDIDALRK]	>sp|P40416	493	510	S324	K501		20151202_Debelyy_7987-dil10x-6ul-140min.21227.21227.3	6104.27	(L)
119	4	126	1139.26	3	3415.75	3415.77	-4.8	[YNGSLmNYR]	>sp|P40416	321	329	[ILINGRDIKEYDIDALRK]	>sp|P40416	493	510	Y328	K501		20151202_Debelyy_7987-dil10x-6ul-140min.21227.21227.3	6104.27	(L)
119	4	121	1139.26	3	3415.75	3415.77	-4.8	[YNGSLmNYR]	>sp|P40416	321	329	[ILINGRDIKEYDIDALRK]	>sp|P40416	493	510	Y321	K501		20151202_Debelyy_7987-dil10x-6ul-140min.21227.21227.3	6104.27	(L)
119	5	121	1231.39	4	4922.55	4922.54	1.42	[YLADKYNGSLmNYRDSQIK]	>sp|P40416	316	334	[ILKNASFTIPAGWKTAIVGSSGSGK]	>sp|P40416	451	475	Y316	K464		20151202_Debelyy_7987-dil10x-6ul-140min.25666.25666.4	7115.18	(L)
119	5	121	1231.39	4	4922.55	4922.54	1.42	[YLADKYNGSLmNYRDSQIK]	>sp|P40416	316	334	[ILKNASFTIPAGWKTAIVGSSGSGK]	>sp|P40416	451	475	K320	K464		20151202_Debelyy_7987-dil10x-6ul-140min.25666.25666.4	7115.18	(L)
119	5	121	1231.39	4	4922.55	4922.54	1.42	[YLADKYNGSLmNYRDSQIK]	>sp|P40416	316	334	[ILKNASFTIPAGWKTAIVGSSGSGK]	>sp|P40416	451	475	K320	T465		20151202_Debelyy_7987-dil10x-6ul-140min.25666.25666.4	7115.18	(L)
119	5	121	1231.39	4	4922.55	4922.54	1.42	[YLADKYNGSLmNYRDSQIK]	>sp|P40416	316	334	[ILKNASFTIPAGWKTAIVGSSGSGK]	>sp|P40416	451	475	K320	S470		20151202_Debelyy_7987-dil10x-6ul-140min.25666.25666.4	7115.18	(L)
119	5	121	1231.39	4	4922.55	4922.54	1.42	[YLADKYNGSLmNYRDSQIK]	>sp|P40416	316	334	[ILKNASFTIPAGWKTAIVGSSGSGK]	>sp|P40416	451	475	K320	S471		20151202_Debelyy_7987-dil10x-6ul-140min.25666.25666.4	7115.18	(L)
119	5	121	1231.39	4	4922.55	4922.54	1.42	[YLADKYNGSLmNYRDSQIK]	>sp|P40416	316	334	[ILKNASFTIPAGWKTAIVGSSGSGK]	>sp|P40416	451	475	K320	S473		20151202_Debelyy_7987-dil10x-6ul-140min.25666.25666.4	7115.18	(L)
119	5	121	1231.39	4	4922.55	4922.54	1.42	[YLADKYNGSLmNYRDSQIK]	>sp|P40416	316	334	[ILKNASFTIPAGWKTAIVGSSGSGK]	>sp|P40416	451	475	Y321	K464		20151202_Debelyy_7987-dil10x-6ul-140min.25666.25666.4	7115.18	(L)
77	1	110	1251.96	3	3753.85	3753.85	1.64	[GLmISGGEKQR]	>sp|P40416	570	580	[ImFFDEATSALDTHTEQALLR]	>sp|P40416	593	613	K578	T605	1	20150415_Debelyy_7263_SCX-frct-75-2ul.17151.17151.3	2992.6	(L)
77	1	110	1251.96	3	3753.85	3753.85	1.64	[GLmISGGEKQR]	>sp|P40416	570	580	[ImFFDEATSALDTHTEQALLR]	>sp|P40416	593	613	K578	T607	1	20150415_Debelyy_7263_SCX-frct-75-2ul.17151.17151.3	2992.6	(L)
77	1	79	1251.96	3	3753.85	3753.85	1.64	[GLmISGGEKQR]	>sp|P40416	570	580	[ImFFDEATSALDTHTEQALLR]	>sp|P40416	593	613	K578	T600	1	20150415_Debelyy_7263_SCX-frct-75-2ul.17151.17151.3	2992.6	(L)
77	3	78	1251.96	3	3753.85	3753.87	-4.17	[KSVEQFSSAPK]	>sp|P40416	62	72	[IMFFDEATSALDTHTEQALLR]	>sp|P40416	593	613	K62	T600	3	20150415_Debelyy_7263_SCX-frct-75-2ul.17151.17151.3	2992.6	(L)
132	1	186	1251.96	3	3753.85	3753.87	-3.95	[KSVEQFSSAPK]	>sp|P40416	62	72	[IMFFDEATSALDTHTEQALLR]	>sp|P40416	593	613	K62	T605	1	20150415_Debelyy_7263_SCX-frct-125-2ul.14570.14570.3	2993.88	(L)
132	1	186	1251.96	3	3753.85	3753.87	-3.95	[KSVEQFSSAPK]	>sp|P40416	62	72	[IMFFDEATSALDTHTEQALLR]	>sp|P40416	593	613	K62	T607	1	20150415_Debelyy_7263_SCX-frct-125-2ul.14570.14570.3	2993.88	(L)
77	1	103	1251.96	3	3753.86	3753.87	-2.72	[KSVEQFSSAPK]	>sp|P40416	62	72	[IMFFDEATSALDTHTEQALLR]	>sp|P40416	593	613	K62	T605		20150415_Debelyy_7263_SCX-frct-FT-2ul.19266.19266.3	2992.13	(L)
77	1	91	1251.96	3	3753.86	3753.87	-2.72	[KSVEQFSSAPK]	>sp|P40416	62	72	[IMFFDEATSALDTHTEQALLR]	>sp|P40416	593	613	K62	S601		20150415_Debelyy_7263_SCX-frct-FT-2ul.19266.19266.3	2992.13	(L)
79	1	102	1313.46	4	5250.82	5250.82	0.2	[KSVEQFSSAPKVK]	>sp|P40416	62	74	[DNFTSGSRTSVYIAHRLRTIADADKIIVLDNGR]	>sp|P40416	617	649	K72	T620		20150206_Debelyy_7263-d10x-2ul-140min.44492.44492.4	0]=6874.3488	(H)
79	1	102	1313.46	4	5250.82	5250.82	0.2	[KSVEQFSSAPKVK]	>sp|P40416	62	74	[DNFTSGSRTSVYIAHRLRTIADADKIIVLDNGR]	>sp|P40416	617	649	K72	S621		20150206_Debelyy_7263-d10x-2ul-140min.44492.44492.4	0]=6874.3488	(H)
79	1	102	1313.46	4	5250.82	5250.82	0.2	[KSVEQFSSAPKVK]	>sp|P40416	62	74	[DNFTSGSRTSVYIAHRLRTIADADKIIVLDNGR]	>sp|P40416	617	649	K72	S623		20150206_Debelyy_7263-d10x-2ul-140min.44492.44492.4	0]=6874.3488	(H)
79	1	102	1313.46	4	5250.82	5250.82	0.2	[KSVEQFSSAPKVK]	>sp|P40416	62	74	[DNFTSGSRTSVYIAHRLRTIADADKIIVLDNGR]	>sp|P40416	617	649	K72	T625		20150206_Debelyy_7263-d10x-2ul-140min.44492.44492.4	0]=6874.3488	(H)
79	1	102	1313.46	4	5250.82	5250.82	0.2	[KSVEQFSSAPKVK]	>sp|P40416	62	74	[DNFTSGSRTSVYIAHRLRTIADADKIIVLDNGR]	>sp|P40416	617	649	K72	S626		20150206_Debelyy_7263-d10x-2ul-140min.44492.44492.4	0]=6874.3488	(H)
79	1	102	1313.46	4	5250.82	5250.82	0.2	[KSVEQFSSAPKVK]	>sp|P40416	62	74	[DNFTSGSRTSVYIAHRLRTIADADKIIVLDNGR]	>sp|P40416	617	649	K72	Y628		20150206_Debelyy_7263-d10x-2ul-140min.44492.44492.4	0]=6874.3488	(H)
79	1	102	1313.46	4	5250.82	5250.82	0.2	[KSVEQFSSAPKVK]	>sp|P40416	62	74	[DNFTSGSRTSVYIAHRLRTIADADKIIVLDNGR]	>sp|P40416	617	649	K72	T635		20150206_Debelyy_7263-d10x-2ul-140min.44492.44492.4	0]=6874.3488	(H)
79	1	102	1313.46	4	5250.82	5250.82	0.2	[KSVEQFSSAPKVK]	>sp|P40416	62	74	[DNFTSGSRTSVYIAHRLRTIADADKIIVLDNGR]	>sp|P40416	617	649	K72	K641		20150206_Debelyy_7263-d10x-2ul-140min.44492.44492.4	0]=6874.3488	(H)
118	5	121	1486.81	2	2972.62	2972.61	0.97	[YIWPKGNNK]	>sp|P40416	98	106	[GLmISGGEKQRLAIAR]	>sp|P40416	570	585	Y98	K578	1	20150730_Debelyy-G-7664-elu-dil10x-4ul-140min.33995.33995.2	7139.91	(L)
118	5	118	1486.81	2	2972.62	2972.61	0.97	[YIWPKGNNK]	>sp|P40416	98	106	[GLmISGGEKQRLAIAR]	>sp|P40416	570	585	K102	K578	1	20150730_Debelyy-G-7664-elu-dil10x-4ul-140min.33995.33995.2	7139.91	(L)
118	6	120	1486.81	2	2972.62	2972.63	-2.98	[DLFRYIWPK]	>sp|P40416	94	102	[QSLIDMETLFKLR]	>sp|P40416	401	413	Y98	K411	2	20150730_Debelyy-G-7664-elu-dil10x-4ul-140min.33995.33995.2	7139.91	(H)
Atm1p (BS3-XLS)
1	75
1	620
1	621
1	623
16	289
17	20
17	289
17	490
62	600
62	601
62	605
62	607
72	600
72	601
72	605
72	620
72	621
72	623
72	625
72	626
72	628
72	635
72	641
72	574
79	486
79	490
82	486
82	490
98	411
98	578
102	211
102	215
102	222
102	578
106	215
106	222
200	620
222	641
289	501
289	503
316	464
320	464
320	465
320	470
320	471
320	473
321	464
321	501
324	501
328	501
557	574
564	578
574	578
578	600
578	605
578	607
Atm1p_EDC
FDR<0.05	Nr.	Score	m/z	z	M+H+	calc.	Dev.	Peptide(1)	Protein(1)	From(1)	To(1)	Peptide(2)	Protein(2)	From(1)	To(2)	Site(1)	Site(2)	Rank	Scan	RT
42	1	162	432.272	4	1726.07	1726.07	-1.81	[KNEVKIK]	>sp|P40416	414	420	[LRKNEVK]	>sp|P40416	412	418	K418	E416		20160201_Debelyy_8078-FT.27364.27364.4	7900.09
42	1	64	432.272	4	1726.07	1726.07	-1.81	[KNEVKIK]	>sp|P40416	414	420	[LRKNEVK]	>sp|P40416	412	418	K414	E416		20160201_Debelyy_8078-FT.27364.27364.4	7900.09
163	1	228	460.504	4	1838.99	1839	-3.57	[AmDRGTK]	>sp|P40416	217	223	[SKFRSGLIR]	>sp|P40416	16	24	D219	K17		20160201_Debelyy_8078-SCX6.4865.4865.4	1658.19
94	1	228	460.504	4	1838.99	1839	-3.57	[AmDRGTK]	>sp|P40416	217	223	[SKFRSGLIR]	>sp|P40416	16	24	D219	K17		20160201_Debelyy_8078-SCX6.4865.4865.4	1658.19
76	1	76	684.111	4	2733.42	2733.43	-1.95	[DNFTSGSR]	>sp|P40416	617	624	[TIADADKIIVLDNGRVR]	>sp|P40416	635	651	D617	K641		13444	4330
81	6	90	684.112	4	2733.43	2733.43	0.1	[DNFTSGSR]	>sp|P40416	617	624	[TIADADKIIVLDNGRVR]	>sp|P40416	635	651	D617	K641		20150922_Debelyy_7780-dil10x-2ul-140min.14222.14222.4	4152.89
54	4	77	810.111	3	2428.32	2428.33	-4.59	[LRKNEVK]	>sp|P40416	412	418	[IDATDEEVITVVEK]	>sp|P40416	535	548	K414	D536		20160201_Debelyy_8078-SCX3.22312.22312.3	5561.43
54	4	77	810.111	3	2428.32	2428.33	-4.59	[LRKNEVK]	>sp|P40416	412	418	[IDATDEEVITVVEK]	>sp|P40416	535	548	K414	D539		20160201_Debelyy_8078-SCX3.22312.22312.3	5561.43
54	4	77	810.111	3	2428.32	2428.33	-4.59	[LRKNEVK]	>sp|P40416	412	418	[IDATDEEVITVVEK]	>sp|P40416	535	548	K414	E540		20160201_Debelyy_8078-SCX3.22312.22312.3	5561.43
54	5	74	810.111	3	2428.32	2428.33	-4.92	[LRKNEVK]	>sp|P40416	412	418	[IDATDEEVITVVEK]	>sp|P40416	535	548	K414	D539		20160201_Debelyy_8078-SCX3.22046.22046.3	5500.49
54	5	74	810.111	3	2428.32	2428.33	-4.92	[LRKNEVK]	>sp|P40416	412	418	[IDATDEEVITVVEK]	>sp|P40416	535	548	K414	E540		20160201_Debelyy_8078-SCX3.22046.22046.3	5500.49
54	3	77	816.115	3	2446.33	2446.34	-4.99	[ILKDLFR]	>sp|P40416	91	97	[IDATDEEVITVVEK]	>sp|P40416	535	548	K93	D536		20160201_Debelyy_8078-SCX3.16732.16732.3	4306.37
54	3	77	816.115	3	2446.33	2446.34	-4.99	[ILKDLFR]	>sp|P40416	91	97	[IDATDEEVITVVEK]	>sp|P40416	535	548	K93	D539		20160201_Debelyy_8078-SCX3.16732.16732.3	4306.37
54	3	77	816.115	3	2446.33	2446.34	-4.99	[ILKDLFR]	>sp|P40416	91	97	[IDATDEEVITVVEK]	>sp|P40416	535	548	K93	E540		20160201_Debelyy_8078-SCX3.16732.16732.3	4306.37
83	4	88	816.116	3	2446.33	2446.34	-4.63	[ILKDLFR]	>sp|P40416	91	97	[IDATDEEVITVVEK]	>sp|P40416	535	548	K93	D539		20160201_Debelyy_8078-SCX5.20203.20203.3	4538.61
83	4	88	816.116	3	2446.33	2446.34	-4.63	[ILKDLFR]	>sp|P40416	91	97	[IDATDEEVITVVEK]	>sp|P40416	535	548	K93	E540		20160201_Debelyy_8078-SCX5.20203.20203.3	4538.61
94	5	101	816.116	3	2446.33	2446.34	-4.58	[ILKDLFR]	>sp|P40416	91	97	[IDATDEEVITVVEK]	>sp|P40416	535	548	K93	D536		20160201_Debelyy_8078-SCX6.19492.19492.3	4552.79
94	5	101	816.116	3	2446.33	2446.34	-4.58	[ILKDLFR]	>sp|P40416	91	97	[IDATDEEVITVVEK]	>sp|P40416	535	548	K93	D539		20160201_Debelyy_8078-SCX6.19492.19492.3	4552.79
94	5	101	816.116	3	2446.33	2446.34	-4.58	[ILKDLFR]	>sp|P40416	91	97	[IDATDEEVITVVEK]	>sp|P40416	535	548	K93	E540		20160201_Debelyy_8078-SCX6.19492.19492.3	4552.79
70	5	82	816.118	3	2446.34	2446.34	-2.34	[ILKDLFR]	>sp|P40416	91	97	[IDATDEEVITVVEK]	>sp|P40416	535	548	K93	D536		20160201_Debelyy_8078-SCX4.18842.18842.3	4226.67
70	5	73	816.118	3	2446.34	2446.34	-2.34	[ILKDLFR]	>sp|P40416	91	97	[IDATDEEVITVVEK]	>sp|P40416	535	548	K93	D539		20160201_Debelyy_8078-SCX4.18842.18842.3	4226.67
70	5	73	816.118	3	2446.34	2446.34	-2.34	[ILKDLFR]	>sp|P40416	91	97	[IDATDEEVITVVEK]	>sp|P40416	535	548	K93	E540		20160201_Debelyy_8078-SCX4.18842.18842.3	4226.67
164	1	176	858.476	2	1715.94	1715.94	0.01	[AMDRGTK]	>sp|P40416	217	223	[GNNKVRIR]	>sp|P40416	103	110	D219	K106		20151202_Debelyy_7988-dil10x-6ul-140min.19062.19062.2	5615.28
94	4	101	906.474	3	2717.41	2717.4	2.09	[GLMISGGEKQR]	>sp|P40416	570	580	[IDATDEEVITVVEK]	>sp|P40416	535	548	K578	D539		20160201_Debelyy_8078-SCX6.16103.16103.3	3897.69
94	4	98	906.474	3	2717.41	2717.4	2.09	[GLMISGGEKQR]	>sp|P40416	570	580	[IDATDEEVITVVEK]	>sp|P40416	535	548	K578	D536		20160201_Debelyy_8078-SCX6.16103.16103.3	3897.69
42	2	61	944.469	2	1887.93	1887.93	1.69	[DANKADNK]	>sp|P40416	286	293	[RDANKADNK]	>sp|P40416	285	293	D286	K289		20160201_Debelyy_8078-FT.10619.10619.2	3305.45
42	2	61	944.469	2	1887.93	1887.93	1.69	[DANKADNK]	>sp|P40416	286	293	[RDANKADNK]	>sp|P40416	285	293	K289	D286		20160201_Debelyy_8078-FT.10619.10619.2	3305.45
54	2	79	1033.02	2	2065.04	2065.05	-2.19	[TIADADK]	>sp|P40416	635	641	[DIKEYDIDALR]	>sp|P40416	499	509	D638	K501		20160201_Debelyy_8078-SCX3.11035.11035.2	3050.16
54	2	79	1033.02	2	2065.04	2065.05	-2.19	[TIADADK]	>sp|P40416	635	641	[DIKEYDIDALR]	>sp|P40416	499	509	D640	K501		20160201_Debelyy_8078-SCX3.11035.11035.2	3050.16
135	1	155	1123.98	5	5615.89	5615.89	-1.42	[SKFRSGLIR]	>sp|P40416	16	24	[IMFFDEATSALDTHTEQALLRTIRDNFTSGSRTSVYIAHR]	>sp|P40416	593	632	K17	D597		23358	6695
135	1	155	1123.98	5	5615.89	5615.89	-1.42	[SKFRSGLIR]	>sp|P40416	16	24	[IMFFDEATSALDTHTEQALLRTIRDNFTSGSRTSVYIAHR]	>sp|P40416	593	632	K17	E598		23358	6695
135	1	143	1123.98	5	5615.89	5615.89	-1.42	[SKFRSGLIR]	>sp|P40416	16	24	[IMFFDEATSALDTHTEQALLRTIRDNFTSGSRTSVYIAHR]	>sp|P40416	593	632	K17	D604		23358	6695
135	1	143	1123.98	5	5615.89	5615.89	-1.42	[SKFRSGLIR]	>sp|P40416	16	24	[IMFFDEATSALDTHTEQALLRTIRDNFTSGSRTSVYIAHR]	>sp|P40416	593	632	K17	E608		23358	6695
Atm1p (EDC-XLS)
17	219
17	597
17	598
17	604
17	608
93	536
93	539
93	540
106	219
286	289
414	416
414	536
414	539
414	540
416	418
501	638
501	640
536	578
539	578
617	641

## Sheet: Aur1p
Aur1p_BS3
FDR<0.05	Nr.	Score	m/z	z	M+H+	calc.	Dev.	Peptide(1)	Protein(1)	From(1)	To(1)	Peptide(2)	Protein(2)	From(1)	To(2)	Site(1)	Site(2)	Rank	Scan	RT	Misc.
35	1	77	532.273	4	2126.07	2126.08	-4.21	{mANPFSR]	>sp|P36107	0	7	[SSATSITSLGVK]	>sp|P36107	388	399	{0	S395		20150922_Debelyy_7777-dil20x-2ul-140min.17534.17534.4	5535.19	(L)
35	1	51	532.273	4	2126.07	2126.08	-4.21	{mANPFSR]	>sp|P36107	0	7	[SSATSITSLGVK]	>sp|P36107	388	399	{0	T394		20150922_Debelyy_7777-dil20x-2ul-140min.17534.17534.4	5535.19	(L)
35	1	49	532.273	4	2126.07	2126.08	-4.21	{mANPFSR]	>sp|P36107	0	7	[SSATSITSLGVK]	>sp|P36107	388	399	{0	S388		20150922_Debelyy_7777-dil20x-2ul-140min.17534.17534.4	5535.19	(L)
35	1	49	532.273	4	2126.07	2126.08	-4.21	{mANPFSR]	>sp|P36107	0	7	[SSATSITSLGVK]	>sp|P36107	388	399	{0	S389		20150922_Debelyy_7777-dil20x-2ul-140min.17534.17534.4	5535.19	(L)
35	1	49	532.273	4	2126.07	2126.08	-4.21	{mANPFSR]	>sp|P36107	0	7	[SSATSITSLGVK]	>sp|P36107	388	399	{0	T391		20150922_Debelyy_7777-dil20x-2ul-140min.17534.17534.4	5535.19	(L)
35	1	49	532.273	4	2126.07	2126.08	-4.21	{mANPFSR]	>sp|P36107	0	7	[SSATSITSLGVK]	>sp|P36107	388	399	{0	S392		20150922_Debelyy_7777-dil20x-2ul-140min.17534.17534.4	5535.19	(L)
35	1	77	532.273	4	2126.07	2126.08	-4.21	{mANPFSR]	>sp|P36107	0	7	[SSATSITSLGVK]	>sp|P36107	388	399	{0	S395		20150922_Debelyy_7777-dil20x-2ul-140min.17534.17534.4	5535.19	(L)
35	1	51	532.273	4	2126.07	2126.08	-4.21	{mANPFSR]	>sp|P36107	0	7	[SSATSITSLGVK]	>sp|P36107	388	399	{0	T394		20150922_Debelyy_7777-dil20x-2ul-140min.17534.17534.4	5535.19	(L)
35	1	49	532.273	4	2126.07	2126.08	-4.21	{mANPFSR]	>sp|P36107	0	7	[SSATSITSLGVK]	>sp|P36107	388	399	{0	S388		20150922_Debelyy_7777-dil20x-2ul-140min.17534.17534.4	5535.19	(L)
35	1	49	532.273	4	2126.07	2126.08	-4.21	{mANPFSR]	>sp|P36107	0	7	[SSATSITSLGVK]	>sp|P36107	388	399	{0	S389		20150922_Debelyy_7777-dil20x-2ul-140min.17534.17534.4	5535.19	(L)
35	1	49	532.273	4	2126.07	2126.08	-4.21	{mANPFSR]	>sp|P36107	0	7	[SSATSITSLGVK]	>sp|P36107	388	399	{0	T391		20150922_Debelyy_7777-dil20x-2ul-140min.17534.17534.4	5535.19	(L)
35	1	49	532.273	4	2126.07	2126.08	-4.21	{mANPFSR]	>sp|P36107	0	7	[SSATSITSLGVK]	>sp|P36107	388	399	{0	S392		20150922_Debelyy_7777-dil20x-2ul-140min.17534.17534.4	5535.19	(L)
40	1	145	1063.54	2	2126.07	2126.08	-3.33	{mANPFSR]	>sp|P36107	0	7	[SSATSITSLGVK]	>sp|P36107	388	399	{0	S388		20150206_Debelyy_7263-d10x-2ul-140min.32222.32222.2	0]=5264.24256	(L)
40	1	145	1063.54	2	2126.07	2126.08	-3.33	{mANPFSR]	>sp|P36107	0	7	[SSATSITSLGVK]	>sp|P36107	388	399	{0	S389		20150206_Debelyy_7263-d10x-2ul-140min.32222.32222.2	0]=5264.24256	(L)
40	1	145	1063.54	2	2126.07	2126.08	-3.33	{mANPFSR]	>sp|P36107	0	7	[SSATSITSLGVK]	>sp|P36107	388	399	{0	T391		20150206_Debelyy_7263-d10x-2ul-140min.32222.32222.2	0]=5264.24256	(L)
40	1	145	1063.54	2	2126.07	2126.08	-3.33	{mANPFSR]	>sp|P36107	0	7	[SSATSITSLGVK]	>sp|P36107	388	399	{0	S392		20150206_Debelyy_7263-d10x-2ul-140min.32222.32222.2	0]=5264.24256	(L)
40	1	145	1063.54	2	2126.07	2126.08	-3.33	{mANPFSR]	>sp|P36107	0	7	[SSATSITSLGVK]	>sp|P36107	388	399	{0	T394		20150206_Debelyy_7263-d10x-2ul-140min.32222.32222.2	0]=5264.24256	(L)
40	1	145	1063.54	2	2126.07	2126.08	-3.33	{mANPFSR]	>sp|P36107	0	7	[SSATSITSLGVK]	>sp|P36107	388	399	{0	S395		20150206_Debelyy_7263-d10x-2ul-140min.32222.32222.2	0]=5264.24256	(L)
50	1	145	1063.54	2	2126.07	2126.08	-3.33	{mANPFSR]	>sp|P36107	0	7	[SSATSITSLGVK]	>sp|P36107	388	399	{0	S388		20150206_Debelyy_7263-d10x-2ul-140min.32222.32222.2	0]=5264.24256	(L)
50	1	145	1063.54	2	2126.07	2126.08	-3.33	{mANPFSR]	>sp|P36107	0	7	[SSATSITSLGVK]	>sp|P36107	388	399	{0	S389		20150206_Debelyy_7263-d10x-2ul-140min.32222.32222.2	0]=5264.24256	(L)
50	1	145	1063.54	2	2126.07	2126.08	-3.33	{mANPFSR]	>sp|P36107	0	7	[SSATSITSLGVK]	>sp|P36107	388	399	{0	T391		20150206_Debelyy_7263-d10x-2ul-140min.32222.32222.2	0]=5264.24256	(L)
50	1	145	1063.54	2	2126.07	2126.08	-3.33	{mANPFSR]	>sp|P36107	0	7	[SSATSITSLGVK]	>sp|P36107	388	399	{0	S392		20150206_Debelyy_7263-d10x-2ul-140min.32222.32222.2	0]=5264.24256	(L)
50	1	145	1063.54	2	2126.07	2126.08	-3.33	{mANPFSR]	>sp|P36107	0	7	[SSATSITSLGVK]	>sp|P36107	388	399	{0	T394		20150206_Debelyy_7263-d10x-2ul-140min.32222.32222.2	0]=5264.24256	(L)
50	1	145	1063.54	2	2126.07	2126.08	-3.33	{mANPFSR]	>sp|P36107	0	7	[SSATSITSLGVK]	>sp|P36107	388	399	{0	S395		20150206_Debelyy_7263-d10x-2ul-140min.32222.32222.2	0]=5264.24256	(L)
Aur1p (BS3-XLS)
1	388
1	389
1	391
1	392
1	394
1	395
Aur1p_EDC
FDR<0.05	Nr.	Score	m/z	z	M+H+	calc.	Dev.	Peptide(1)	Protein(1)	From(1)	To(1)	Peptide(2)	Protein(2)	From(1)	To(2)	Site(1)	Site(2)	Rank	Scan	RT
41	1	88	606.292	3	1816.86	1816.87	-3.39	{MANPFSR]	>sp|P36107	0	7	[WSYTSIEK]	>sp|P36107	329	336	{0	E335		21545	6232
Aur1p (EDC-XLS)
1	335

## Sheet: Cho2p
Cho2p_BS3
FDR<0.05	Nr.	Score	m/z	z	M+H+	calc.	Dev.	Peptide(1)	Protein(1)	From(1)	To(1)	Peptide(2)	Protein(2)	From(1)	To(2)	Site(1)	Site(2)	Rank	Scan	RT	Misc.
43	1	51	745.365	3	2234.08	2234.07	2.63	[YHSGNSHK]	>sp|P05374	765	772	[QSQSKWFTR]	>sp|P05374	413	421	Y765	K417		20160201_Debelyy_8080-FT.13488.13488.3	4185.3	(L)
43	1	51	745.365	3	2234.08	2234.07	2.63	[YHSGNSHK]	>sp|P05374	765	772	[QSQSKWFTR]	>sp|P05374	413	421	S767	K417		20160201_Debelyy_8080-FT.13488.13488.3	4185.3	(L)
43	1	51	745.365	3	2234.08	2234.07	2.63	[YHSGNSHK]	>sp|P05374	765	772	[QSQSKWFTR]	>sp|P05374	413	421	S770	K417		20160201_Debelyy_8080-FT.13488.13488.3	4185.3	(L)
104	2	271	788.421	3	2363.25	2363.25	-2.08	[SLFDPTLKK]	>sp|P05374	46	54	[VGSGGHWSATSK]	>sp|P05374	708	719	K53	S710		20150730_Debelyy-M-7663-elu-dil10x-4ul-140min.12271.12271.3	3202.16	(H)
104	2	271	788.421	3	2363.25	2363.25	-2.08	[SLFDPTLKK]	>sp|P05374	46	54	[VGSGGHWSATSK]	>sp|P05374	708	719	K53	S715		20150730_Debelyy-M-7663-elu-dil10x-4ul-140min.12271.12271.3	3202.16	(H)
104	2	269	788.421	3	2363.25	2363.25	-2.08	[SLFDPTLKK]	>sp|P05374	46	54	[VGSGGHWSATSK]	>sp|P05374	708	719	K53	T717		20150730_Debelyy-M-7663-elu-dil10x-4ul-140min.12271.12271.3	3202.16	(H)
104	2	269	788.421	3	2363.25	2363.25	-2.08	[SLFDPTLKK]	>sp|P05374	46	54	[VGSGGHWSATSK]	>sp|P05374	708	719	K53	S718		20150730_Debelyy-M-7663-elu-dil10x-4ul-140min.12271.12271.3	3202.16	(H)
114	1	250	794.104	3	2380.3	2380.3	-0.13	[GTINVEAR]	>sp|P05374	20	27	[THAIFSKIPQNK]	>sp|P05374	122	133	T21	K133		20150807_Debelyy-M-7678-80.9039.9039.3	2806.57	(L)
112	4	138	795.425	3	2384.26	2384.26	2.52	[QTLDSLA}	>sp|P05374	863	870	[HKESVTEIKATEK]	>sp|P05374	729	741	T864	K730		20160201_Debelyy_8080-SCX5.26957.26957.3	5984.56	(L)
112	4	138	795.425	3	2384.26	2384.26	2.52	[QTLDSLA}	>sp|P05374	863	870	[HKESVTEIKATEK]	>sp|P05374	729	741	S867	K730		20160201_Debelyy_8080-SCX5.26957.26957.3	5984.56	(L)
104	6	111	828.769	3	2484.29	2484.3	-0.84	[THAIFSK]	>sp|P05374	122	128	[TTLSEmVGSVTKDR]	>sp|P05374	6	19	T122	K17		20150730_Debelyy-M-7663-elu-dil10x-4ul-140min.33478.33478.3	7151.97	(H)
106	1	119	847.109	3	2539.31	2539.3	3.68	[QSQSKWFTR]	>sp|P05374	413	421	[ESVTEIKATEK]	>sp|P05374	731	741	K417	S732		20150415_Debelyy_7263_SCX-frct-75-2ul.16449.16449.3	2886.13	(L)
64	4	71	862.809	3	2586.41	2586.4	2.9	[VIDTRADR]	>sp|P05374	696	703	[HKESVTEIKATEK]	>sp|P05374	729	741	T699	K737		20160201_Debelyy_8080-SCX2.24583.24583.3	6316.06	(H)
54	1	127	921.176	3	2761.51	2761.52	-4.09	[ATEKYVQGK]	>sp|P05374	738	746	[IENIIIKSLVDESK]	>sp|P05374	604	617	K741	S611		20150415_Debelyy_7263_SCX-frct-200-2ul.12058.12058.3	2942.36	(L)
54	1	126	921.176	3	2761.51	2761.52	-4.09	[ATEKYVQGK]	>sp|P05374	738	746	[IENIIIKSLVDESK]	>sp|P05374	604	617	T739	K610		20150415_Debelyy_7263_SCX-frct-200-2ul.12058.12058.3	2942.36	(L)
54	1	126	921.176	3	2761.51	2761.52	-4.09	[ATEKYVQGK]	>sp|P05374	738	746	[IENIIIKSLVDESK]	>sp|P05374	604	617	K741	K610		20150415_Debelyy_7263_SCX-frct-200-2ul.12058.12058.3	2942.36	(L)
54	1	126	921.176	3	2761.51	2761.52	-4.09	[ATEKYVQGK]	>sp|P05374	738	746	[IENIIIKSLVDESK]	>sp|P05374	604	617	Y742	K610		20150415_Debelyy_7263_SCX-frct-200-2ul.12058.12058.3	2942.36	(L)
112	5	132	923.799	3	2769.38	2769.39	-2.21	[DGKFRPLGNK]	>sp|P05374	811	820	[NSIGVELSSEYmR]	>sp|P05374	833	845	K813	S834		20160201_Debelyy_8080-SCX5.21230.21230.3	4789.63	(L)
106	1	171	939.5	3	2816.49	2816.48	1.08	[TTLSEMVGSVTK]	>sp|P05374	6	17	[FFGMDSLKQLIK]	>sp|P05374	821	832	T6	K828		20150209_Debelyy_7264-d10x-4ul-140min.35640.35640.3	0]=5803.89072	(L)
145	1	171	939.5	3	2816.49	2816.48	1.08	[TTLSEMVGSVTK]	>sp|P05374	6	17	[FFGMDSLKQLIK]	>sp|P05374	821	832	T6	K828		20150209_Debelyy_7264-d10x-4ul-140min.35640.35640.3	0]=5803.89072	(L)
172	2	172	940.837	3	2820.49	2820.51	-4.46	[TTLSEMVGSVTK]	>sp|P05374	6	17	[FFGMDSLKQLIK]	>sp|P05374	821	832	T6	K828		20150505_Debelyy_7439-d10x-5ul.17531.17531.3	6082.84	(H)
172	2	172	940.837	3	2820.49	2820.51	-4.46	[TTLSEMVGSVTK]	>sp|P05374	6	17	[FFGMDSLKQLIK]	>sp|P05374	821	832	T7	K828		20150505_Debelyy_7439-d10x-5ul.17531.17531.3	6082.84	(H)
133	3	135	1048.84	3	3144.51	3144.52	-3.73	[YVENPHIER]	>sp|P05374	309	317	{MSSJKTTLSEMVGSVTK]	>sp|P05374	0	17	Y309	{0		20150505_Debelyy_7441-2ul.20947.20947.3	6776.43	(H)
133	3	135	1048.84	3	3144.51	3144.52	-3.73	[YVENPHIER]	>sp|P05374	309	317	{MSSJKTTLSEMVGSVTK]	>sp|P05374	0	17	Y309	K5		20150505_Debelyy_7441-2ul.20947.20947.3	6776.43	(H)
133	2	143	1110.54	3	3329.6	3329.61	-2.86	[VIDTRADR]	>sp|P05374	696	703	[VGSGGHWSATSKDSYMNHGLR]	>sp|P05374	708	728	T699	K719		20150505_Debelyy_7441-2ul.20886.20886.3	6757.02	(L)
64	1	90	1200.59	4	4799.34	4799.34	-0.35	[EKTRVGSGGHWSATSK]	>sp|P05374	704	719	{mSSJKTTLSEMVGSVTKDRGTINVEAR]	>sp|P05374	0	27	T717	{0	1	20160201_Debelyy_8080-SCX2.19256.19256.4	5050.76	(L)
64	1	90	1200.59	4	4799.34	4799.34	-0.35	[EKTRVGSGGHWSATSK]	>sp|P05374	704	719	{mSSJKTTLSEMVGSVTKDRGTINVEAR]	>sp|P05374	0	27	T717	K5	1	20160201_Debelyy_8080-SCX2.19256.19256.4	5050.76	(L)
64	1	90	1200.59	4	4799.34	4799.34	-0.35	[EKTRVGSGGHWSATSK]	>sp|P05374	704	719	{mSSJKTTLSEMVGSVTKDRGTINVEAR]	>sp|P05374	0	27	S718	{0	1	20160201_Debelyy_8080-SCX2.19256.19256.4	5050.76	(L)
64	1	90	1200.59	4	4799.34	4799.34	-0.35	[EKTRVGSGGHWSATSK]	>sp|P05374	704	719	{mSSJKTTLSEMVGSVTKDRGTINVEAR]	>sp|P05374	0	27	S718	K5	1	20160201_Debelyy_8080-SCX2.19256.19256.4	5050.76	(L)
64	2	90	1200.59	4	4799.34	4799.34	-0.35	[EKTRVGSGGHWSATSK]	>sp|P05374	704	719	{MSSJKTTLSEmVGSVTKDRGTINVEAR]	>sp|P05374	0	27	T717	K5	2	20160201_Debelyy_8080-SCX2.19256.19256.4	5050.76	(L)
64	2	90	1200.59	4	4799.34	4799.34	-0.35	[EKTRVGSGGHWSATSK]	>sp|P05374	704	719	{MSSJKTTLSEmVGSVTKDRGTINVEAR]	>sp|P05374	0	27	S718	K5	2	20160201_Debelyy_8080-SCX2.19256.19256.4	5050.76	(L)
64	2	84	1200.59	4	4799.34	4799.34	-0.35	[EKTRVGSGGHWSATSK]	>sp|P05374	704	719	{MSSJKTTLSEmVGSVTKDRGTINVEAR]	>sp|P05374	0	27	T717	{0	2	20160201_Debelyy_8080-SCX2.19256.19256.4	5050.76	(L)
64	2	84	1200.59	4	4799.34	4799.34	-0.35	[EKTRVGSGGHWSATSK]	>sp|P05374	704	719	{MSSJKTTLSEmVGSVTKDRGTINVEAR]	>sp|P05374	0	27	S718	{0	2	20160201_Debelyy_8080-SCX2.19256.19256.4	5050.76	(L)
156	1	238	1203.6	3	3608.78	3608.78	-1.28	[NSIGVELSSEYMRR]	>sp|P05374	833	846	[SSNVTFKPPVTHDmVR]	>sp|P05374	30	45	S840	K36	1	20150506_Debelyy_7440-d10x-5ul-140min.23946.23946.3	6991.31	(L)
156	1	236	1203.6	3	3608.78	3608.78	-1.28	[NSIGVELSSEYMRR]	>sp|P05374	833	846	[SSNVTFKPPVTHDmVR]	>sp|P05374	30	45	S841	K36	1	20150506_Debelyy_7440-d10x-5ul-140min.23946.23946.3	6991.31	(L)
156	1	235	1203.6	3	3608.78	3608.78	-1.28	[NSIGVELSSEYMRR]	>sp|P05374	833	846	[SSNVTFKPPVTHDmVR]	>sp|P05374	30	45	Y843	K36	1	20150506_Debelyy_7440-d10x-5ul-140min.23946.23946.3	6991.31	(L)
156	2	229	1203.6	3	3608.78	3608.78	-1.28	[NSIGVELSSEYmRR]	>sp|P05374	833	846	[SSNVTFKPPVTHDMVR]	>sp|P05374	30	45	Y843	K36	2	20150506_Debelyy_7440-d10x-5ul-140min.23946.23946.3	6991.31	(L)
156	2	225	1203.6	3	3608.78	3608.78	-1.28	[NSIGVELSSEYmRR]	>sp|P05374	833	846	[SSNVTFKPPVTHDMVR]	>sp|P05374	30	45	S841	K36	2	20150506_Debelyy_7440-d10x-5ul-140min.23946.23946.3	6991.31	(L)
156	2	224	1203.6	3	3608.78	3608.78	-1.28	[NSIGVELSSEYmRR]	>sp|P05374	833	846	[SSNVTFKPPVTHDMVR]	>sp|P05374	30	45	S840	K36	2	20150506_Debelyy_7440-d10x-5ul-140min.23946.23946.3	6991.31	(L)
156	3	180	1203.6	3	3608.78	3608.77	2.71	[FFGmDSLK]	>sp|P05374	821	828	[MPIELYNGDDWIGLYKVIDTR]	>sp|P05374	680	700	S826	K695	3	20150506_Debelyy_7440-d10x-5ul-140min.23946.23946.3	6991.31	(L)
187	2	220	1203.6	3	3608.78	3608.78	-0.33	[NSIGVELSSEYMRR]	>sp|P05374	833	846	[SSNVTFKPPVTHDmVR]	>sp|P05374	30	45	S840	K36	1	20150421_Debelyy_7438-d10x-5ul-140min.21591.21591.3	6938.68	(L)
187	2	219	1203.6	3	3608.78	3608.78	-0.33	[NSIGVELSSEYMRR]	>sp|P05374	833	846	[SSNVTFKPPVTHDmVR]	>sp|P05374	30	45	Y843	K36	1	20150421_Debelyy_7438-d10x-5ul-140min.21591.21591.3	6938.68	(L)
187	2	217	1203.6	3	3608.78	3608.78	-0.33	[NSIGVELSSEYMRR]	>sp|P05374	833	846	[SSNVTFKPPVTHDmVR]	>sp|P05374	30	45	S841	K36	1	20150421_Debelyy_7438-d10x-5ul-140min.21591.21591.3	6938.68	(L)
187	1	260	1208.93	3	3624.77	3624.78	-3.4	[NSIGVELSSEYmRR]	>sp|P05374	833	846	[SSNVTFKPPVTHDmVR]	>sp|P05374	30	45	Y843	K36	1	20150421_Debelyy_7438-d10x-5ul-140min.21458.21458.3	6902.08	(L)
187	1	250	1208.93	3	3624.77	3624.78	-3.4	[NSIGVELSSEYmRR]	>sp|P05374	833	846	[SSNVTFKPPVTHDmVR]	>sp|P05374	30	45	S840	K36	1	20150421_Debelyy_7438-d10x-5ul-140min.21458.21458.3	6902.08	(L)
187	1	250	1208.93	3	3624.77	3624.78	-3.4	[NSIGVELSSEYmRR]	>sp|P05374	833	846	[SSNVTFKPPVTHDmVR]	>sp|P05374	30	45	S841	K36	1	20150421_Debelyy_7438-d10x-5ul-140min.21458.21458.3	6902.08	(L)
172	1	232	1237.95	3	3711.83	3711.83	0.85	[ESVTEIK]	>sp|P05374	731	737	[TRVGSGGHWSATSKDSYMNHGLRHK]	>sp|P05374	706	730	S732	K719	1	20150505_Debelyy_7439-d10x-5ul.20222.20222.3	6900.39	(L)
172	1	232	1237.95	3	3711.83	3711.83	0.85	[ESVTEIK]	>sp|P05374	731	737	[TRVGSGGHWSATSKDSYMNHGLRHK]	>sp|P05374	706	730	T734	K719	1	20150505_Debelyy_7439-d10x-5ul.20222.20222.3	6900.39	(L)
230	1	249	1237.95	3	3711.84	3711.83	3.22	[HKESVTEIK]	>sp|P05374	729	737	[TRVGSGGHWSATSKDSYMNHGLR]	>sp|P05374	706	728	K730	S721		20141205_Debelyy_7182-d10x-140min.36009.36009.3	0]=6844.6944	(L)
230	1	230	1237.95	3	3711.84	3711.83	3.22	[HKESVTEIK]	>sp|P05374	729	737	[TRVGSGGHWSATSKDSYMNHGLR]	>sp|P05374	706	728	K730	Y722		20141205_Debelyy_7182-d10x-140min.36009.36009.3	0]=6844.6944	(L)
82	2	132	1247.67	2	2494.34	2494.34	0.72	[QVSDIVNR]	>sp|P05374	596	603	[FFGMDSLKQLIK]	>sp|P05374	821	832	S598	K828		20160201_Debelyy_8080-SCX3.25762.25762.2	6372.58	(L)
64	3	74	1247.68	2	2494.34	2494.34	2.63	[QVSDIVNR]	>sp|P05374	596	603	[FFGMDSLKQLIK]	>sp|P05374	821	832	S598	K832		20160201_Debelyy_8080-SCX2.24843.24843.2	6373.82	(L)
139	3	141	1311.14	2	2621.28	2621.28	-2.41	[FFGMDSLK]	>sp|P05374	821	828	[TTLSEmVGSVTKDR]	>sp|P05374	6	19	K828	T16	1	20150922_Debelyy_7778-dil10x-2ul-140min.25906.25906.2	7286.93	(L)
Cho2p (BS3-XLS)
1	309
1	717
1	718
5	309
5	717
5	718
6	828
7	828
16	828
17	122
21	133
36	840
36	841
36	843
53	710
53	715
53	717
53	718
417	732
417	765
417	767
417	770
598	828
598	832
610	739
610	741
610	742
611	741
695	826
699	719
699	737
719	732
719	734
721	730
722	730
730	864
730	867
813	834
Cho2p_EDC
FDR<0.05	Nr.	Score	m/z	z	M+H+	calc.	Dev.	Peptide(1)	Protein(1)	From(1)	To(1)	Peptide(2)	Protein(2)	From(1)	To(2)	Site(1)	Site(2)	Rank	Scan	RT
129	1	303	507.857	5	2535.26	2535.26	-2.54	[DLTEFLTK]	>sp|P05374	798	805	[FJQYEIRSKMPK]	>sp|P05374	157	168	E801	K165		20160201_Debelyy_8078-SCX6.6450.6450.5	1980.27
129	1	298	507.857	5	2535.26	2535.26	-2.54	[DLTEFLTK]	>sp|P05374	798	805	[FJQYEIRSKMPK]	>sp|P05374	157	168	D798	K165		20160201_Debelyy_8078-SCX6.6450.6450.5	1980.27
87	1	303	507.857	5	2535.26	2535.26	-2.54	[DLTEFLTK]	>sp|P05374	798	805	[FJQYEIRSKMPK]	>sp|P05374	157	168	E801	K165		20160201_Debelyy_8078-SCX6.6450.6450.5	1980.27
87	1	298	507.857	5	2535.26	2535.26	-2.54	[DLTEFLTK]	>sp|P05374	798	805	[FJQYEIRSKMPK]	>sp|P05374	157	168	D798	K165		20160201_Debelyy_8078-SCX6.6450.6450.5	1980.27
87	3	117	530.528	4	2119.09	2119.09	-0.9	[SLVDESK]	>sp|P05374	611	617	[AWDIKQTLDSLA}	>sp|P05374	858	870	D614	K862	2	20160201_Debelyy_8078-SCX6.5021.5021.4	1691.32
87	3	117	530.528	4	2119.09	2119.09	-0.9	[SLVDESK]	>sp|P05374	611	617	[AWDIKQTLDSLA}	>sp|P05374	858	870	E615	K862	2	20160201_Debelyy_8078-SCX6.5021.5021.4	1691.32
129	2	148	728.054	3	2182.15	2182.15	-0.18	[DLTEFLTK]	>sp|P05374	798	805	[ESVTEIKATEK]	>sp|P05374	731	741	E801	K737		20160201_Debelyy_8078-SCX7.27060.27060.3	6208.54
129	1	148	728.054	3	2182.15	2182.15	-0.18	[DLTEFLTK]	>sp|P05374	798	805	[ESVTEIKATEK]	>sp|P05374	731	741	E801	K741		20160201_Debelyy_8078-SCX7.27060.27060.3	6208.54
108	1	116	758.392	4	3030.55	3030.56	-3.36	[ESVTEIKATEK]	>sp|P05374	731	741	[SSNVTFKPPVTHDMVR]	>sp|P05374	30	45	E731	K36	1	23247	6703
164	1	166	775.892	4	3100.55	3100.54	2.25	[VNVLKDGK]	>sp|P05374	806	813	[VGSGGHWSATSKDSYMNHGLR]	>sp|P05374	708	728	K810	D720		20151202_Debelyy_7988-dil10x-6ul-140min.11380.11380.4	3742.54
164	1	165	775.892	4	3100.55	3100.54	2.25	[VNVLKDGK]	>sp|P05374	806	813	[VGSGGHWSATSKDSYMNHGLR]	>sp|P05374	708	728	D811	K719		20151202_Debelyy_7988-dil10x-6ul-140min.11380.11380.4	3742.54
137	1	311	841.407	3	2522.21	2522.21	-2	[QSQSKWFTR]	>sp|P05374	413	421	[DSYmNHGLRHK]	>sp|P05374	720	730	K417	D720		20150922_Debelyy_7779-dil20x-2ul-140min.24889.24889.3	7232.37
165	1	311	841.407	3	2522.21	2522.21	-2	[QSQSKWFTR]	>sp|P05374	413	421	[DSYmNHGLRHK]	>sp|P05374	720	730	K417	D720		20150922_Debelyy_7779-dil20x-2ul-140min.24889.24889.3	7232.37
87	6	89	1009.54	2	2018.07	2018.08	-4.51	[DLTEFLTK]	>sp|P05374	798	805	[HKESVTEIK]	>sp|P05374	729	737	D798	K730		20160201_Debelyy_8078-SCX6.25521.25521.2	5807.18
87	6	89	1009.54	2	2018.07	2018.08	-4.51	[DLTEFLTK]	>sp|P05374	798	805	[HKESVTEIK]	>sp|P05374	729	737	E801	K730		20160201_Debelyy_8078-SCX6.25521.25521.2	5807.18
294	2	341	1261.61	2	2522.21	2522.21	-1.97	[QSQSKWFTR]	>sp|P05374	413	421	[DSYmNHGLRHK]	>sp|P05374	720	730	K417	D720		25738	7139
Cho2p (EDC-XLS)
36	731
165	798
165	801
417	720
614	862
615	862
719	811
720	810
730	798
730	801
737	801
741	801

## Sheet: Dgk1p
Dgk1p_BS3
FDR<0.05	Nr.	Score	m/z	z	M+H+	calc.	Dev.	Peptide(1)	Protein(1)	From(1)	To(1)	Peptide(2)	Protein(2)	From(1)	To(2)	Site(1)	Site(2)	Rank	Scan	RT	Misc.
41	2	67	545.814	4	2180.23	2180.24	-1.63	[TVGALmRK]	>sp|Q12382	131	138	[TEAKQRLSSK]	>sp|Q12382	18	27	T131	K21		20150421_Debelyy_7438-d10x-5ul-140min.8625.8625.4	3155	(H)
63	3	91	807.458	3	2420.36	2420.36	1.01	[YGHLTPKVAR]	>sp|Q12382	187	196	[YGHLTPKVAR]	>sp|Q12382	187	196	Y187	K193		20150807_Debelyy-M-7678-20.7506.7506.3	2359.19	(L)
63	3	91	807.458	3	2420.36	2420.36	1.01	[YGHLTPKVAR]	>sp|Q12382	187	196	[YGHLTPKVAR]	>sp|Q12382	187	196	K193	Y187		20150807_Debelyy-M-7678-20.7506.7506.3	2359.19	(L)
63	3	83	807.458	3	2420.36	2420.36	1.01	[YGHLTPKVAR]	>sp|Q12382	187	196	[YGHLTPKVAR]	>sp|Q12382	187	196	T191	K193		20150807_Debelyy-M-7678-20.7506.7506.3	2359.19	(L)
63	3	83	807.458	3	2420.36	2420.36	1.01	[YGHLTPKVAR]	>sp|Q12382	187	196	[YGHLTPKVAR]	>sp|Q12382	187	196	K193	T191		20150807_Debelyy-M-7678-20.7506.7506.3	2359.19	(L)
63	3	82	807.458	3	2420.36	2420.36	1.01	[YGHLTPKVAR]	>sp|Q12382	187	196	[YGHLTPKVAR]	>sp|Q12382	187	196	K193	K193		20150807_Debelyy-M-7678-20.7506.7506.3	2359.19	(L)
63	7	70	921.013	2	1841.02	1841.02	-1.85	[SHQVSAK]	>sp|Q12382	28	34	[KYGHLTPK]	>sp|Q12382	186	193	S28	K186		20150807_Debelyy-M-7678-25.9835.9835.2	2886.34	(H)
41	1	163	987.502	3	2960.49	2960.49	1.36	[YGHLTPKVAR]	>sp|Q12382	187	196	[LNWPFFNmLYJR]	>sp|Q12382	119	130	K193	Y128		20150421_Debelyy_7438-d10x-5ul-140min.20069.20069.3	6501.01	(H)
33	1	83	987.504	3	2960.5	2960.49	2.73	[YGHLTPKVAR]	>sp|Q12382	187	196	[LNWPFFNmLYJR]	>sp|Q12382	119	130	K193	Y128		20150506_Debelyy_7440-d10x-5ul-140min.22583.22583.3	6671.3	(H)
62	1	121	1175.68	2	2350.35	2350.34	3.9	[KYGHLTPK]	>sp|Q12382	186	193	[KYGHLTPKVAR]	>sp|Q12382	186	196	K186	K186		20151202_Debelyy_7987-dil10x-6ul-140min.27148.27148.2	7459.99	(L)
62	1	121	1175.68	2	2350.35	2350.34	3.9	[KYGHLTPK]	>sp|Q12382	186	193	[KYGHLTPKVAR]	>sp|Q12382	186	196	K186	T191		20151202_Debelyy_7987-dil10x-6ul-140min.27148.27148.2	7459.99	(L)
62	1	121	1175.68	2	2350.35	2350.34	3.9	[KYGHLTPK]	>sp|Q12382	186	193	[KYGHLTPKVAR]	>sp|Q12382	186	196	K186	K193		20151202_Debelyy_7987-dil10x-6ul-140min.27148.27148.2	7459.99	(L)
62	1	120	1175.68	2	2350.35	2350.34	3.9	[KYGHLTPK]	>sp|Q12382	186	193	[KYGHLTPKVAR]	>sp|Q12382	186	196	K186	Y187		20151202_Debelyy_7987-dil10x-6ul-140min.27148.27148.2	7459.99	(L)
62	1	120	1175.68	2	2350.35	2350.34	3.9	[KYGHLTPK]	>sp|Q12382	186	193	[KYGHLTPKVAR]	>sp|Q12382	186	196	Y187	K186		20151202_Debelyy_7987-dil10x-6ul-140min.27148.27148.2	7459.99	(L)
62	1	120	1175.68	2	2350.35	2350.34	3.9	[KYGHLTPK]	>sp|Q12382	186	193	[KYGHLTPKVAR]	>sp|Q12382	186	196	Y187	K193		20151202_Debelyy_7987-dil10x-6ul-140min.27148.27148.2	7459.99	(L)
62	1	120	1175.68	2	2350.35	2350.34	3.9	[KYGHLTPK]	>sp|Q12382	186	193	[KYGHLTPKVAR]	>sp|Q12382	186	196	T191	K186		20151202_Debelyy_7987-dil10x-6ul-140min.27148.27148.2	7459.99	(L)
62	1	120	1175.68	2	2350.35	2350.34	3.9	[KYGHLTPK]	>sp|Q12382	186	193	[KYGHLTPKVAR]	>sp|Q12382	186	196	T191	K193		20151202_Debelyy_7987-dil10x-6ul-140min.27148.27148.2	7459.99	(L)
63	6	71	1254.99	3	3762.96	3762.96	-0.36	[SHQVSAKVTIPAK]	>sp|Q12382	28	40	{mGTEDAIALPNSTLEPRTEAK]	>sp|Q12382	0	21	S28	{0		20150807_Debelyy-M-7678-15.7301.7301.3	2231.82	(L)
63	6	71	1254.99	3	3762.96	3762.96	-0.36	[SHQVSAKVTIPAK]	>sp|Q12382	28	40	{mGTEDAIALPNSTLEPRTEAK]	>sp|Q12382	0	21	S32	{0		20150807_Debelyy-M-7678-15.7301.7301.3	2231.82	(L)
63	6	71	1254.99	3	3762.96	3762.96	-0.36	[SHQVSAKVTIPAK]	>sp|Q12382	28	40	{mGTEDAIALPNSTLEPRTEAK]	>sp|Q12382	0	21	K34	{0		20150807_Debelyy-M-7678-15.7301.7301.3	2231.82	(L)
63	6	71	1254.99	3	3762.96	3762.96	-0.36	[SHQVSAKVTIPAK]	>sp|Q12382	28	40	{mGTEDAIALPNSTLEPRTEAK]	>sp|Q12382	0	21	K34	T3		20150807_Debelyy-M-7678-15.7301.7301.3	2231.82	(L)
63	6	71	1254.99	3	3762.96	3762.96	-0.36	[SHQVSAKVTIPAK]	>sp|Q12382	28	40	{mGTEDAIALPNSTLEPRTEAK]	>sp|Q12382	0	21	T36	{0		20150807_Debelyy-M-7678-15.7301.7301.3	2231.82	(L)
Dgk1p (BS3-XLS)
1	28
1	32
1	34
1	36
3	34
21	131
28	186
128	193
186	186
186	187
186	191
186	193
187	193
191	193
193	193
Dgk1p_EDC
FDR<0.05	Nr.	Score	m/z	z	M+H+	calc.	Dev.	Peptide(1)	Protein(1)	From(1)	To(1)	Peptide(2)	Protein(2)	From(1)	To(2)	Site(1)	Site(2)	Rank	Scan	RT
24	1	70	1135.6	5	5673.95	5673.96	-1.49	{MGTEDAIALPNSTLEPRTEAKQR]	>sp|Q12382	0	23	[KKEIHTYNGVLWYILGLIFSFNFFSK]	>sp|Q12382	138	163	E15	K139		23888	6782
24	1	66	1135.6	5	5673.95	5673.96	-1.49	{MGTEDAIALPNSTLEPRTEAKQR]	>sp|Q12382	0	23	[KKEIHTYNGVLWYILGLIFSFNFFSK]	>sp|Q12382	138	163	K21	E140		23888	6782
24	1	59	1135.6	5	5673.95	5673.96	-1.49	{MGTEDAIALPNSTLEPRTEAKQR]	>sp|Q12382	0	23	[KKEIHTYNGVLWYILGLIFSFNFFSK]	>sp|Q12382	138	163	E19	K139		23888	6782
24	1	55	1135.6	5	5673.95	5673.96	-1.49	{MGTEDAIALPNSTLEPRTEAKQR]	>sp|Q12382	0	23	[KKEIHTYNGVLWYILGLIFSFNFFSK]	>sp|Q12382	138	163	E15	K138		23888	6782
24	1	52	1135.6	5	5673.95	5673.96	-1.49	{MGTEDAIALPNSTLEPRTEAKQR]	>sp|Q12382	0	23	[KKEIHTYNGVLWYILGLIFSFNFFSK]	>sp|Q12382	138	163	E4	K139		23888	6782
24	1	52	1135.6	5	5673.95	5673.96	-1.49	{MGTEDAIALPNSTLEPRTEAKQR]	>sp|Q12382	0	23	[KKEIHTYNGVLWYILGLIFSFNFFSK]	>sp|Q12382	138	163	D5	K139		23888	6782
24	1	46	1135.6	5	5673.95	5673.96	-1.49	{MGTEDAIALPNSTLEPRTEAKQR]	>sp|Q12382	0	23	[KKEIHTYNGVLWYILGLIFSFNFFSK]	>sp|Q12382	138	163	E19	K138		23888	6782
24	1	45	1135.6	5	5673.95	5673.96	-1.49	{MGTEDAIALPNSTLEPRTEAKQR]	>sp|Q12382	0	23	[KKEIHTYNGVLWYILGLIFSFNFFSK]	>sp|Q12382	138	163	{0	E140		23888	6782
24	1	39	1135.6	5	5673.95	5673.96	-1.49	{MGTEDAIALPNSTLEPRTEAKQR]	>sp|Q12382	0	23	[KKEIHTYNGVLWYILGLIFSFNFFSK]	>sp|Q12382	138	163	E4	K138		23888	6782
24	1	39	1135.6	5	5673.95	5673.96	-1.49	{MGTEDAIALPNSTLEPRTEAKQR]	>sp|Q12382	0	23	[KKEIHTYNGVLWYILGLIFSFNFFSK]	>sp|Q12382	138	163	D5	K138		23888	6782
Dgk1p (EDC-XLS)
1	140
4	138
4	139
5	138
5	139
15	138
15	139
19	138
19	139
21	140

## Sheet: Dnf1p
Dnf1p_BS3
FDR<0.05	Nr.	Score	m/z	z	M+H+	calc.	Dev.	Peptide(1)	Protein(1)	From(1)	To(1)	Peptide(2)	Protein(2)	From(1)	To(2)	Site(1)	Site(2)	Rank	Scan	RT	Misc.
103	2	123	442.23	5	2207.12	2207.13	-2.96	[AEIAKDR]	>sp|P32660	717	723	[DRDTMIDELR]	>sp|P32660	722	731	K721	T725		20150415_Debelyy_7263_SCX-frct-200-2ul.8623.8623.5	2327.53	(H)
103	1	105	447.23	4	1785.9	1785.9	-0.74	[TVGTSGPR]	>sp|P32660	339	346	[TDJKFAK]	>sp|P32660	389	395	T339	K392		20150415_Debelyy_7263_SCX-frct-125-2ul.8804.8804.4	2108.41	(H)
103	1	105	447.23	4	1785.9	1785.9	-0.74	[TVGTSGPR]	>sp|P32660	339	346	[TDJKFAK]	>sp|P32660	389	395	T342	K392		20150415_Debelyy_7263_SCX-frct-125-2ul.8804.8804.4	2108.41	(H)
103	1	104	447.23	4	1785.9	1785.9	-0.74	[TVGTSGPR]	>sp|P32660	339	346	[TDJKFAK]	>sp|P32660	389	395	S343	K392		20150415_Debelyy_7263_SCX-frct-125-2ul.8804.8804.4	2108.41	(H)
157	2	195	522.529	4	2087.09	2087.09	0.7	[FRmGTKR]	>sp|P32660	117	123	[KRmSJIVK]	>sp|P32660	847	854	K122	S850		20160201_Debelyy_8080-SCX7.16416.16416.4	4168.04	(L)
220	2	309	530.271	4	2118.06	2118.07	-1.2	[KEWNQRK]	>sp|P32660	1263	1269	[DTMIDELR]	>sp|P32660	724	731	K1263	T725		20160201_Debelyy_8080-SCX3.13080.13080.4	3494.92	(L)
83	1	309	530.271	4	2118.06	2118.07	-1.2	[KEWNQRK]	>sp|P32660	1263	1269	[DTMIDELR]	>sp|P32660	724	731	K1263	T725		20160201_Debelyy_8080-SCX3.13080.13080.4	3494.92	(L)
105	3	105	533.294	4	2130.16	2130.15	3.61	[AEIAKDR]	>sp|P32660	717	723	[ImLNSGITPTK]	>sp|P32660	531	541	K721	S535		20150415_Debelyy_7263_SCX-frct-75-2ul.11363.11363.4	2297.35	(L)
103	1	217	563.894	5	2815.44	2815.45	-4.34	[KKRmQRKR]	>sp|P32660	324	331	[WAmGVVmFTGGDTK]	>sp|P32660	517	530	K330	T529	1	20150415_Debelyy_7263_SCX-frct-200-2ul.10491.10491.5	2695.23	(L)
157	6	163	583.636	3	1748.89	1748.9	-2.44	[AEIAKDR]	>sp|P32660	717	723	[DAIEDSR]	>sp|P32660	258	264	K721	S263		20160201_Debelyy_8080-SCX7.27982.27982.3	6381.52	(H)
157	5	165	587.634	3	1760.89	1760.88	1.71	[TTGDDVK]	>sp|P32660	1017	1023	[KGNPImGR]	>sp|P32660	126	133	T1017	K126		20160201_Debelyy_8080-SCX7.28350.28350.3	6437.53	(L)
157	5	165	587.634	3	1760.89	1760.88	1.71	[TTGDDVK]	>sp|P32660	1017	1023	[KGNPImGR]	>sp|P32660	126	133	T1018	K126		20160201_Debelyy_8080-SCX7.28350.28350.3	6437.53	(L)
220	1	335	587.635	3	1760.89	1760.88	2.77	[TTGDDVK]	>sp|P32660	1017	1023	[KGNPImGR]	>sp|P32660	126	133	T1018	K126		20160201_Debelyy_8080-SCX6.28626.28626.3	6446.94	(L)
220	1	333	587.635	3	1760.89	1760.88	2.77	[TTGDDVK]	>sp|P32660	1017	1023	[KGNPImGR]	>sp|P32660	126	133	T1017	K126		20160201_Debelyy_8080-SCX6.28626.28626.3	6446.94	(L)
174	1	335	587.635	3	1760.89	1760.88	2.77	[TTGDDVK]	>sp|P32660	1017	1023	[KGNPImGR]	>sp|P32660	126	133	T1018	K126		20160201_Debelyy_8080-SCX6.28626.28626.3	6446.94	(L)
174	1	333	587.635	3	1760.89	1760.88	2.77	[TTGDDVK]	>sp|P32660	1017	1023	[KGNPImGR]	>sp|P32660	126	133	T1017	K126		20160201_Debelyy_8080-SCX6.28626.28626.3	6446.94	(L)
159	1	217	630.35	3	1889.04	1889.03	4.13	[DAIEDSR]	>sp|P32660	258	264	[GVKVGDIVR]	>sp|P32660	400	408	S263	K402		20150209_Debelyy_7264-d10x-4ul-140min.19517.19517.3	0]=3797.79312	(H)
164	2	166	642.352	3	1925.04	1925.05	-4.72	[KGNPIMGR]	>sp|P32660	126	133	[RFRmGTK]	>sp|P32660	116	122	K126	T121	1	20160201_Debelyy_8080-SCX5.26171.26171.3	5815.07	(H)
245	1	251	664.716	3	1992.13	1992.13	2.84	[YSVERAR]	>sp|P32660	1544	1550	[KKRMQRK]	>sp|P32660	324	330	S1545	K325	1	20150730_Debelyy-M-7663-elu-dil10x-4ul-140min.22091.22091.3	5005.64	(L)
245	1	245	664.716	3	1992.13	1992.13	2.84	[YSVERAR]	>sp|P32660	1544	1550	[KKRMQRK]	>sp|P32660	324	330	Y1544	K325	1	20150730_Debelyy-M-7663-elu-dil10x-4ul-140min.22091.22091.3	5005.64	(L)
245	1	245	664.716	3	1992.13	1992.13	2.84	[YSVERAR]	>sp|P32660	1544	1550	[KKRMQRK]	>sp|P32660	324	330	S1545	K324	1	20150730_Debelyy-M-7663-elu-dil10x-4ul-140min.22091.22091.3	5005.64	(L)
186	1	213	669.829	4	2676.3	2676.29	2.85	[KGNPIMGR]	>sp|P32660	126	133	[QAVmJSDYAIGQFR]	>sp|P32660	1154	1167	K126	Y1161		20150922_Debelyy_7778-dil10x-2ul-140min.17355.17355.4	5178.52	(H)
238	2	368	669.829	4	2676.29	2676.29	2.29	[KGNPIMGR]	>sp|P32660	126	133	[QAVmJSDYAIGQFR]	>sp|P32660	1154	1167	K126	Y1161		20151202_Debelyy_7987-dil10x-6ul-140min.16283.16283.4	4902.7	(H)
238	2	296	669.829	4	2676.29	2676.29	2.29	[KGNPIMGR]	>sp|P32660	126	133	[QAVmJSDYAIGQFR]	>sp|P32660	1154	1167	K126	S1159		20151202_Debelyy_7987-dil10x-6ul-140min.16283.16283.4	4902.7	(H)
83	4	129	681.353	3	2042.05	2042.05	-3.06	[SSLDRTR]	>sp|P32660	1525	1531	[EHLTEEGKK]	>sp|P32660	316	324	S1525	K323		20160201_Debelyy_8080-SCX3.17402.17402.3	4455.16	(L)
83	4	129	681.353	3	2042.05	2042.05	-3.06	[SSLDRTR]	>sp|P32660	1525	1531	[EHLTEEGKK]	>sp|P32660	316	324	S1526	K323		20160201_Debelyy_8080-SCX3.17402.17402.3	4455.16	(L)
157	8	160	702.382	3	2105.13	2105.13	1.21	[YSVERAR]	>sp|P32660	1544	1550	[KGNPIMGRSK]	>sp|P32660	126	135	Y1544	K126	1	20160201_Debelyy_8080-SCX7.31677.31677.3	7016.56	(L)
83	5	123	714.362	3	2141.07	2141.08	-3.68	[KGNPIMGR]	>sp|P32660	126	133	[JTINGVSYGR]	>sp|P32660	682	691	K126	T683		20160201_Debelyy_8080-SCX3.4906.4906.3	1701.86	(H)
157	1	203	716.373	3	2147.11	2147.11	-3.71	[GJTLRNTK]	>sp|P32660	509	516	[EKAEIAKDR]	>sp|P32660	715	723	T511	K716		20160201_Debelyy_8080-SCX7.31521.31521.3	6986.54	(L)
157	1	203	716.373	3	2147.11	2147.11	-3.71	[GJTLRNTK]	>sp|P32660	509	516	[EKAEIAKDR]	>sp|P32660	715	723	T515	K716		20160201_Debelyy_8080-SCX7.31521.31521.3	6986.54	(L)
83	2	196	747.071	3	2239.2	2239.19	2.56	[FRmGTKR]	>sp|P32660	117	123	[ImLNSGITPTK]	>sp|P32660	531	541	K122	S535	1	20160201_Debelyy_8080-SCX3.26328.26328.3	6499.85	(L)
70	1	178	760.388	5	3797.91	3797.92	-3.35	[EHLTEEGKK]	>sp|P32660	316	324	[AGQHGEKIIEGIALSDNLGGSNYSR]	>sp|P32660	1440	1464	K323	S1460		20150415_Debelyy_7263_SCX-frct-300-2ul.10247.10247.5	2770.94	(H)
70	1	177	760.388	5	3797.91	3797.92	-3.35	[EHLTEEGKK]	>sp|P32660	316	324	[AGQHGEKIIEGIALSDNLGGSNYSR]	>sp|P32660	1440	1464	K323	Y1462		20150415_Debelyy_7263_SCX-frct-300-2ul.10247.10247.5	2770.94	(H)
70	1	176	760.388	5	3797.91	3797.92	-3.35	[EHLTEEGKK]	>sp|P32660	316	324	[AGQHGEKIIEGIALSDNLGGSNYSR]	>sp|P32660	1440	1464	K323	S1463		20150415_Debelyy_7263_SCX-frct-300-2ul.10247.10247.5	2770.94	(H)
70	1	111	760.388	5	3797.91	3797.92	-3.35	[EHLTEEGKK]	>sp|P32660	316	324	[AGQHGEKIIEGIALSDNLGGSNYSR]	>sp|P32660	1440	1464	K323	S1454		20150415_Debelyy_7263_SCX-frct-300-2ul.10247.10247.5	2770.94	(H)
157	4	165	785.382	3	2354.13	2354.14	-3.86	[DAIEDSRR]	>sp|P32660	258	265	[KJTINGVSYGR]	>sp|P32660	681	691	S263	K681		20160201_Debelyy_8080-SCX7.13682.13682.3	3662.74	(L)
75	2	97	785.435	3	2354.29	2354.3	-2.67	[KGNPIMGRSK]	>sp|P32660	126	135	[VQKTVGTSGPR]	>sp|P32660	336	346	K135	K338		20160201_Debelyy_8080-SCX2.24796.24796.3	6363.29	(L)
75	5	78	785.436	3	2354.29	2354.3	-1.78	[KGNPIMGRSK]	>sp|P32660	126	135	[VQKTVGTSGPR]	>sp|P32660	336	346	S134	K338		20160201_Debelyy_8080-SCX2.24327.24327.3	6257.2	(L)
70	3	73	836.131	3	2506.38	2506.39	-2.41	[KGNPIMGRSK]	>sp|P32660	126	135	[FRmGTKRNKK]	>sp|P32660	117	126	K126	K125		20150415_Debelyy_7263_SCX-frct-300-2ul.11327.11327.3	2975.98	(L)
195	1	323	851.484	3	2552.44	2552.44	-1.38	[DAIEDSRR]	>sp|P32660	258	265	[VSPSQKAAVVKLVK]	>sp|P32660	1105	1118	S263	K1110		20150922_Debelyy_7777-dil20x-2ul-140min.19413.19413.3	6025.45	(L)
214	1	323	851.484	3	2552.44	2552.44	-1.38	[DAIEDSRR]	>sp|P32660	258	265	[VSPSQKAAVVKLVK]	>sp|P32660	1105	1118	S263	K1110		20150922_Debelyy_7777-dil20x-2ul-140min.19413.19413.3	6025.45	(L)
141	1	153	861.802	3	2583.39	2583.38	3.96	[YDIAAASLANR]	>sp|P32660	930	940	[FRmGTKRNKK]	>sp|P32660	117	126	Y930	K122		20150415_Debelyy_7263_SCX-frct-50-2ul.20170.20170.3	2919.02	(L)
141	1	153	861.802	3	2583.39	2583.38	3.96	[YDIAAASLANR]	>sp|P32660	930	940	[FRmGTKRNKK]	>sp|P32660	117	126	Y930	K125		20150415_Debelyy_7263_SCX-frct-50-2ul.20170.20170.3	2919.02	(L)
227	1	302	867.804	3	2601.4	2601.4	-0.87	[RmSJIVK]	>sp|P32660	848	854	[KRmQRKRHELR]	>sp|P32660	325	335	S850	K325	1	20150807_Debelyy-M-7678-25.8143.8143.3	2479.08	(L)
150	1	171	942.817	3	2826.43	2826.43	2.45	[TVGTSGPR]	>sp|P32660	339	346	[FIQYJKEHLTEEGKK]	>sp|P32660	310	324	T339	K315		20160201_Debelyy_8080-SCX4.28861.28861.3	6346.37	(H)
150	1	156	942.817	3	2826.43	2826.43	2.45	[TVGTSGPR]	>sp|P32660	339	346	[FIQYJKEHLTEEGKK]	>sp|P32660	310	324	T342	K315		20160201_Debelyy_8080-SCX4.28861.28861.3	6346.37	(H)
150	1	156	942.817	3	2826.43	2826.43	2.45	[TVGTSGPR]	>sp|P32660	339	346	[FIQYJKEHLTEEGKK]	>sp|P32660	310	324	S343	K315		20160201_Debelyy_8080-SCX4.28861.28861.3	6346.37	(H)
164	1	176	942.817	3	2826.44	2826.43	2.79	[TVGTSGPR]	>sp|P32660	339	346	[FIQYJKEHLTEEGKK]	>sp|P32660	310	324	T339	K315		20160201_Debelyy_8080-SCX5.28658.28658.3	6345.16	(H)
174	3	203	942.817	3	2826.44	2826.43	3.5	[TVGTSGPR]	>sp|P32660	339	346	[FIQYJKEHLTEEGKK]	>sp|P32660	310	324	T342	K315		20160201_Debelyy_8080-SCX6.28103.28103.3	6343.46	(H)
174	3	202	942.817	3	2826.44	2826.43	3.5	[TVGTSGPR]	>sp|P32660	339	346	[FIQYJKEHLTEEGKK]	>sp|P32660	310	324	S343	K315		20160201_Debelyy_8080-SCX6.28103.28103.3	6343.46	(H)
174	3	198	942.817	3	2826.44	2826.43	3.5	[TVGTSGPR]	>sp|P32660	339	346	[FIQYJKEHLTEEGKK]	>sp|P32660	310	324	T339	K315		20160201_Debelyy_8080-SCX6.28103.28103.3	6343.46	(H)
95	3	130	977.846	3	2931.52	2931.51	4.53	[GNPImGRSK]	>sp|P32660	127	135	[EFVRDLKGASGEVQQR]	>sp|P32660	750	765	S134	K756	1	20150415_Debelyy_7263_SCX-frct-FT-2ul.19092.19092.3	2973.74	(L)
150	3	156	1005	4	4017	4017.01	-3.87	[KDHEFPK]	>sp|P32660	1059	1065	[GPSTNVRSSLDRTREQmIATNQLDNR]	>sp|P32660	1518	1543	K1059	S1520		20160201_Debelyy_8080-SCX4.29447.29447.4	6464.44	(H)
150	3	156	1005	4	4017	4017.01	-3.87	[KDHEFPK]	>sp|P32660	1059	1065	[GPSTNVRSSLDRTREQmIATNQLDNR]	>sp|P32660	1518	1543	K1059	T1521		20160201_Debelyy_8080-SCX4.29447.29447.4	6464.44	(H)
150	3	156	1005	4	4017	4017.01	-3.87	[KDHEFPK]	>sp|P32660	1059	1065	[GPSTNVRSSLDRTREQmIATNQLDNR]	>sp|P32660	1518	1543	K1059	S1525		20160201_Debelyy_8080-SCX4.29447.29447.4	6464.44	(H)
150	3	156	1005	4	4017	4017.01	-3.87	[KDHEFPK]	>sp|P32660	1059	1065	[GPSTNVRSSLDRTREQmIATNQLDNR]	>sp|P32660	1518	1543	K1059	S1526		20160201_Debelyy_8080-SCX4.29447.29447.4	6464.44	(H)
174	2	207	1017.83	3	3051.48	3051.48	2.27	[KDHEFPK]	>sp|P32660	1059	1065	[TLJIAQRELSWSEYEK]	>sp|P32660	910	925	K1059	Y923		20160201_Debelyy_8080-SCX6.26004.26004.3	5902.44	(L)
95	2	260	1017.84	3	3051.52	3051.52	-2.89	[FRmGTKR]	>sp|P32660	117	123	[ALSGNSQFYPEEVTFVSK]	>sp|P32660	732	749	K122	S737	2	20150415_Debelyy_7263_SCX-frct-FT-2ul.13553.13553.3	2426.95	(L)
95	2	249	1017.84	3	3051.52	3051.52	-2.89	[FRmGTKR]	>sp|P32660	117	123	[ALSGNSQFYPEEVTFVSK]	>sp|P32660	732	749	K122	S734	2	20150415_Debelyy_7263_SCX-frct-FT-2ul.13553.13553.3	2426.95	(L)
95	2	235	1017.84	3	3051.52	3051.52	-2.89	[FRmGTKR]	>sp|P32660	117	123	[ALSGNSQFYPEEVTFVSK]	>sp|P32660	732	749	K122	Y740	2	20150415_Debelyy_7263_SCX-frct-FT-2ul.13553.13553.3	2426.95	(L)
238	3	283	1033.9	3	3099.68	3099.68	-2.4	[KGNPImGRSKTLK]	>sp|P32660	126	138	[TGTLTQNVmEFKK]	>sp|P32660	669	681	K126	T669		20151202_Debelyy_7987-dil10x-6ul-140min.26801.26801.3	7384.58	(H)
238	3	281	1033.9	3	3099.68	3099.68	-2.4	[KGNPImGRSKTLK]	>sp|P32660	126	138	[TGTLTQNVmEFKK]	>sp|P32660	669	681	K126	T671		20151202_Debelyy_7987-dil10x-6ul-140min.26801.26801.3	7384.58	(H)
238	3	242	1033.9	3	3099.68	3099.68	-2.4	[KGNPImGRSKTLK]	>sp|P32660	126	138	[TGTLTQNVmEFKK]	>sp|P32660	669	681	K126	K680		20151202_Debelyy_7987-dil10x-6ul-140min.26801.26801.3	7384.58	(H)
238	3	241	1033.9	3	3099.68	3099.68	-2.4	[KGNPImGRSKTLK]	>sp|P32660	126	138	[TGTLTQNVmEFKK]	>sp|P32660	669	681	K126	T673		20151202_Debelyy_7987-dil10x-6ul-140min.26801.26801.3	7384.58	(H)
236	1	237	1092.2	3	3274.6	3274.59	2.15	[FTYDSFQK]	>sp|P32660	1394	1401	[DHEFPKGNYAIVIDGDALK]	>sp|P32660	1060	1078	T1395	K1065		20150505_Debelyy_7439-d10x-5ul.20163.20163.3	6883.81	(L)
236	1	237	1092.2	3	3274.6	3274.59	2.15	[FTYDSFQK]	>sp|P32660	1394	1401	[DHEFPKGNYAIVIDGDALK]	>sp|P32660	1060	1078	Y1396	K1065		20150505_Debelyy_7439-d10x-5ul.20163.20163.3	6883.81	(L)
236	1	237	1092.2	3	3274.6	3274.59	2.15	[FTYDSFQK]	>sp|P32660	1394	1401	[DHEFPKGNYAIVIDGDALK]	>sp|P32660	1060	1078	S1398	K1065		20150505_Debelyy_7439-d10x-5ul.20163.20163.3	6883.81	(L)
280	1	648	1094.58	2	2188.15	2188.16	-4.96	[TLJIAQR]	>sp|P32660	910	916	[DVGFSFVGKTK]	>sp|P32660	810	820	T910	K818		20150730_Debelyy-G-7664-elu-dil10x-4ul-140min.28293.28293.2	6120.58	(H)
105	2	119	1251.96	3	3753.85	3753.86	-3.33	[DAIEDSRR]	>sp|P32660	258	265	[WAMGVVMFTGGDTKIMLNSGITPTK]	>sp|P32660	517	541	S263	K530		20150415_Debelyy_7263_SCX-frct-75-2ul.17151.17151.3	2992.6	(L)
70	2	116	1251.96	3	3753.85	3753.86	-3.05	[DAIEDSRR]	>sp|P32660	258	265	[WAMGVVMFTGGDTKIMLNSGITPTK]	>sp|P32660	517	541	S263	K530		20150415_Debelyy_7263_SCX-frct-300-2ul.11404.11404.3	2991.9	(L)
95	4	113	1251.96	3	3753.86	3753.86	-1.88	[DAIEDSRR]	>sp|P32660	258	265	[WAMGVVMFTGGDTKIMLNSGITPTK]	>sp|P32660	517	541	S263	K530		20150415_Debelyy_7263_SCX-frct-FT-2ul.19266.19266.3	2992.13	(L)
234	1	286	1263.64	3	3788.92	3788.93	-3.9	[LSRQSGSNSEAILEK]	>sp|P32660	881	895	[EKAEIAKDRDTMIDELR]	>sp|P32660	715	731	S882	K716	1	20150421_Debelyy_7438-d10x-5ul-140min.14293.14293.3	4824.62	(L)
234	1	283	1263.64	3	3788.92	3788.93	-3.9	[LSRQSGSNSEAILEK]	>sp|P32660	881	895	[EKAEIAKDRDTMIDELR]	>sp|P32660	715	731	S889	K716	1	20150421_Debelyy_7438-d10x-5ul-140min.14293.14293.3	4824.62	(L)
234	1	233	1263.64	3	3788.92	3788.93	-3.9	[LSRQSGSNSEAILEK]	>sp|P32660	881	895	[EKAEIAKDRDTMIDELR]	>sp|P32660	715	731	S885	K716	1	20150421_Debelyy_7438-d10x-5ul-140min.14293.14293.3	4824.62	(L)
121	126
122	535
122	734
122	737
122	740
122	850
122	930
125	126
125	930
126	669
126	671
126	673
126	680
126	683
126	1017
126	1018
126	1159
126	1161
126	1544
134	338
134	756
135	338
263	402
263	530
263	681
263	721
263	1110
315	339
315	342
315	343
323	1454
323	1460
323	1462
323	1463
323	1525
323	1526
324	1545
325	850
325	1544
325	1545
330	529
339	392
342	392
343	392
511	716
515	716
535	721
716	882
716	885
716	889
721	725
725	1263
818	910
923	1059
1059	1520
1059	1521
1059	1525
1059	1526
1065	1395
1065	1396
1065	1398
Dnf1p_EDC
FDR<0.05	Nr.	Score	m/z	z	M+H+	calc.	Dev.	Peptide(1)	Protein(1)	From(1)	To(1)	Peptide(2)	Protein(2)	From(1)	To(2)	Site(1)	Site(2)	Rank	Scan	RT
69	1	101	450.028	4	1797.09	1797.09	3.55	[AAVVKLVK]	>sp|P32660	1111	1118	[KEWNQRK]	>sp|P32660	1263	1269	K1115	E1264		20160201_Debelyy_8078-FT.24092.24092.4	7009.81
191	1	255	472.25	5	2357.22	2357.21	4.66	[NKIRTTK]	>sp|P32660	194	200	[WAMGVVmFTGGDTK]	>sp|P32660	517	530	K195	D528	1	20150922_Debelyy_7780-dil10x-2ul-140min.12445.12445.5	3750.27
191	1	255	472.25	5	2357.22	2357.21	4.66	[NKIRTTK]	>sp|P32660	194	200	[WAMGVVmFTGGDTK]	>sp|P32660	517	530	K195	D528	1	20150922_Debelyy_7780-dil10x-2ul-140min.12445.12445.5	3750.27
152	1	156	576.643	3	1727.91	1727.92	-4.51	[TSKDIAR]	>sp|P32660	458	464	[FAKNYWK]	>sp|P32660	393	399	D461	K395		20150922_Debelyy_7779-dil20x-2ul-140min.12641.12641.3	4160.09
256	1	491	717.042	3	2149.11	2149.11	0.81	[YSVERAR]	>sp|P32660	1544	1550	[DLKGASGEVQQR]	>sp|P32660	754	765	E1547	K756		20160201_Debelyy_8078-SCX7.27469.27469.3	6273.54
177	1	491	717.042	3	2149.11	2149.11	0.81	[YSVERAR]	>sp|P32660	1544	1550	[DLKGASGEVQQR]	>sp|P32660	754	765	E1547	K756		20160201_Debelyy_8078-SCX7.27469.27469.3	6273.54
186	1	203	719.026	3	2155.06	2155.06	0.23	[EHLTEEGKK]	>sp|P32660	316	324	[QGIDVETEGR]	>sp|P32660	704	713	K323	D707		20160201_Debelyy_8078-SCX5.13980.13980.3	3387.26
186	1	210	719.027	3	2155.07	2155.06	2.13	[EHLTEEGKK]	>sp|P32660	316	324	[QGIDVETEGR]	>sp|P32660	704	713	K323	D707		20160201_Debelyy_8078-SCX4.14184.14184.3	3384.46
252	2	270	790.901	4	3160.58	3160.57	4.22	[LAEmIPEFFYK]	>sp|P32660	1184	1194	[AEIAKDRDTMIDELR]	>sp|P32660	717	731	E1190	K721	1	20151202_Debelyy_7988-dil10x-6ul-140min.10837.10837.4	3606.03
252	3	262	790.901	4	3160.58	3160.57	4.22	[LAEMIPEFFYK]	>sp|P32660	1184	1194	[AEIAKDRDTmIDELR]	>sp|P32660	717	731	E1190	K721	2	20151202_Debelyy_7988-dil10x-6ul-140min.10837.10837.4	3606.03
177	3	180	824.436	3	2471.29	2471.28	4.28	[KGNPImGR]	>sp|P32660	126	133	[TALHLEQYATEGLR]	>sp|P32660	896	909	K126	E901		20160201_Debelyy_8078-SCX7.30080.30080.3	6677.54
269	1	319	916.215	4	3661.84	3661.84	0.96	[NKKGNPIMGRSK]	>sp|P32660	124	135	[DmIDEEGNPImQYPRNKIR]	>sp|P32660	179	197	K126	D179	1	24209	6827
269	1	306	916.215	4	3661.84	3661.84	0.96	[NKKGNPIMGRSK]	>sp|P32660	124	135	[DmIDEEGNPImQYPRNKIR]	>sp|P32660	179	197	K126	D182	1	24209	6827
269	1	306	916.215	4	3661.84	3661.84	0.96	[NKKGNPIMGRSK]	>sp|P32660	124	135	[DmIDEEGNPImQYPRNKIR]	>sp|P32660	179	197	K126	E183	1	24209	6827
269	2	300	916.215	4	3661.84	3661.84	0.96	[NKKGNPImGRSK]	>sp|P32660	124	135	[DMIDEEGNPImQYPRNKIR]	>sp|P32660	179	197	K126	D179	2	24209	6827
269	2	292	916.215	4	3661.84	3661.84	0.96	[NKKGNPImGRSK]	>sp|P32660	124	135	[DMIDEEGNPImQYPRNKIR]	>sp|P32660	179	197	K126	D182	2	24209	6827
269	2	291	916.215	4	3661.84	3661.84	0.96	[NKKGNPImGRSK]	>sp|P32660	124	135	[DMIDEEGNPImQYPRNKIR]	>sp|P32660	179	197	K126	E183	2	24209	6827
269	3	308	916.215	4	3661.84	3661.82	4.09	[IPGLNPGDEPR]	>sp|P32660	855	865	[KNIPNPFEDFTKDDIDPGAINR]	>sp|P32660	142	163	D862	K153	3	24209	6827
269	3	304	916.215	4	3661.84	3661.82	4.09	[IPGLNPGDEPR]	>sp|P32660	855	865	[KNIPNPFEDFTKDDIDPGAINR]	>sp|P32660	142	163	E863	K153	3	24209	6827
89	1	102	919.476	3	2756.41	2756.41	1.32	[VTKAGQHGEK]	>sp|P32660	1437	1446	[EFGSEPSEIVDALLSK]	>sp|P32660	1024	1039	K1439	E1024		20160201_Debelyy_8078-SCX3.26474.26474.3	6514.42
Dnf1p (EDC-XLS)
126	179
126	182
126	183
126	901
153	862
153	863
195	528
323	707
395	461
721	1190
756	1547
1024	1439
1115	1264

## Sheet: Drs2p
Drs2p_BS3
FDR<0.05	Nr.	Score	m/z	z	M+H+	calc.	Dev.	Peptide(1)	Protein(1)	From(1)	To(1)	Peptide(2)	Protein(2)	From(1)	To(2)	Site(1)	Site(2)	Rank	Scan	RT	Misc.
87	2	137	456.239	4	1821.93	1821.94	-4.38	[FPDGSIK]	>sp|P39524	711	717	[TLKNmNGK]	>sp|P39524	362	369	S715	K364		20160201_Debelyy_8080-SCX5.4897.4897.4	1669.08	(L)
115	12	117	551.69	5	2754.42	2754.41	3.86	{MNDDRETPPK]	>sp|P39524	0	10	[QIPLSPDQMILR]	>sp|P39524	392	403	{0	S396		20141205_Debelyy_7182-d10x-140min.18646.18646.5	0]=4311.4167	(H)
87	3	123	607.984	3	1821.94	1821.94	-3.01	[FPDGSIK]	>sp|P39524	711	717	[TLKNmNGK]	>sp|P39524	362	369	S715	K364		20160201_Debelyy_8080-SCX5.4899.4899.3	1669.54	(L)
87	1	138	609.325	3	1825.96	1825.97	-3.21	[FPDGSIK]	>sp|P39524	711	717	[TLKNmNGK]	>sp|P39524	362	369	S715	K364		20160201_Debelyy_8080-SCX5.4881.4881.3	1665.67	(H)
79	1	93	698.62	4	2791.46	2791.47	-4.38	[NATATPIK]	>sp|P39524	429	436	[LJKAVIJJRVSPLQK]	>sp|P39524	920	934	T431	K922		20150415_Debelyy_7263_SCX-frct-200-2ul.6738.6738.4	1875.13	(H)
79	1	93	698.62	4	2791.46	2791.47	-4.38	[NATATPIK]	>sp|P39524	429	436	[LJKAVIJJRVSPLQK]	>sp|P39524	920	934	T433	K922		20150415_Debelyy_7263_SCX-frct-200-2ul.6738.6738.4	1875.13	(H)
232	4	253	711.411	4	2842.62	2842.64	-3.66	[QVQRMKKQR]	>sp|P39524	1265	1273	[NATATPIKRTAVEK]	>sp|P39524	429	442	K1270	T431		20150415_Debelyy_7263_SCX-frct-300-2ul.11381.11381.4	2987.61	(H)
232	4	253	711.411	4	2842.62	2842.64	-3.66	[QVQRMKKQR]	>sp|P39524	1265	1273	[NATATPIKRTAVEK]	>sp|P39524	429	442	K1271	T431		20150415_Debelyy_7263_SCX-frct-300-2ul.11381.11381.4	2987.61	(H)
232	5	251	711.412	4	2842.62	2842.64	-3.58	[QVQRMKKQR]	>sp|P39524	1265	1273	[NATATPIKRTAVEK]	>sp|P39524	429	442	K1270	T433		20150415_Debelyy_7263_SCX-frct-200-2ul.12323.12323.4	2988.88	(H)
232	5	250	711.412	4	2842.62	2842.64	-3.58	[QVQRMKKQR]	>sp|P39524	1265	1273	[NATATPIKRTAVEK]	>sp|P39524	429	442	K1271	T433		20150415_Debelyy_7263_SCX-frct-200-2ul.12323.12323.4	2988.88	(H)
67	2	72	739.585	5	3693.9	3693.89	0.43	[MYDTTQKR]	>sp|P39524	1291	1298	[SLGFALEPELEDYLLTVAKLJK]	>sp|P39524	901	922	K1297	S901		20150415_Debelyy_7263_SCX-frct-125-2ul.12645.12645.5	2697.41	(H)
127	1	137	756.084	3	2266.24	2266.24	0.28	[KRmSAIFR]	>sp|P39524	703	710	[YNFATFLPK]	>sp|P39524	208	216	K703	Y208		20150922_Debelyy_7777-dil20x-2ul-140min.21254.21254.3	6504.28	(H)
142	2	157	756.084	3	2266.24	2266.24	0.68	[KRmSAIFR]	>sp|P39524	703	710	[YNFATFLPK]	>sp|P39524	208	216	K703	Y208		20150922_Debelyy_7778-dil10x-2ul-140min.22546.22546.3	6517.59	(H)
200	1	242	794.45	3	2381.33	2381.34	-2.88	[mYDTTQKR]	>sp|P39524	1291	1298	[VSPLQKALVVK]	>sp|P39524	929	939	Y1292	K934	1	20150730_Debelyy-M-7663-elu-dil10x-4ul-140min.31036.31036.3	6697.38	(H)
87	4	100	804.416	3	2411.23	2411.24	-2.45	[AVKPPGLFAR]	>sp|P39524	105	114	{mNDDRETPPK]	>sp|P39524	0	10	K107	{0		20160201_Debelyy_8080-SCX5.29423.29423.3	6499.27	(L)
195	1	335	811.768	3	2433.29	2433.29	0.46	[ALVVKmVK]	>sp|P39524	935	942	[FSSSRDDISFDI}	>sp|P39524	1344	1356	K939	S1352		20150807_Debelyy-M-7678-80.7296.7296.3	2403.8	(H)
91	1	97	844.429	3	2531.27	2531.27	2.78	[NATATPIK]	>sp|P39524	429	436	[EJIEDIKRANSDK]	>sp|P39524	265	277	T433	K271		20160201_Debelyy_8080-SCX4.17689.17689.3	4060.22	(L)
193	1	202	906.765	3	2718.28	2718.28	2.11	{mNDDRETPPK]	>sp|P39524	0	10	{MNDDRETPPKR]	>sp|P39524	0	11	{0	{0	1	20150828_Debelyy_7720-d20x-1ul-140min.24415.24415.3	7172.1	(H)
193	2	202	906.765	3	2718.28	2718.28	2.11	{MNDDRETPPK]	>sp|P39524	0	10	{mNDDRETPPKR]	>sp|P39524	0	11	{0	{0	2	20150828_Debelyy_7720-d20x-1ul-140min.24415.24415.3	7172.1	(H)
115	1	192	919.96	4	3676.82	3676.81	1.19	[NATATPIKR]	>sp|P39524	429	437	[YYKRmYEPETYHVIQEmQK]	>sp|P39524	1225	1243	K436	T1234		20141205_Debelyy_7182-d10x-140min.23630.23630.4	0]=5037.1497	(L)
115	1	190	919.96	4	3676.82	3676.81	1.19	[NATATPIKR]	>sp|P39524	429	437	[YYKRmYEPETYHVIQEmQK]	>sp|P39524	1225	1243	K436	Y1235		20141205_Debelyy_7182-d10x-140min.23630.23630.4	0]=5037.1497	(L)
115	2	149	961.66	5	4804.27	4804.28	-1.86	[GFAFSQAEEGGQEKIVR]	>sp|P39524	1274	1290	[ANSDKELNNSTAEIFSEAHDDFVEK]	>sp|P39524	273	297	K128	Y1292		20141205_Debelyy_7182-d10x-140min.23547.23547.5	0]=5025.15954	(H)
115	2	148	961.66	5	4804.27	4804.28	-1.86	[GFAFSQAEEGGQEKIVR]	>sp|P39524	1274	1290	[ANSDKELNNSTAEIFSEAHDDFVEK]	>sp|P39524	273	297	K126	Y1292		20141205_Debelyy_7182-d10x-140min.23547.23547.5	0]=5025.15954	(H)
115	2	147	961.66	5	4804.27	4804.28	-1.86	[GFAFSQAEEGGQEKIVR]	>sp|P39524	1274	1290	[ANSDKELNNSTAEIFSEAHDDFVEK]	>sp|P39524	273	297	K128	T1294		20141205_Debelyy_7182-d10x-140min.23547.23547.5	0]=5025.15954	(H)
115	2	146	961.66	5	4804.27	4804.28	-1.86	[GFAFSQAEEGGQEKIVR]	>sp|P39524	1274	1290	[ANSDKELNNSTAEIFSEAHDDFVEK]	>sp|P39524	273	297	K126	T1294		20141205_Debelyy_7182-d10x-140min.23547.23547.5	0]=5025.15954	(H)
67	2	84	964.017	2	1927.03	1927.03	-0.28	[MYDTTQK]	>sp|P39524	1291	1297	[ALVVKmVK]	>sp|P39524	935	942	Y1292	K939	1	20150415_Debelyy_7263_SCX-frct-50-2ul.6529.6529.2	1642.95	(L)
67	2	78	964.017	2	1927.03	1927.03	-0.28	[MYDTTQK]	>sp|P39524	1291	1297	[ALVVKmVK]	>sp|P39524	935	942	T1294	K939	1	20150415_Debelyy_7263_SCX-frct-50-2ul.6529.6529.2	1642.95	(L)
67	3	83	964.017	2	1927.03	1927.03	-0.28	[ALVVKMVK]	>sp|P39524	935	942	[mYDTTQK]	>sp|P39524	1291	1297	K939	Y1292	2	20150415_Debelyy_7263_SCX-frct-50-2ul.6529.6529.2	1642.95	(L)
67	3	78	964.017	2	1927.03	1927.03	-0.28	[ALVVKMVK]	>sp|P39524	935	942	[mYDTTQK]	>sp|P39524	1291	1297	K939	T1294	2	20150415_Debelyy_7263_SCX-frct-50-2ul.6529.6529.2	1642.95	(L)
67	3	78	964.017	2	1927.03	1927.03	-0.28	[ALVVKMVK]	>sp|P39524	935	942	[mYDTTQK]	>sp|P39524	1291	1297	K939	T1295	2	20150415_Debelyy_7263_SCX-frct-50-2ul.6529.6529.2	1642.95	(L)
119	2	134	969.876	3	2907.61	2907.6	4.16	[LLERYPQLYK]	>sp|P39524	1072	1081	[AEKLDEAANLIEK]	>sp|P39524	787	799	Y1076	K789		20160201_Debelyy_8080-SCX6.29068.29068.3	6533.03	(H)
119	2	134	969.876	3	2907.61	2907.6	4.16	[LLERYPQLYK]	>sp|P39524	1072	1081	[AEKLDEAANLIEK]	>sp|P39524	787	799	Y1080	K789		20160201_Debelyy_8080-SCX6.29068.29068.3	6533.03	(H)
118	1	171	969.876	3	2907.61	2907.6	3.73	[LLERYPQLYK]	>sp|P39524	1072	1081	[AEKLDEAANLIEK]	>sp|P39524	787	799	Y1076	K789		20160201_Debelyy_8080-SCX7.28882.28882.3	6517.75	(H)
87	5	79	986.482	3	2957.43	2957.45	-4.76	[VETAKFIDVK]	>sp|P39524	352	361	[LDDEANQYVEATmR]	>sp|P39524	731	744	K356	T742		20160201_Debelyy_8080-SCX5.28639.28639.3	6341.16	(L)
151	3	199	999.459	3	2996.36	2996.37	-2.46	{mNDDRETPPKR]	>sp|P39524	0	11	[GFAFSQAEEGGQEK]	>sp|P39524	1274	1287	{0	S1278		20151202_Debelyy_7987-dil10x-6ul-140min.26719.26719.3	7368.65	(L)
200	2	209	999.461	3	2996.37	2996.37	-0.14	{mNDDRETPPKR]	>sp|P39524	0	11	[GFAFSQAEEGGQEK]	>sp|P39524	1274	1287	{0	S1278		20150730_Debelyy-M-7663-elu-dil10x-4ul-140min.31516.31516.3	6782.92	(L)
200	2	209	999.461	3	2996.37	2996.37	-0.14	{mNDDRETPPKR]	>sp|P39524	0	11	[GFAFSQAEEGGQEK]	>sp|P39524	1274	1287	K10	S1278		20150730_Debelyy-M-7663-elu-dil10x-4ul-140min.31516.31516.3	6782.92	(L)
70	1	73	1009.53	4	4035.1	4035.1	-1.49	[IKQSRVETAKFIDVK]	>sp|P39524	347	361	[HLEDYASEGLRTLJLAMR]	>sp|P39524	745	762	K348	Y749		20150209_Debelyy_7264-d10x-4ul-140min.43113.43113.4	0]=6754.0752	(L)
70	1	73	1009.53	4	4035.1	4035.1	-1.49	[IKQSRVETAKFIDVK]	>sp|P39524	347	361	[HLEDYASEGLRTLJLAMR]	>sp|P39524	745	762	K348	S751		20150209_Debelyy_7264-d10x-4ul-140min.43113.43113.4	0]=6754.0752	(L)
70	1	73	1009.53	4	4035.1	4035.1	-1.49	[IKQSRVETAKFIDVK]	>sp|P39524	347	361	[HLEDYASEGLRTLJLAMR]	>sp|P39524	745	762	K356	Y749		20150209_Debelyy_7264-d10x-4ul-140min.43113.43113.4	0]=6754.0752	(L)
70	1	73	1009.53	4	4035.1	4035.1	-1.49	[IKQSRVETAKFIDVK]	>sp|P39524	347	361	[HLEDYASEGLRTLJLAMR]	>sp|P39524	745	762	K356	S751		20150209_Debelyy_7264-d10x-4ul-140min.43113.43113.4	0]=6754.0752	(L)
220	1	225	1084.88	3	3252.62	3252.62	0.3	[KNVGDAEGNGEPR]	>sp|P39524	171	183	[KPNSVTVLLEETGEEK]	>sp|P39524	673	688	K171	S676		20150505_Debelyy_7439-d10x-5ul.20160.20160.3	6883.06	(L)
220	1	221	1084.88	3	3252.62	3252.62	0.3	[KNVGDAEGNGEPR]	>sp|P39524	171	183	[KPNSVTVLLEETGEEK]	>sp|P39524	673	688	K171	T678		20150505_Debelyy_7439-d10x-5ul.20160.20160.3	6883.06	(L)
119	1	260	1084.88	3	3252.63	3252.62	2.18	[KNVGDAEGNGEPR]	>sp|P39524	171	183	[KPNSVTVLLEETGEEK]	>sp|P39524	673	688	K171	T678		20150206_Debelyy_7263-d10x-2ul-140min.44031.44031.3	0]=6819.4122	(L)
119	1	259	1084.88	3	3252.63	3252.62	2.18	[KNVGDAEGNGEPR]	>sp|P39524	171	183	[KPNSVTVLLEETGEEK]	>sp|P39524	673	688	K171	S676		20150206_Debelyy_7263-d10x-2ul-140min.44031.44031.3	0]=6819.4122	(L)
119	1	121	1084.88	3	3252.63	3252.62	2.18	[KNVGDAEGNGEPR]	>sp|P39524	171	183	[KPNSVTVLLEETGEEK]	>sp|P39524	673	688	K171	T684		20150206_Debelyy_7263-d10x-2ul-140min.44031.44031.3	0]=6819.4122	(L)
188	1	230	1084.88	3	3252.63	3252.62	2.27	[KNVGDAEGNGEPR]	>sp|P39524	171	183	[KPNSVTVLLEETGEEK]	>sp|P39524	673	688	K171	T678		20150421_Debelyy_7438-d10x-5ul-140min.21234.21234.3	6842.07	(L)
188	1	229	1084.88	3	3252.63	3252.62	2.27	[KNVGDAEGNGEPR]	>sp|P39524	171	183	[KPNSVTVLLEETGEEK]	>sp|P39524	673	688	K171	S676		20150421_Debelyy_7438-d10x-5ul-140min.21234.21234.3	6842.07	(L)
119	1	260	1084.88	3	3252.63	3252.62	2.18	[KNVGDAEGNGEPR]	>sp|P39524	171	183	[KPNSVTVLLEETGEEK]	>sp|P39524	673	688	K171	T678		20150206_Debelyy_7263-d10x-2ul-140min.44031.44031.3	0]=6819.4122	(L)
119	1	259	1084.88	3	3252.63	3252.62	2.18	[KNVGDAEGNGEPR]	>sp|P39524	171	183	[KPNSVTVLLEETGEEK]	>sp|P39524	673	688	K171	S676		20150206_Debelyy_7263-d10x-2ul-140min.44031.44031.3	0]=6819.4122	(L)
119	1	121	1084.88	3	3252.63	3252.62	2.18	[KNVGDAEGNGEPR]	>sp|P39524	171	183	[KPNSVTVLLEETGEEK]	>sp|P39524	673	688	K171	T684		20150206_Debelyy_7263-d10x-2ul-140min.44031.44031.3	0]=6819.4122	(L)
115	9	127	1126.84	4	4504.34	4504.34	0.1	[NATATPIKR]	>sp|P39524	429	437	[MKKQRGFAFSQAEEGGQEKIVRMYDTTQK]	>sp|P39524	1269	1297	T433	K1270		20141205_Debelyy_7182-d10x-140min.29423.29423.4	0]=5877.99534	(H)
115	9	127	1126.84	4	4504.34	4504.34	0.1	[NATATPIKR]	>sp|P39524	429	437	[MKKQRGFAFSQAEEGGQEKIVRMYDTTQK]	>sp|P39524	1269	1297	T433	K1271		20141205_Debelyy_7182-d10x-140min.29423.29423.4	0]=5877.99534	(H)
115	9	127	1126.84	4	4504.34	4504.34	0.1	[NATATPIKR]	>sp|P39524	429	437	[MKKQRGFAFSQAEEGGQEKIVRMYDTTQK]	>sp|P39524	1269	1297	K436	K1270		20141205_Debelyy_7182-d10x-140min.29423.29423.4	0]=5877.99534	(H)
115	9	127	1126.84	4	4504.34	4504.34	0.1	[NATATPIKR]	>sp|P39524	429	437	[MKKQRGFAFSQAEEGGQEKIVRMYDTTQK]	>sp|P39524	1269	1297	K436	K1271		20141205_Debelyy_7182-d10x-140min.29423.29423.4	0]=5877.99534	(H)
115	9	127	1126.84	4	4504.34	4504.34	0.1	[NATATPIKR]	>sp|P39524	429	437	[MKKQRGFAFSQAEEGGQEKIVRMYDTTQK]	>sp|P39524	1269	1297	K436	S1278		20141205_Debelyy_7182-d10x-140min.29423.29423.4	0]=5877.99534	(H)
70	2	73	1246.1	4	4981.38	4981.39	-2.79	[FIDVKTLKNmNGK]	>sp|P39524	357	369	[KKGPESFEmNHYNAVTNNELDDNYLDSR]	>sp|P39524	128	155	K361	S154		20150209_Debelyy_7264-d10x-4ul-140min.43344.43344.4	0]=6780.6996	(H)
65	1	125	1251.96	3	3753.85	3753.84	3.2	[FDSDAYQPQSLR]	>sp|P39524	93	104	[RmSAIFRFPDGSIKLFJK]	>sp|P39524	704	721	Y98	K717		20150415_Debelyy_7263_SCX-frct-75-2ul.17151.17151.3	2992.6	(L)
65	1	113	1251.96	3	3753.85	3753.84	3.2	[FDSDAYQPQSLR]	>sp|P39524	93	104	[RmSAIFRFPDGSIKLFJK]	>sp|P39524	704	721	S95	K717		20150415_Debelyy_7263_SCX-frct-75-2ul.17151.17151.3	2992.6	(L)
40	1	204	1251.96	3	3753.86	3753.84	4.63	[FDSDAYQPQSLR]	>sp|P39524	93	104	[RmSAIFRFPDGSIKLFJK]	>sp|P39524	704	721	Y98	K717		20150415_Debelyy_7263_SCX-frct-FT-2ul.19266.19266.3	2992.13	(L)
40	1	157	1251.96	3	3753.86	3753.84	4.63	[FDSDAYQPQSLR]	>sp|P39524	93	104	[RmSAIFRFPDGSIKLFJK]	>sp|P39524	704	721	S95	K717		20150415_Debelyy_7263_SCX-frct-FT-2ul.19266.19266.3	2992.13	(L)
115	8	130	1256.96	3	3768.87	3768.89	-4.84	[FPDGSIKLFBK]	>sp|P39524	711	721	[IWVLTGDRQETAINIGMSBR]	>sp|P39524	831	850	K717	T841		20141205_Debelyy_7182-d10x-140min.35923.35923.3	0]=6832.9272	(L)
115	8	130	1256.96	3	3768.87	3768.89	-4.84	[FPDGSIKLFBK]	>sp|P39524	711	721	[IWVLTGDRQETAINIGMSBR]	>sp|P39524	831	850	K717	S848		20141205_Debelyy_7182-d10x-140min.35923.35923.3	0]=6832.9272	(L)
115	11	121	1261.3	3	3781.89	3781.87	4.97	[mYDTTQK]	>sp|P39524	1291	1297	[IPEDKTATVEDGIEVGYRKFDDLK]	>sp|P39524	586	609	Y1292	K590	2	20141205_Debelyy_7182-d10x-140min.36830.36830.3	0]=6960.0186	(H)
115	11	121	1261.3	3	3781.89	3781.87	4.97	[mYDTTQK]	>sp|P39524	1291	1297	[IPEDKTATVEDGIEVGYRKFDDLK]	>sp|P39524	586	609	T1294	K590	2	20141205_Debelyy_7182-d10x-140min.36830.36830.3	0]=6960.0186	(H)
115	11	121	1261.3	3	3781.89	3781.87	4.97	[mYDTTQK]	>sp|P39524	1291	1297	[IPEDKTATVEDGIEVGYRKFDDLK]	>sp|P39524	586	609	T1295	K590	2	20141205_Debelyy_7182-d10x-140min.36830.36830.3	0]=6960.0186	(H)
151	5	157	1261.61	2	2522.21	2522.22	-3.38	[DFLWKYYK]	>sp|P39524	1220	1227	{mNDDRETPPK]	>sp|P39524	0	10	K1224	{0		20151202_Debelyy_7987-dil10x-6ul-140min.25866.25866.2	7160.2	(H)
151	5	157	1261.61	2	2522.21	2522.22	-3.38	[DFLWKYYK]	>sp|P39524	1220	1227	{mNDDRETPPK]	>sp|P39524	0	10	Y1225	{0		20151202_Debelyy_7987-dil10x-6ul-140min.25866.25866.2	7160.2	(H)
151	5	157	1261.61	2	2522.21	2522.22	-3.38	[DFLWKYYK]	>sp|P39524	1220	1227	{mNDDRETPPK]	>sp|P39524	0	10	Y1226	{0		20151202_Debelyy_7987-dil10x-6ul-140min.25866.25866.2	7160.2	(H)
232	1	337	1271.29	3	3811.86	3811.87	-3.32	[LFJKGADTVILER]	>sp|P39524	718	730	[HLEDYASEGLRTLJLAmR]	>sp|P39524	745	762	K721	S751	1	20150415_Debelyy_7263_SCX-frct-50-2ul.20733.20733.3	2976.82	(L)
232	1	335	1271.29	3	3811.86	3811.87	-3.32	[LFJKGADTVILER]	>sp|P39524	718	730	[HLEDYASEGLRTLJLAmR]	>sp|P39524	745	762	K721	Y749	1	20150415_Debelyy_7263_SCX-frct-50-2ul.20733.20733.3	2976.82	(L)
232	1	328	1271.29	3	3811.86	3811.87	-3.32	[LFJKGADTVILER]	>sp|P39524	718	730	[HLEDYASEGLRTLJLAmR]	>sp|P39524	745	762	K721	T756	1	20150415_Debelyy_7263_SCX-frct-50-2ul.20733.20733.3	2976.82	(L)
232	2	334	1271.29	3	3811.86	3811.87	-1.57	[LFJKGADTVILER]	>sp|P39524	718	730	[HLEDYASEGLRTLJLAmR]	>sp|P39524	745	762	K721	S751	1	20150415_Debelyy_7263_SCX-frct-FT-2ul.19114.19114.3	2976.44	(L)
232	2	332	1271.29	3	3811.86	3811.87	-1.57	[LFJKGADTVILER]	>sp|P39524	718	730	[HLEDYASEGLRTLJLAmR]	>sp|P39524	745	762	K721	Y749	1	20150415_Debelyy_7263_SCX-frct-FT-2ul.19114.19114.3	2976.44	(L)
232	2	327	1271.29	3	3811.86	3811.87	-1.57	[LFJKGADTVILER]	>sp|P39524	718	730	[HLEDYASEGLRTLJLAmR]	>sp|P39524	745	762	K721	T756	1	20150415_Debelyy_7263_SCX-frct-FT-2ul.19114.19114.3	2976.44	(L)
232	3	257	1271.29	3	3811.86	3811.85	3.09	[QVQRMKK]	>sp|P39524	1265	1271	[NIMEFKSJSIAGHJYIDKIPEDK]	>sp|P39524	568	590	K1270	K573	2	20150415_Debelyy_7263_SCX-frct-FT-2ul.19114.19114.3	2976.44	(L)
232	3	257	1271.29	3	3811.86	3811.85	3.09	[QVQRMKK]	>sp|P39524	1265	1271	[NIMEFKSJSIAGHJYIDKIPEDK]	>sp|P39524	568	590	K1270	S574	2	20150415_Debelyy_7263_SCX-frct-FT-2ul.19114.19114.3	2976.44	(L)
232	3	255	1271.29	3	3811.86	3811.85	3.09	[QVQRMKK]	>sp|P39524	1265	1271	[NIMEFKSJSIAGHJYIDKIPEDK]	>sp|P39524	568	590	K1270	S576	2	20150415_Debelyy_7263_SCX-frct-FT-2ul.19114.19114.3	2976.44	(L)
232	3	237	1271.29	3	3811.86	3811.85	3.09	[QVQRMKK]	>sp|P39524	1265	1271	[NIMEFKSJSIAGHJYIDKIPEDK]	>sp|P39524	568	590	K1270	Y582	2	20150415_Debelyy_7263_SCX-frct-FT-2ul.19114.19114.3	2976.44	(L)
151	1	218	1271.61	2	2542.2	2542.21	-3.93	[mYDTTQKR]	>sp|P39524	1291	1298	[KNVGDAEGNGEPR]	>sp|P39524	171	183	Y1292	K171		20151202_Debelyy_7987-dil10x-6ul-140min.25601.25601.2	7099.33	(H)
151	1	216	1271.61	2	2542.2	2542.21	-3.93	[mYDTTQKR]	>sp|P39524	1291	1298	[KNVGDAEGNGEPR]	>sp|P39524	171	183	T1295	K171		20151202_Debelyy_7987-dil10x-6ul-140min.25601.25601.2	7099.33	(H)
253	1	273	1389.32	3	4165.95	4165.96	-2.91	[SJSIAGHJYIDKIPEDK]	>sp|P39524	574	590	[mSAIFRFPDGSIKLFJK]	>sp|P39524	705	721	S574	K717		20150730_Debelyy-G-7664-elu-dil10x-4ul-140min.22455.22455.3	5056.53	(L)
253	1	269	1389.32	3	4165.95	4165.96	-2.91	[SJSIAGHJYIDKIPEDK]	>sp|P39524	574	590	[mSAIFRFPDGSIKLFJK]	>sp|P39524	705	721	S576	K717		20150730_Debelyy-G-7664-elu-dil10x-4ul-140min.22455.22455.3	5056.53	(L)
253	1	265	1389.32	3	4165.95	4165.96	-2.91	[SJSIAGHJYIDKIPEDK]	>sp|P39524	574	590	[mSAIFRFPDGSIKLFJK]	>sp|P39524	705	721	K585	S706		20150730_Debelyy-G-7664-elu-dil10x-4ul-140min.22455.22455.3	5056.53	(L)
253	1	261	1389.32	3	4165.95	4165.96	-2.91	[SJSIAGHJYIDKIPEDK]	>sp|P39524	574	590	[mSAIFRFPDGSIKLFJK]	>sp|P39524	705	721	K585	S715		20150730_Debelyy-G-7664-elu-dil10x-4ul-140min.22455.22455.3	5056.53	(L)
119	2	125	1445.36	3	4334.06	4334.06	0.05	[MSAIFRFPDGSIKLFJK]	>sp|P39524	705	721	[NIMEFKSJSIAGHJYIDK]	>sp|P39524	568	585	K717	S576		20150206_Debelyy_7263-d10x-2ul-140min.13746.13746.3	0]=2831.16696	(H)
119	2	125	1445.36	3	4334.06	4334.06	0.05	[MSAIFRFPDGSIKLFJK]	>sp|P39524	705	721	[NIMEFKSJSIAGHJYIDK]	>sp|P39524	568	585	K717	Y582		20150206_Debelyy_7263-d10x-2ul-140min.13746.13746.3	0]=2831.16696	(H)
119	2	125	1445.36	3	4334.06	4334.06	0.05	[MSAIFRFPDGSIKLFJK]	>sp|P39524	705	721	[NIMEFKSJSIAGHJYIDK]	>sp|P39524	568	585	K717	S576		20150206_Debelyy_7263-d10x-2ul-140min.13746.13746.3	0]=2831.16696	(H)
119	2	125	1445.36	3	4334.06	4334.06	0.05	[MSAIFRFPDGSIKLFJK]	>sp|P39524	705	721	[NIMEFKSJSIAGHJYIDK]	>sp|P39524	568	585	K717	Y582		20150206_Debelyy_7263-d10x-2ul-140min.13746.13746.3	0]=2831.16696	(H)
Drs2p (BS3-XLS)
1	1
1	107
1	396
1	1224
1	1225
1	1226
1	1278
10	1278
95	717
98	717
126	1292
126	1294
128	1292
128	1294
154	361
171	676
171	678
171	684
171	1292
171	1295
208	703
271	433
348	749
348	751
356	742
356	749
356	751
364	715
431	922
431	1270
431	1271
433	922
433	1270
433	1271
436	1234
436	1235
436	1270
436	1271
436	1278
573	1270
574	717
574	1270
576	717
576	1270
582	717
582	1270
585	706
585	715
590	1292
590	1294
590	1295
717	841
717	848
721	749
721	751
721	756
789	1076
789	1080
901	1297
934	1292
939	1294
939	1295
939	1352
Drs2p_EDC
FDR<0.05	Nr.	Score	m/z	z	M+H+	calc.	Dev.	Peptide(1)	Protein(1)	From(1)	To(1)	Peptide(2)	Protein(2)	From(1)	To(2)	Site(1)	Site(2)	Rank	Scan	RT
101	2	114	474.461	5	2368.28	2368.28	-0.74	[IKQSRVETAK]	>sp|P39524	347	356	[MYDTTQKRGK]	>sp|P39524	1291	1300	E353	K1297		20150922_Debelyy_7780-dil10x-2ul-140min.8293.8293.5	2778.23
99	4	111	572.654	3	1715.95	1715.94	1.22	[FPDGSIK]	>sp|P39524	711	717	[NATATPIKR]	>sp|P39524	429	437	D713	K436		20160201_Debelyy_8078-SCX7.26508.26508.3	6108.21
77	1	79	603.299	3	1807.88	1807.89	-3.65	[FPDGSIK]	>sp|P39524	711	717	[EJIEDIKR]	>sp|P39524	265	272	D713	K271		20160201_Debelyy_8078-SCX4.19012.19012.3	4260.36
67	3	86	747.071	3	2239.2	2239.2	0.71	[ALVVKMVKR]	>sp|P39524	935	943	[NVGDAEGNGEPR]	>sp|P39524	172	183	K939	D175		20160201_Debelyy_8078-SCX2.25786.25786.3	6499.02
67	3	86	747.071	3	2239.2	2239.2	0.71	[ALVVKMVKR]	>sp|P39524	935	943	[NVGDAEGNGEPR]	>sp|P39524	172	183	K939	E177		20160201_Debelyy_8078-SCX2.25786.25786.3	6499.02
67	3	86	747.071	3	2239.2	2239.2	0.71	[ALVVKMVKR]	>sp|P39524	935	943	[NVGDAEGNGEPR]	>sp|P39524	172	183	K939	E181		20160201_Debelyy_8078-SCX2.25786.25786.3	6499.02
153	1	198	755.748	3	2265.23	2265.22	2.97	[FPDGSIK]	>sp|P39524	711	717	[QSRVETAKFIDVK]	>sp|P39524	349	361	D713	K356		20150922_Debelyy_7779-dil20x-2ul-140min.16778.16778.3	5238.63
153	1	198	755.748	3	2265.23	2265.22	2.97	[FPDGSIK]	>sp|P39524	711	717	[QSRVETAKFIDVK]	>sp|P39524	349	361	D713	K356		20150922_Debelyy_7779-dil20x-2ul-140min.16778.16778.3	5238.63
177	1	246	762.066	3	2284.18	2284.18	0.66	[KFDDLKK]	>sp|P39524	604	610	[TATVEDGIEVGYR]	>sp|P39524	591	603	K604	E595	1	20160201_Debelyy_8078-SCX7.23194.23194.3	5438.43
177	1	246	762.066	3	2284.18	2284.18	0.66	[KFDDLKK]	>sp|P39524	604	610	[TATVEDGIEVGYR]	>sp|P39524	591	603	K609	E595	1	20160201_Debelyy_8078-SCX7.23194.23194.3	5438.43
177	1	219	762.066	3	2284.18	2284.18	0.66	[KFDDLKK]	>sp|P39524	604	610	[TATVEDGIEVGYR]	>sp|P39524	591	603	K604	D596	1	20160201_Debelyy_8078-SCX7.23194.23194.3	5438.43
177	1	219	762.066	3	2284.18	2284.18	0.66	[KFDDLKK]	>sp|P39524	604	610	[TATVEDGIEVGYR]	>sp|P39524	591	603	K604	E599	1	20160201_Debelyy_8078-SCX7.23194.23194.3	5438.43
177	1	219	762.066	3	2284.18	2284.18	0.66	[KFDDLKK]	>sp|P39524	604	610	[TATVEDGIEVGYR]	>sp|P39524	591	603	K609	D596	1	20160201_Debelyy_8078-SCX7.23194.23194.3	5438.43
177	1	219	762.066	3	2284.18	2284.18	0.66	[KFDDLKK]	>sp|P39524	604	610	[TATVEDGIEVGYR]	>sp|P39524	591	603	K609	E599	1	20160201_Debelyy_8078-SCX7.23194.23194.3	5438.43
177	2	246	762.066	3	2284.18	2284.18	0.66	[FDDLKKK]	>sp|P39524	605	611	[TATVEDGIEVGYR]	>sp|P39524	591	603	K609	E595	2	20160201_Debelyy_8078-SCX7.23194.23194.3	5438.43
177	2	246	762.066	3	2284.18	2284.18	0.66	[FDDLKKK]	>sp|P39524	605	611	[TATVEDGIEVGYR]	>sp|P39524	591	603	K610	E595	2	20160201_Debelyy_8078-SCX7.23194.23194.3	5438.43
177	2	219	762.066	3	2284.18	2284.18	0.66	[FDDLKKK]	>sp|P39524	605	611	[TATVEDGIEVGYR]	>sp|P39524	591	603	K609	D596	2	20160201_Debelyy_8078-SCX7.23194.23194.3	5438.43
177	2	219	762.066	3	2284.18	2284.18	0.66	[FDDLKKK]	>sp|P39524	605	611	[TATVEDGIEVGYR]	>sp|P39524	591	603	K609	E599	2	20160201_Debelyy_8078-SCX7.23194.23194.3	5438.43
177	2	219	762.066	3	2284.18	2284.18	0.66	[FDDLKKK]	>sp|P39524	605	611	[TATVEDGIEVGYR]	>sp|P39524	591	603	K610	D596	2	20160201_Debelyy_8078-SCX7.23194.23194.3	5438.43
177	2	219	762.066	3	2284.18	2284.18	0.66	[FDDLKKK]	>sp|P39524	605	611	[TATVEDGIEVGYR]	>sp|P39524	591	603	K610	E599	2	20160201_Debelyy_8078-SCX7.23194.23194.3	5438.43
99	1	246	762.066	3	2284.18	2284.18	0.66	[KFDDLKK]	>sp|P39524	604	610	[TATVEDGIEVGYR]	>sp|P39524	591	603	K604	E595	1	20160201_Debelyy_8078-SCX7.23194.23194.3	5438.43
99	1	246	762.066	3	2284.18	2284.18	0.66	[KFDDLKK]	>sp|P39524	604	610	[TATVEDGIEVGYR]	>sp|P39524	591	603	K609	E595	1	20160201_Debelyy_8078-SCX7.23194.23194.3	5438.43
99	1	219	762.066	3	2284.18	2284.18	0.66	[KFDDLKK]	>sp|P39524	604	610	[TATVEDGIEVGYR]	>sp|P39524	591	603	K604	D596	1	20160201_Debelyy_8078-SCX7.23194.23194.3	5438.43
99	1	219	762.066	3	2284.18	2284.18	0.66	[KFDDLKK]	>sp|P39524	604	610	[TATVEDGIEVGYR]	>sp|P39524	591	603	K604	E599	1	20160201_Debelyy_8078-SCX7.23194.23194.3	5438.43
99	1	219	762.066	3	2284.18	2284.18	0.66	[KFDDLKK]	>sp|P39524	604	610	[TATVEDGIEVGYR]	>sp|P39524	591	603	K609	D596	1	20160201_Debelyy_8078-SCX7.23194.23194.3	5438.43
99	1	219	762.066	3	2284.18	2284.18	0.66	[KFDDLKK]	>sp|P39524	604	610	[TATVEDGIEVGYR]	>sp|P39524	591	603	K609	E599	1	20160201_Debelyy_8078-SCX7.23194.23194.3	5438.43
99	2	246	762.066	3	2284.18	2284.18	0.66	[FDDLKKK]	>sp|P39524	605	611	[TATVEDGIEVGYR]	>sp|P39524	591	603	K609	E595	2	20160201_Debelyy_8078-SCX7.23194.23194.3	5438.43
99	2	246	762.066	3	2284.18	2284.18	0.66	[FDDLKKK]	>sp|P39524	605	611	[TATVEDGIEVGYR]	>sp|P39524	591	603	K610	E595	2	20160201_Debelyy_8078-SCX7.23194.23194.3	5438.43
99	2	219	762.066	3	2284.18	2284.18	0.66	[FDDLKKK]	>sp|P39524	605	611	[TATVEDGIEVGYR]	>sp|P39524	591	603	K609	D596	2	20160201_Debelyy_8078-SCX7.23194.23194.3	5438.43
99	2	219	762.066	3	2284.18	2284.18	0.66	[FDDLKKK]	>sp|P39524	605	611	[TATVEDGIEVGYR]	>sp|P39524	591	603	K609	E599	2	20160201_Debelyy_8078-SCX7.23194.23194.3	5438.43
99	2	219	762.066	3	2284.18	2284.18	0.66	[FDDLKKK]	>sp|P39524	605	611	[TATVEDGIEVGYR]	>sp|P39524	591	603	K610	D596	2	20160201_Debelyy_8078-SCX7.23194.23194.3	5438.43
99	2	219	762.066	3	2284.18	2284.18	0.66	[FDDLKKK]	>sp|P39524	605	611	[TATVEDGIEVGYR]	>sp|P39524	591	603	K610	E599	2	20160201_Debelyy_8078-SCX7.23194.23194.3	5438.43
99	5	110	853.447	3	2558.33	2558.31	4.99	[KVRQVQRmK]	>sp|P39524	1262	1270	[FSSSRDDISFDI}	>sp|P39524	1344	1356	K1262	D1354	1	20160201_Debelyy_8078-SCX7.26067.26067.3	6015.71
99	5	110	853.447	3	2558.33	2558.31	4.99	[KVRQVQRmK]	>sp|P39524	1262	1270	[FSSSRDDISFDI}	>sp|P39524	1344	1356	K1262	}1356	1	20160201_Debelyy_8078-SCX7.26067.26067.3	6015.71
106	1	121	858.474	2	1715.94	1715.94	-1.47	[FPDGSIK]	>sp|P39524	711	717	[NATATPIKR]	>sp|P39524	429	437	D713	K436		20160201_Debelyy_8078-SCX6.20900.20900.2	4841.69
153	2	179	858.477	2	1715.95	1715.94	1.56	[FPDGSIK]	>sp|P39524	711	717	[NATATPIKR]	>sp|P39524	429	437	D713	K436		20150922_Debelyy_7779-dil20x-2ul-140min.19374.19374.2	5917.81
153	2	179	858.477	2	1715.95	1715.94	1.56	[FPDGSIK]	>sp|P39524	711	717	[NATATPIKR]	>sp|P39524	429	437	D713	K436		20150922_Debelyy_7779-dil20x-2ul-140min.19374.19374.2	5917.81
71	3	84	875.777	3	2625.32	2625.33	-3.47	[IKQSRVETAK]	>sp|P39524	347	356	[GFAFSQAEEGGQEK]	>sp|P39524	1274	1287	K348	E1281		20160201_Debelyy_8078-SCX3.26322.26322.3	6480.29
71	3	84	875.777	3	2625.32	2625.33	-3.47	[IKQSRVETAK]	>sp|P39524	347	356	[GFAFSQAEEGGQEK]	>sp|P39524	1274	1287	K348	E1282		20160201_Debelyy_8078-SCX3.26322.26322.3	6480.29
71	3	84	875.777	3	2625.32	2625.33	-3.47	[IKQSRVETAK]	>sp|P39524	347	356	[GFAFSQAEEGGQEK]	>sp|P39524	1274	1287	K348	E1286		20160201_Debelyy_8078-SCX3.26322.26322.3	6480.29
128	1	143	891.923	4	3564.67	3564.68	-2.93	[FPDGSIK]	>sp|P39524	711	717	[TGTLTRNImEFKSJSIAGHJYIDK]	>sp|P39524	562	585	D713	K573		18079	5472
115	1	148	916.215	4	3661.84	3661.82	3.85	[FGNGLKNAFTFK]	>sp|P39524	115	126	[IWVLTGDRQETAINIGmSJR]	>sp|P39524	831	850	K120	E840		24209	6827
115	1	144	916.215	4	3661.84	3661.82	3.85	[FGNGLKNAFTFK]	>sp|P39524	115	126	[IWVLTGDRQETAINIGmSJR]	>sp|P39524	831	850	K120	D837		24209	6827
128	2	138	940.162	3	2818.47	2818.48	-3.5	[IVRMYDTTQKR]	>sp|P39524	1288	1298	[IVRmYDTTQKR]	>sp|P39524	1288	1298	K1297	D1293		18216	5506
128	2	134	940.162	3	2818.47	2818.48	-3.5	[IVRMYDTTQKR]	>sp|P39524	1288	1298	[IVRmYDTTQKR]	>sp|P39524	1288	1298	D1293	K1297		18216	5506
101	1	114	1023.99	4	4092.93	4092.95	-4.34	[AEKLDEAANLIEK]	>sp|P39524	787	799	[KPGEDDTLFDIDFLDDTTSHSGSR]	>sp|P39524	12	35	K789	D26		20150922_Debelyy_7780-dil10x-2ul-140min.24985.24985.4	6720.33
101	1	113	1023.99	4	4092.93	4092.95	-4.34	[AEKLDEAANLIEK]	>sp|P39524	787	799	[KPGEDDTLFDIDFLDDTTSHSGSR]	>sp|P39524	12	35	K789	D21		20150922_Debelyy_7780-dil10x-2ul-140min.24985.24985.4	6720.33
101	1	113	1023.99	4	4092.93	4092.95	-4.34	[AEKLDEAANLIEK]	>sp|P39524	787	799	[KPGEDDTLFDIDFLDDTTSHSGSR]	>sp|P39524	12	35	K789	D23		20150922_Debelyy_7780-dil10x-2ul-140min.24985.24985.4	6720.33
101	1	113	1023.99	4	4092.93	4092.95	-4.34	[AEKLDEAANLIEK]	>sp|P39524	787	799	[KPGEDDTLFDIDFLDDTTSHSGSR]	>sp|P39524	12	35	K789	D27		20150922_Debelyy_7780-dil10x-2ul-140min.24985.24985.4	6720.33
Drs2p (EDC-XLS)
21	789
23	789
26	789
27	789
120	837
120	840
175	939
177	939
181	939
271	713
348	1281
348	1282
348	1286
353	1297
356	713
436	713
573	713
595	604
595	609
595	610
596	604
596	609
596	610
599	604
599	609
599	610
1262	1354
1262	1355
1293	1297

## Sheet: Elo1p
Elo1p_BS3
FDR<0.05	Nr.	Score	m/z	z	M+H+	calc.	Dev.	Peptide(1)	Protein(1)	From(1)	To(1)	Peptide(2)	Protein(2)	From(1)	To(2)	Site(1)	Site(2)	Rank	Scan	RT	Misc.
76	1	206	623.995	3	1869.97	1869.97	0.16	[RGSASGKK]	>sp|P39540	297	304	[DFEFTVGK]	>sp|P39540	49	56	K303	T53		20150807_Debelyy-M-7678-25.6370.6370.3	2085.61	(L)
75	1	84	537.316	4	2146.24	2146.24	1.75	[SJKPLKLR]	>sp|P39540	85	92	[SJKPLKLR]	>sp|P39540	85	92	S85	K87		20150415_Debelyy_7263_SCX-frct-125-2ul.11683.11683.4	2548.32	(H)
75	1	84	537.316	4	2146.24	2146.24	1.75	[SJKPLKLR]	>sp|P39540	85	92	[SJKPLKLR]	>sp|P39540	85	92	S85	K90		20150415_Debelyy_7263_SCX-frct-125-2ul.11683.11683.4	2548.32	(H)
75	1	84	537.316	4	2146.24	2146.24	1.75	[SJKPLKLR]	>sp|P39540	85	92	[SJKPLKLR]	>sp|P39540	85	92	K87	S85		20150415_Debelyy_7263_SCX-frct-125-2ul.11683.11683.4	2548.32	(H)
75	1	84	537.316	4	2146.24	2146.24	1.75	[SJKPLKLR]	>sp|P39540	85	92	[SJKPLKLR]	>sp|P39540	85	92	K90	S85		20150415_Debelyy_7263_SCX-frct-125-2ul.11683.11683.4	2548.32	(H)
88	4	117	668.37	3	2003.1	2003.09	4.65	[GSASGKK]	>sp|P39540	298	304	[VWWKAWVTR]	>sp|P39540	221	229	S301	K224		20150730_Debelyy-M-7663-elu-dil10x-4ul-140min.25255.25255.3	5588.47	(L)
88	4	117	668.37	3	2003.1	2003.09	4.65	[GSASGKK]	>sp|P39540	298	304	[VWWKAWVTR]	>sp|P39540	221	229	S301	K224		20150730_Debelyy-M-7663-elu-dil10x-4ul-140min.25255.25255.3	5588.47	(L)
100	2	176	765.42	2	1529.83	1529.84	-4.41	[RGSASGK]	>sp|P39540	297	303	[KINKNN}	>sp|P39540	305	311	S299	K305		20150730_Debelyy-G-7664-elu-dil10x-4ul-140min.25800.25800.2	5665.4	(L)
100	2	176	765.42	2	1529.83	1529.84	-4.41	[RGSASGK]	>sp|P39540	297	303	[KINKNN}	>sp|P39540	305	311	S299	K308		20150730_Debelyy-G-7664-elu-dil10x-4ul-140min.25800.25800.2	5665.4	(L)
100	2	138	765.42	2	1529.83	1529.84	-4.41	[RGSASGK]	>sp|P39540	297	303	[KINKNN}	>sp|P39540	305	311	S301	K305		20150730_Debelyy-G-7664-elu-dil10x-4ul-140min.25800.25800.2	5665.4	(L)
100	2	138	765.42	2	1529.83	1529.84	-4.41	[RGSASGK]	>sp|P39540	297	303	[KINKNN}	>sp|P39540	305	311	S301	K308		20150730_Debelyy-G-7664-elu-dil10x-4ul-140min.25800.25800.2	5665.4	(L)
88	3	123	908.842	3	2724.51	2724.51	2.1	[GSASGKK]	>sp|P39540	298	304	[FVEFADTVLmVLKHRK]	>sp|P39540	152	167	S301	K164	1	20150730_Debelyy-M-7663-elu-dil10x-4ul-140min.29414.29414.3	6395.22	(H)
88	3	123	908.842	3	2724.51	2724.51	2.1	[GSASGKK]	>sp|P39540	298	304	[FVEFADTVLmVLKHRK]	>sp|P39540	152	167	K303	K164	1	20150730_Debelyy-M-7663-elu-dil10x-4ul-140min.29414.29414.3	6395.22	(H)
88	3	122	908.842	3	2724.51	2724.51	2.1	[GSASGKK]	>sp|P39540	298	304	[FVEFADTVLmVLKHRK]	>sp|P39540	152	167	S299	K164	1	20150730_Debelyy-M-7663-elu-dil10x-4ul-140min.29414.29414.3	6395.22	(H)
88	3	91	908.842	3	2724.51	2724.51	2.1	[GSASGKK]	>sp|P39540	298	304	[FVEFADTVLmVLKHRK]	>sp|P39540	152	167	K303	T158	1	20150730_Debelyy-M-7663-elu-dil10x-4ul-140min.29414.29414.3	6395.22	(H)
88	5	95	908.842	3	2724.51	2724.51	2.1	[GSASGKKK]	>sp|P39540	298	305	[FVEFADTVLmVLKHR]	>sp|P39540	152	166	K304	T158	2	20150730_Debelyy-M-7663-elu-dil10x-4ul-140min.29414.29414.3	6395.22	(H)
88	5	93	908.842	3	2724.51	2724.51	2.1	[GSASGKKK]	>sp|P39540	298	305	[FVEFADTVLmVLKHR]	>sp|P39540	152	166	K303	T158	2	20150730_Debelyy-M-7663-elu-dil10x-4ul-140min.29414.29414.3	6395.22	(H)
88	2	133	767.44	3	2300.3	2300.31	-1.12	[SJKPLKLR]	>sp|P39540	85	92	[SLVKSJKPLK]	>sp|P39540	81	90	K87	S81		20150730_Debelyy-M-7663-elu-dil10x-4ul-140min.29912.29912.3	6489.53	(L)
88	2	122	767.44	3	2300.3	2300.31	-1.12	[SJKPLKLR]	>sp|P39540	85	92	[SLVKSJKPLK]	>sp|P39540	81	90	K90	S81		20150730_Debelyy-M-7663-elu-dil10x-4ul-140min.29912.29912.3	6489.53	(L)
88	6	90	819.742	3	2457.21	2457.22	-1.32	[GSASGKKK]	>sp|P39540	298	305	{MVSDWKNFJLEK]	>sp|P39540	0	12	S301	K6		20150730_Debelyy-M-7663-elu-dil10x-4ul-140min.30434.30434.3	6585.19	(L)
100	1	195	574.667	3	1721.99	1721.99	-2.52	[RGSASGKK]	>sp|P39540	297	304	[RGSASGKK]	>sp|P39540	297	304	S299	K303		20150730_Debelyy-G-7664-elu-dil10x-4ul-140min.31335.31335.3	6668.05	(H)
100	1	195	574.667	3	1721.99	1721.99	-2.52	[RGSASGKK]	>sp|P39540	297	304	[RGSASGKK]	>sp|P39540	297	304	S301	K303		20150730_Debelyy-G-7664-elu-dil10x-4ul-140min.31335.31335.3	6668.05	(H)
100	1	195	574.667	3	1721.99	1721.99	-2.52	[RGSASGKK]	>sp|P39540	297	304	[RGSASGKK]	>sp|P39540	297	304	K303	S299		20150730_Debelyy-G-7664-elu-dil10x-4ul-140min.31335.31335.3	6668.05	(H)
100	1	195	574.667	3	1721.99	1721.99	-2.52	[RGSASGKK]	>sp|P39540	297	304	[RGSASGKK]	>sp|P39540	297	304	K303	S301		20150730_Debelyy-G-7664-elu-dil10x-4ul-140min.31335.31335.3	6668.05	(H)
68	4	75	683.879	4	2732.49	2732.49	0.97	[RGSASGKK]	>sp|P39540	297	304	[FVEFADTVLMVLKHR]	>sp|P39540	152	166	K303	T158	1	20150922_Debelyy_7778-dil10x-2ul-140min.23408.23408.4	6733.16	(L)
66	1	70	946.108	3	2836.31	2836.3	3.9	[NFJLEKASR]	>sp|P39540	7	15	{mVSDWKNFJLEK]	>sp|P39540	0	12	K12	{0		20150922_Debelyy_7777-dil20x-2ul-140min.23948.23948.3	7078.48	(L)
66	1	70	946.108	3	2836.31	2836.3	3.9	[NFJLEKASR]	>sp|P39540	7	15	{mVSDWKNFJLEK]	>sp|P39540	0	12	K12	S3		20150922_Debelyy_7777-dil20x-2ul-140min.23948.23948.3	7078.48	(L)
66	1	67	946.108	3	2836.31	2836.3	3.9	[NFJLEKASR]	>sp|P39540	7	15	{mVSDWKNFJLEK]	>sp|P39540	0	12	K12	K6		20150922_Debelyy_7777-dil20x-2ul-140min.23948.23948.3	7078.48	(L)
68	6	72	809.779	3	2427.32	2427.32	1.44	[GSASGKKK]	>sp|P39540	298	305	[FVEFADTVLmVLK]	>sp|P39540	152	164	K303	T158		20150922_Debelyy_7778-dil10x-2ul-140min.25984.25984.3	7306.96	(L)
68	6	72	809.779	3	2427.32	2427.32	1.44	[GSASGKKK]	>sp|P39540	298	305	[FVEFADTVLmVLK]	>sp|P39540	152	164	K304	T158		20150922_Debelyy_7778-dil10x-2ul-140min.25984.25984.3	7306.96	(L)
Elo1p (BS3-XLS)
6	301
53	303
81	87
81	90
85	87
85	90
158	303
158	304
164	299
164	301
164	303
224	301
299	303
299	305
299	308
301	303
301	305
301	308
Elo1p_EDC
FDR<0.05	Nr.	Score	m/z	z	M+H+	calc.	Dev.	Peptide(1)	Protein(1)	From(1)	To(1)	Peptide(2)	Protein(2)	From(1)	To(2)	Site(1)	Site(2)	Rank	Scan	RT
32	2	102	850.424	3	2549.26	2549.25	3.53	[NFJLEKASR]	>sp|P39540	7	15	[FQPKDFEFTVGK]	>sp|P39540	45	56	E11	K48		20150922_Debelyy_7779-dil20x-2ul-140min.23456.23456.3	6914.92
32	2	100	850.424	3	2549.26	2549.25	3.53	[NFJLEKASR]	>sp|P39540	7	15	[FQPKDFEFTVGK]	>sp|P39540	45	56	K12	D49		20150922_Debelyy_7779-dil20x-2ul-140min.23456.23456.3	6914.92
32	2	100	850.424	3	2549.26	2549.25	3.53	[NFJLEKASR]	>sp|P39540	7	15	[FQPKDFEFTVGK]	>sp|P39540	45	56	K12	E51		20150922_Debelyy_7779-dil20x-2ul-140min.23456.23456.3	6914.92
39	5	102	850.424	3	2549.26	2549.25	3.53	[NFJLEKASR]	>sp|P39540	7	15	[FQPKDFEFTVGK]	>sp|P39540	45	56	E11	K48		20150922_Debelyy_7779-dil20x-2ul-140min.23456.23456.3	6914.92
39	5	100	850.424	3	2549.26	2549.25	3.53	[NFJLEKASR]	>sp|P39540	7	15	[FQPKDFEFTVGK]	>sp|P39540	45	56	K12	D49		20150922_Debelyy_7779-dil20x-2ul-140min.23456.23456.3	6914.92
39	5	100	850.424	3	2549.26	2549.25	3.53	[NFJLEKASR]	>sp|P39540	7	15	[FQPKDFEFTVGK]	>sp|P39540	45	56	K12	E51		20150922_Debelyy_7779-dil20x-2ul-140min.23456.23456.3	6914.92
39	2	153	850.423	3	2549.25	2549.25	1.96	[NFJLEKASR]	>sp|P39540	7	15	[FQPKDFEFTVGK]	>sp|P39540	45	56	E11	K48		20150922_Debelyy_7780-dil10x-2ul-140min.26250.26250.3	6921.89
39	2	153	850.423	3	2549.25	2549.25	1.96	[NFJLEKASR]	>sp|P39540	7	15	[FQPKDFEFTVGK]	>sp|P39540	45	56	K12	D49		20150922_Debelyy_7780-dil10x-2ul-140min.26250.26250.3	6921.89
39	2	150	850.423	3	2549.25	2549.25	1.96	[NFJLEKASR]	>sp|P39540	7	15	[FQPKDFEFTVGK]	>sp|P39540	45	56	K12	E51		20150922_Debelyy_7780-dil10x-2ul-140min.26250.26250.3	6921.89
39	3	153	850.423	3	2549.25	2549.25	1.96	[NFJLEKASR]	>sp|P39540	7	15	[FQPKDFEFTVGK]	>sp|P39540	45	56	E11	K48		20150922_Debelyy_7780-dil10x-2ul-140min.26250.26250.3	6921.89
39	3	153	850.423	3	2549.25	2549.25	1.96	[NFJLEKASR]	>sp|P39540	7	15	[FQPKDFEFTVGK]	>sp|P39540	45	56	K12	D49		20150922_Debelyy_7780-dil10x-2ul-140min.26250.26250.3	6921.89
39	3	150	850.423	3	2549.25	2549.25	1.96	[NFJLEKASR]	>sp|P39540	7	15	[FQPKDFEFTVGK]	>sp|P39540	45	56	K12	E51		20150922_Debelyy_7780-dil10x-2ul-140min.26250.26250.3	6921.89
32	1	171	1275.13	2	2549.26	2549.25	2.65	[NFJLEKASR]	>sp|P39540	7	15	[FQPKDFEFTVGK]	>sp|P39540	45	56	E11	K48		20150922_Debelyy_7779-dil20x-2ul-140min.23495.23495.2	6923.48
32	1	171	1275.13	2	2549.26	2549.25	2.65	[NFJLEKASR]	>sp|P39540	7	15	[FQPKDFEFTVGK]	>sp|P39540	45	56	K12	D49		20150922_Debelyy_7779-dil20x-2ul-140min.23495.23495.2	6923.48
32	1	171	1275.13	2	2549.26	2549.25	2.65	[NFJLEKASR]	>sp|P39540	7	15	[FQPKDFEFTVGK]	>sp|P39540	45	56	K12	E51		20150922_Debelyy_7779-dil20x-2ul-140min.23495.23495.2	6923.48
39	1	171	1275.13	2	2549.26	2549.25	2.65	[NFJLEKASR]	>sp|P39540	7	15	[FQPKDFEFTVGK]	>sp|P39540	45	56	E11	K48		20150922_Debelyy_7779-dil20x-2ul-140min.23495.23495.2	6923.48
39	1	171	1275.13	2	2549.26	2549.25	2.65	[NFJLEKASR]	>sp|P39540	7	15	[FQPKDFEFTVGK]	>sp|P39540	45	56	K12	D49		20150922_Debelyy_7779-dil20x-2ul-140min.23495.23495.2	6923.48
39	1	171	1275.13	2	2549.26	2549.25	2.65	[NFJLEKASR]	>sp|P39540	7	15	[FQPKDFEFTVGK]	>sp|P39540	45	56	K12	E51		20150922_Debelyy_7779-dil20x-2ul-140min.23495.23495.2	6923.48
39	1	136	1275.13	2	2549.26	2549.25	3.18	[NFJLEKASR]	>sp|P39540	7	15	[FQPKDFEFTVGK]	>sp|P39540	45	56	E11	K48		20150922_Debelyy_7780-dil10x-2ul-140min.26263.26263.2	6924.2
39	1	115	1275.13	2	2549.26	2549.25	3.18	[NFJLEKASR]	>sp|P39540	7	15	[FQPKDFEFTVGK]	>sp|P39540	45	56	K12	D49		20150922_Debelyy_7780-dil10x-2ul-140min.26263.26263.2	6924.2
39	1	115	1275.13	2	2549.26	2549.25	3.18	[NFJLEKASR]	>sp|P39540	7	15	[FQPKDFEFTVGK]	>sp|P39540	45	56	K12	E51		20150922_Debelyy_7780-dil10x-2ul-140min.26263.26263.2	6924.2
39	2	136	1275.13	2	2549.26	2549.25	3.18	[NFJLEKASR]	>sp|P39540	7	15	[FQPKDFEFTVGK]	>sp|P39540	45	56	E11	K48		20150922_Debelyy_7780-dil10x-2ul-140min.26263.26263.2	6924.2
39	2	115	1275.13	2	2549.26	2549.25	3.18	[NFJLEKASR]	>sp|P39540	7	15	[FQPKDFEFTVGK]	>sp|P39540	45	56	K12	D49		20150922_Debelyy_7780-dil10x-2ul-140min.26263.26263.2	6924.2
39	2	115	1275.13	2	2549.26	2549.25	3.18	[NFJLEKASR]	>sp|P39540	7	15	[FQPKDFEFTVGK]	>sp|P39540	45	56	K12	E51		20150922_Debelyy_7780-dil10x-2ul-140min.26263.26263.2	6924.2
46	1	75	1109.97	3	3327.89	3327.89	-1.29	[KKINKNN}	>sp|P39540	304	311	[LQIVQFMLDLIVVYYVLYQK]	>sp|P39540	230	249	K304	D238		26809	7387
46	1	63	1109.97	3	3327.89	3327.89	-1.29	[KKINKNN}	>sp|P39540	304	311	[LQIVQFMLDLIVVYYVLYQK]	>sp|P39540	230	249	K308	D238		26809	7387
46	1	58	1109.97	3	3327.89	3327.89	-1.29	[KKINKNN}	>sp|P39540	304	311	[LQIVQFMLDLIVVYYVLYQK]	>sp|P39540	230	249	K305	D238		26809	7387
Elo1p (EDC-XLS)
11	48
12	49
12	51
238	304
238	305
238	308

## Sheet: Elo2p
Elo2p_BS3
FDR<0.05	Nr.	Score	m/z	z	M+H+	calc.	Dev.	Peptide(1)	Protein(1)	From(1)	To(1)	Peptide(2)	Protein(2)	From(1)	To(2)	Site(1)	Site(2)	Rank	Scan	RT	Misc.
68	1	121	758.092	3	2272.26	2272.27	-4.05	[TSRVVKR]	>sp|P25358	306	312	[VWWKEWVTR]	>sp|P25358	227	235	T306	K230		20160201_Debelyy_8080-SCX5.30364.30364.3	6701.15	(L)
68	1	95	758.092	3	2272.26	2272.27	-4.05	[TSRVVKR]	>sp|P25358	306	312	[VWWKEWVTR]	>sp|P25358	227	235	S307	K230		20160201_Debelyy_8080-SCX5.30364.30364.3	6701.15	(L)
68	1	95	758.092	3	2272.26	2272.27	-4.05	[TSRVVKR]	>sp|P25358	306	312	[VWWKEWVTR]	>sp|P25358	227	235	K311	K230		20160201_Debelyy_8080-SCX5.30364.30364.3	6701.15	(L)
32	1	121	758.092	3	2272.26	2272.27	-4.05	[TSRVVKR]	>sp|P25358	306	312	[VWWKEWVTR]	>sp|P25358	227	235	T306	K230		20160201_Debelyy_8080-SCX5.30364.30364.3	6701.15	(L)
32	1	95	758.092	3	2272.26	2272.27	-4.05	[TSRVVKR]	>sp|P25358	306	312	[VWWKEWVTR]	>sp|P25358	227	235	S307	K230		20160201_Debelyy_8080-SCX5.30364.30364.3	6701.15	(L)
32	1	95	758.092	3	2272.26	2272.27	-4.05	[TSRVVKR]	>sp|P25358	306	312	[VWWKEWVTR]	>sp|P25358	227	235	K311	K230		20160201_Debelyy_8080-SCX5.30364.30364.3	6701.15	(L)
60	1	96	716.58	5	3578.87	3578.88	-3.62	[NVPTPSPSPKPQHRR]	>sp|P25358	331	345	{MNSLVTQYAAPLFER]	>sp|P25358	0	15	T334	{0		20150415_Debelyy_7263_SCX-frct-300-2ul.7817.7817.5	2190.16	(H)
60	1	96	716.58	5	3578.87	3578.88	-3.62	[NVPTPSPSPKPQHRR]	>sp|P25358	331	345	{MNSLVTQYAAPLFER]	>sp|P25358	0	15	S336	{0		20150415_Debelyy_7263_SCX-frct-300-2ul.7817.7817.5	2190.16	(H)
60	1	96	716.58	5	3578.87	3578.88	-3.62	[NVPTPSPSPKPQHRR]	>sp|P25358	331	345	{MNSLVTQYAAPLFER]	>sp|P25358	0	15	S338	{0		20150415_Debelyy_7263_SCX-frct-300-2ul.7817.7817.5	2190.16	(H)
60	1	96	716.58	5	3578.87	3578.88	-3.62	[NVPTPSPSPKPQHRR]	>sp|P25358	331	345	{MNSLVTQYAAPLFER]	>sp|P25358	0	15	K340	{0		20150415_Debelyy_7263_SCX-frct-300-2ul.7817.7817.5	2190.16	(H)
60	1	95	716.58	5	3578.87	3578.88	-3.62	[NVPTPSPSPKPQHRR]	>sp|P25358	331	345	{MNSLVTQYAAPLFER]	>sp|P25358	0	15	K340	S3		20150415_Debelyy_7263_SCX-frct-300-2ul.7817.7817.5	2190.16	(H)
60	1	95	716.58	5	3578.87	3578.88	-3.62	[NVPTPSPSPKPQHRR]	>sp|P25358	331	345	{MNSLVTQYAAPLFER]	>sp|P25358	0	15	K340	T6		20150415_Debelyy_7263_SCX-frct-300-2ul.7817.7817.5	2190.16	(H)
60	1	95	716.58	5	3578.87	3578.88	-3.62	[NVPTPSPSPKPQHRR]	>sp|P25358	331	345	{MNSLVTQYAAPLFER]	>sp|P25358	0	15	K340	Y8		20150415_Debelyy_7263_SCX-frct-300-2ul.7817.7817.5	2190.16	(H)
60	2	84	711.411	4	2842.62	2842.63	-2.59	[VWWKEWVTR]	>sp|P25358	227	235	[RKGTKTSRVVKR]	>sp|P25358	301	312	T234	K311		20150415_Debelyy_7263_SCX-frct-300-2ul.11381.11381.4	2987.61	(L)
60	2	66	711.411	4	2842.62	2842.63	-2.59	[VWWKEWVTR]	>sp|P25358	227	235	[RKGTKTSRVVKR]	>sp|P25358	301	312	K230	T306		20150415_Debelyy_7263_SCX-frct-300-2ul.11381.11381.4	2987.61	(L)
60	2	66	711.411	4	2842.62	2842.63	-2.59	[VWWKEWVTR]	>sp|P25358	227	235	[RKGTKTSRVVKR]	>sp|P25358	301	312	K230	S307		20150415_Debelyy_7263_SCX-frct-300-2ul.11381.11381.4	2987.61	(L)
38	1	162	1215.89	4	4860.53	4860.52	3	[GTKTSRVVK]	>sp|P25358	303	311	[YPQLHDYLPTLERPFFNISLWEHFDDVVTR]	>sp|P25358	16	45	K305	T25		20150505_Debelyy_7441-2ul.20115.20115.4	6503.26	(L)
38	1	158	1215.89	4	4860.53	4860.52	3	[GTKTSRVVK]	>sp|P25358	303	311	[YPQLHDYLPTLERPFFNISLWEHFDDVVTR]	>sp|P25358	16	45	K305	Y16		20150505_Debelyy_7441-2ul.20115.20115.4	6503.26	(L)
38	1	158	1215.89	4	4860.53	4860.52	3	[GTKTSRVVK]	>sp|P25358	303	311	[YPQLHDYLPTLERPFFNISLWEHFDDVVTR]	>sp|P25358	16	45	K305	Y22		20150505_Debelyy_7441-2ul.20115.20115.4	6503.26	(L)
Elo2p (BS3-XLS)
1	334
1	336
1	338
1	340
3	340
6	340
8	340
16	305
22	305
25	305
230	306
230	307
230	311
234	311
Elo2p_EDC
FDR<0.05	Nr.	Score	m/z	z	M+H+	calc.	Dev.	Peptide(1)	Protein(1)	From(1)	To(1)	Peptide(2)	Protein(2)	From(1)	To(2)	Site(1)	Site(2)	Rank	Scan	RT
n/a	n/a	n/a	n/a	n/a	n/a	n/a	n/a	n/a	n/a	n/a	n/a	n/a	n/a	n/a	n/a	n/a	n/a	n/a	n/a	n/a
Elo2p (EDC-XLS)
n/a

[truncated: 28 more sheets: Elo3p, Erg11p, Erg25p, Fks1p, Gpi8p, Gpt2p, Ipt1p, Ist2p, Lac1p, Lag1p, Lcb1p, Mir1p, Neo1p, Pdr5p, Pet9p, Pis1p, Pma1p, Pma2p, Por1p, Sct1p …]
