# Supplementary material for: Chemical crosslinking and mass spectrometry to elucidate the topology of integral membrane proteins
Source: PLoS One. 2017 Oct 26;12(10):e0186840. doi: 10.1371/journal.pone.0186840 (PMC5658093; doi:10.1371/journal.pone.0186840)
Supplement: S11 Table — (XLSX) [file pone.0186840.s011.xlsx]

## Sheet: Table_legend
S11 Table. Crosslinks found by StavroX in absent proteins
The pages report the theoretical XLs within the heterologous, mammalian proteins detected by StavroX in the mgf-files or merged mgf-files of our yeast membrane protein samples. If fragmentations of a given ion species do not allow to unequivocally determine, which amino acid of peptide-1 is linked to which amino acid of peptide-2, StavroX produces a separate entry for each possibility. To make th…
Shedowed text means XLs value which are not trusted

## Sheet: BSA
BSA_BS3
FDR<0.05	Nr.	Score	m/z	z	M+H+	calc.	Dev.	Peptide(1)	Protein(1)	From(1)	To(1)	Peptide(2)	Protein(2)	From(1)	To(2)	Site(1)	Site(2)	Rank	Scan	RT	Misc.
75	3	80	650.382	3	1949.13	1949.13	1.3	[IETmR]	>sp|P02769	205	209	[KQTALVELLK]	>sp|P02769	548	557	T207	K548		20150415_Debelyy_7263_SCX-frct-75-2ul.9630.9630.3	2078.52	(H)
75	4	76	693.906	2	1386.8	1386.81	-1.61	[VGTR]	>sp|P02769	456	459	[SLGKVGTR]	>sp|P02769	452	459	T458	K455		20150415_Debelyy_7263_SCX-frct-75-2ul.5478.5478.2	1522.88	(L)
48	2	71	754.101	3	2260.29	2260.3	-2.95	[KFWGK]	>sp|P02769	156	160	[ALKAWSVARLSQK]	>sp|P02769	233	245	K156	S243		20150415_Debelyy_7263_SCX-frct-300-2ul.11209.11209.3	2950.01	(L)
226	1	637	1094.58	2	2188.15	2188.15	1.71	[NYQEAK]	>sp|P02769	341	346	[FPKAEFVEVTK]	>sp|P02769	246	256	Y342	K248		20150730_Debelyy-G-7664-elu-dil10x-4ul-140min.28293.28293.2	6120.58	(H)
128	1	132	598.015	3	1792.03	1792.02	4.24	[HKPK]	>sp|P02769	558	561	[AWSVARLSQK]	>sp|P02769	236	245	K559	S238		20160201_Debelyy_8080-SCX3.21655.21655.3	5416.18	(L)
128	1	132	598.015	3	1792.03	1792.02	4.24	[HKPK]	>sp|P02769	558	561	[AWSVARLSQK]	>sp|P02769	236	245	K559	S243		20160201_Debelyy_8080-SCX3.21655.21655.3	5416.18	(L)
106	5	123	712.394	3	2135.17	2135.16	3.61	[AWSVAR]	>sp|P02769	236	241	[HKPKATEEQLK]	>sp|P02769	558	568	S238	K559		20160201_Debelyy_8080-SCX7.29285.29285.3	6580.73	(L)
106	5	107	712.394	3	2135.17	2135.16	3.61	[AWSVAR]	>sp|P02769	236	241	[HKPKATEEQLK]	>sp|P02769	558	568	S238	K561		20160201_Debelyy_8080-SCX7.29285.29285.3	6580.73	(L)
106	6	118	545.313	3	1633.92	1633.92	4.38	[HKPK]	>sp|P02769	558	561	[SEIAHRFK]	>sp|P02769	29	36	K559	S29		20160201_Debelyy_8080-SCX7.13709.13709.3	3667.83	(L)
BSA_BS3
Ions from a single experiment or merged file that were just interpreted in different ways are counted only once; lines not to be considered for the statistics are in light grey
FDR<0.05	Nr.	Score	m/z	z	M+H+	calc.	Dev.	Peptide(1)	Protein(1)	From(1)	To(1)	Peptide(2)	Protein(2)	From(1)	To(2)	Site(1)	Site(2)	Rank	Scan	RT	Misc.
106	6	118	545.313	3	1633.92	1633.92	4.38	[HKPK]	>sp|P02769	558	561	[SEIAHRFK]	>sp|P02769	29	36	K559	S29		20160201_Debelyy_8080-SCX7.13709.13709.3	3667.83	(L)
128	1	132	598.015	3	1792.03	1792.02	4.24	[HKPK]	>sp|P02769	558	561	[AWSVARLSQK]	>sp|P02769	236	245	K559	S238		20160201_Debelyy_8080-SCX3.21655.21655.3	5416.18	(L)
128	1	132	598.015	3	1792.03	1792.02	4.24	[HKPK]	>sp|P02769	558	561	[AWSVARLSQK]	>sp|P02769	236	245	K559	S243		20160201_Debelyy_8080-SCX3.21655.21655.3	5416.18	(L)
75	3	80	650.382	3	1949.13	1949.13	1.3	[IETmR]	>sp|P02769	205	209	[KQTALVELLK]	>sp|P02769	548	557	T207	K548		20150415_Debelyy_7263_SCX-frct-75-2ul.9630.9630.3	2078.52	(H)
75	4	76	693.906	2	1386.8	1386.81	-1.61	[VGTR]	>sp|P02769	456	459	[SLGKVGTR]	>sp|P02769	452	459	T458	K455		20150415_Debelyy_7263_SCX-frct-75-2ul.5478.5478.2	1522.88	(L)
106	5	123	712.394	3	2135.17	2135.16	3.61	[AWSVAR]	>sp|P02769	236	241	[HKPKATEEQLK]	>sp|P02769	558	568	S238	K559		20160201_Debelyy_8080-SCX7.29285.29285.3	6580.73	(L)
106	5	107	712.394	3	2135.17	2135.16	3.61	[AWSVAR]	>sp|P02769	236	241	[HKPKATEEQLK]	>sp|P02769	558	568	S238	K561		20160201_Debelyy_8080-SCX7.29285.29285.3	6580.73	(L)
48	2	71	754.101	3	2260.29	2260.3	-2.95	[KFWGK]	>sp|P02769	156	160	[ALKAWSVARLSQK]	>sp|P02769	233	245	K156	S243		20150415_Debelyy_7263_SCX-frct-300-2ul.11209.11209.3	2950.01	(L)
226	1	637	1094.58	2	2188.15	2188.15	1.71	[NYQEAK]	>sp|P02769	341	346	[FPKAEFVEVTK]	>sp|P02769	246	256	Y342	K248		20150730_Debelyy-G-7664-elu-dil10x-4ul-140min.28293.28293.2	6120.58	(H)
								Number of amino acids in peptide 1				Number of amino acids in peptide 2
								4				8
								4				10
								4				10
								5				10
								4				8
								6				11
								6				11
								5				13
								6				11
BSA_BS3
Ions not to be considered for statistics are removed
FDR<0.05	Nr.	Score	m/z	z	M+H+	calc.	Dev.	Peptide(1)	Protein(1)	From(1)	To(1)	Peptide(2)	Protein(2)	From(1)	To(2)	Site(1)	Site(2)	Rank	Scan	RT	Misc.
106	6	118	545.313	3	1633.92	1633.92	4.38	[HKPK]	>sp|P02769	558	561	[SEIAHRFK]	>sp|P02769	29	36	K559	S29		20160201_Debelyy_8080-SCX7.13709.13709.3	3667.83	(L)
128	1	132	598.015	3	1792.03	1792.02	4.24	[HKPK]	>sp|P02769	558	561	[AWSVARLSQK]	>sp|P02769	236	245	K559	S238		20160201_Debelyy_8080-SCX3.21655.21655.3	5416.18	(L)
75	3	80	650.382	3	1949.13	1949.13	1.3	[IETmR]	>sp|P02769	205	209	[KQTALVELLK]	>sp|P02769	548	557	T207	K548		20150415_Debelyy_7263_SCX-frct-75-2ul.9630.9630.3	2078.52	(H)
75	4	76	693.906	2	1386.8	1386.81	-1.61	[VGTR]	>sp|P02769	456	459	[SLGKVGTR]	>sp|P02769	452	459	T458	K455		20150415_Debelyy_7263_SCX-frct-75-2ul.5478.5478.2	1522.88	(L)
106	5	123	712.394	3	2135.17	2135.16	3.61	[AWSVAR]	>sp|P02769	236	241	[HKPKATEEQLK]	>sp|P02769	558	568	S238	K559		20160201_Debelyy_8080-SCX7.29285.29285.3	6580.73	(L)
48	2	71	754.101	3	2260.29	2260.3	-2.95	[KFWGK]	>sp|P02769	156	160	[ALKAWSVARLSQK]	>sp|P02769	233	245	K156	S243		20150415_Debelyy_7263_SCX-frct-300-2ul.11209.11209.3	2950.01	(L)
226	1	637	1094.58	2	2188.15	2188.15	1.71	[NYQEAK]	>sp|P02769	341	346	[FPKAEFVEVTK]	>sp|P02769	246	256	Y342	K248		20150730_Debelyy-G-7664-elu-dil10x-4ul-140min.28293.28293.2	6120.58	(H)
								Number of amino acids in peptide 1				Number of amino acids in peptide 2
								4				8
								4				10
								5				10
								4				8
								6				11
								5				13
								6				11
BSA_EDC
FDR<0.05	Nr.	Score	m/z	z	M+H+	calc.	Dev.	Peptide(1)	Protein(1)	From(1)	To(1)	Peptide(2)	Protein(2)	From(1)	To(2)	Site(1)	Site(2)	Rank	Scan	RT
150	1	347	540.943	3	1620.82	1620.82	-0.65	[KFWGK]	>sp|P02769	156	160	[DLGEEHFK]	>sp|P02769	37	44	K156	E40		20160201_Debelyy_8078-SCX6.9078.9078.3	2528.2
150	1	347	540.943	3	1620.82	1620.82	-0.65	[KFWGK]	>sp|P02769	156	160	[DLGEEHFK]	>sp|P02769	37	44	K156	E41		20160201_Debelyy_8078-SCX6.9078.9078.3	2528.2
150	1	344	540.943	3	1620.82	1620.82	-0.65	[KFWGK]	>sp|P02769	156	160	[DLGEEHFK]	>sp|P02769	37	44	K156	D37		20160201_Debelyy_8078-SCX6.9078.9078.3	2528.2
133	1	160	906.768	3	2718.29	2718.3	-3.93	[DVJK]	>sp|P02769	337	340	[ATEEQLKTVmENFVAFVDK]	>sp|P02769	562	580	D337	K568		20150922_Debelyy_7779-dil20x-2ul-140min.24865.24865.3	7225.95
144	2	279	1359.65	2	2718.29	2718.3	-2.95	[DVJK]	>sp|P02769	337	340	[ATEEQLKTVmENFVAFVDK]	>sp|P02769	562	580	D337	K568		20150922_Debelyy_7780-dil10x-2ul-140min.27894.27894.2	7222.24
144	4	176	906.769	3	2718.29	2718.3	-2.8	[DVJK]	>sp|P02769	337	340	[ATEEQLKTVmENFVAFVDK]	>sp|P02769	562	580	D337	K568		20150922_Debelyy_7780-dil10x-2ul-140min.27884.27884.3	7220.57
195	1	265	1359.65	2	2718.29	2718.3	-3.86	[DVJK]	>sp|P02769	337	340	[ATEEQLKTVmENFVAFVDK]	>sp|P02769	562	580	D337	K568		25744	7141
107	1	144	660.849	2	1320.69	1320.69	-2.57	[DVJK]	>sp|P02769	337	340	[SLGKVGTR]	>sp|P02769	452	459	D337	K455		20160201_Debelyy_8078-SCX4.13557.13557.2	3272.91
107	2	122	612.337	4	2446.33	2446.32	2.84	[ADEKK]	>sp|P02769	152	156	[IETMREKVLASSARQR]	>sp|P02769	205	220	K155	E206		20160201_Debelyy_8078-SCX4.18958.18958.4	4251
107	2	122	612.337	4	2446.33	2446.32	2.84	[ADEKK]	>sp|P02769	152	156	[IETMREKVLASSARQR]	>sp|P02769	205	220	K155	E210		20160201_Debelyy_8078-SCX4.18958.18958.4	4251
129	1	347	540.943	3	1620.82	1620.82	-0.65	[KFWGK]	>sp|P02769	156	160	[DLGEEHFK]	>sp|P02769	37	44	K156	E40		20160201_Debelyy_8078-SCX6.9078.9078.3	2528.2
129	1	347	540.943	3	1620.82	1620.82	-0.65	[KFWGK]	>sp|P02769	156	160	[DLGEEHFK]	>sp|P02769	37	44	K156	E41		20160201_Debelyy_8078-SCX6.9078.9078.3	2528.2
129	1	344	540.943	3	1620.82	1620.82	-0.65	[KFWGK]	>sp|P02769	156	160	[DLGEEHFK]	>sp|P02769	37	44	K156	D37		20160201_Debelyy_8078-SCX6.9078.9078.3	2528.2
146	1	278	1359.65	2	2718.3	2718.3	-1.97	[DVJK]	>sp|P02769	337	340	[ATEEQLKTVmENFVAFVDK]	>sp|P02769	562	580	D337	K568		20151202_Debelyy_7988-dil10x-6ul-140min.25970.25970.2	7148.31
146	2	188	906.769	3	2718.29	2718.3	-2.52	[DVJK]	>sp|P02769	337	340	[ATEEQLKTVmENFVAFVDK]	>sp|P02769	562	580	D337	K568		20151202_Debelyy_7988-dil10x-6ul-140min.25968.25968.3	7148
146	3	185	660.85	2	1320.69	1320.69	-1.12	[DVJK]	>sp|P02769	337	340	[SLGKVGTR]	>sp|P02769	452	459	D337	K455		20151202_Debelyy_7988-dil10x-6ul-140min.12651.12651.2	4060.77
176	2	279	1359.65	2	2718.29	2718.3	-2.95	[DVJK]	>sp|P02769	337	340	[ATEEQLKTVmENFVAFVDK]	>sp|P02769	562	580	D337	K568		20150922_Debelyy_7780-dil10x-2ul-140min.27894.27894.2	7222.24
176	4	176	906.769	3	2718.29	2718.3	-2.8	[DVJK]	>sp|P02769	337	340	[ATEEQLKTVmENFVAFVDK]	>sp|P02769	562	580	D337	K568		20150922_Debelyy_7780-dil10x-2ul-140min.27884.27884.3	7220.57
BSA_EDC
Ions from a single experiment or merged file that were just interpreted in different ways are counted only once; lines not to be considered for the statistics are in light grey
FDR<0.05	Nr.	Score	m/z	z	M+H+	calc.	Dev.	Peptide(1)	Protein(1)	From(1)	To(1)	Peptide(2)	Protein(2)	From(1)	To(2)	Site(1)	Site(2)	Rank	Scan	RT
150	1	344	540.943	3	1620.82	1620.82	-0.65	[KFWGK]	>sp|P02769	156	160	[DLGEEHFK]	>sp|P02769	37	44	K156	D37		20160201_Debelyy_8078-SCX6.9078.9078.3	2528.2
150	1	344	540.943	3	1620.82	1620.82	-0.65	[KFWGK]	>sp|P02769	156	160	[DLGEEHFK]	>sp|P02769	37	44	K156	D37		20160201_Debelyy_8078-SCX6.9078.9078.3	2528.2
150	1	347	540.943	3	1620.82	1620.82	-0.65	[KFWGK]	>sp|P02769	156	160	[DLGEEHFK]	>sp|P02769	37	44	K156	E40		20160201_Debelyy_8078-SCX6.9078.9078.3	2528.2
133	1	347	540.943	3	1620.82	1620.82	-0.65	[KFWGK]	>sp|P02769	156	160	[DLGEEHFK]	>sp|P02769	37	44	K156	E41		20160201_Debelyy_8078-SCX6.9078.9078.3	2528.2
144	1	347	540.943	3	1620.82	1620.82	-0.65	[KFWGK]	>sp|P02769	156	160	[DLGEEHFK]	>sp|P02769	37	44	K156	E40		20160201_Debelyy_8078-SCX6.9078.9078.3	2528.2
144	1	347	540.943	3	1620.82	1620.82	-0.65	[KFWGK]	>sp|P02769	156	160	[DLGEEHFK]	>sp|P02769	37	44	K156	E41		20160201_Debelyy_8078-SCX6.9078.9078.3	2528.2
195	2	122	612.337	4	2446.33	2446.32	2.84	[ADEKK]	>sp|P02769	152	156	[IETMREKVLASSARQR]	>sp|P02769	205	220	K155	E206		20160201_Debelyy_8078-SCX4.18958.18958.4	4251
107	2	122	612.337	4	2446.33	2446.32	2.84	[ADEKK]	>sp|P02769	152	156	[IETMREKVLASSARQR]	>sp|P02769	205	220	K155	E210		20160201_Debelyy_8078-SCX4.18958.18958.4	4251
107	1	144	660.849	2	1320.69	1320.69	-2.57	[DVJK]	>sp|P02769	337	340	[SLGKVGTR]	>sp|P02769	452	459	D337	K455		20160201_Debelyy_8078-SCX4.13557.13557.2	3272.91
107	3	185	660.85	2	1320.69	1320.69	-1.12	[DVJK]	>sp|P02769	337	340	[SLGKVGTR]	>sp|P02769	452	459	D337	K455		20151202_Debelyy_7988-dil10x-6ul-140min.12651.12651.2	4060.77
129	1	160	906.768	3	2718.29	2718.3	-3.93	[DVJK]	>sp|P02769	337	340	[ATEEQLKTVmENFVAFVDK]	>sp|P02769	562	580	D337	K568		20150922_Debelyy_7779-dil20x-2ul-140min.24865.24865.3	7225.95
129	4	176	906.769	3	2718.29	2718.3	-2.8	[DVJK]	>sp|P02769	337	340	[ATEEQLKTVmENFVAFVDK]	>sp|P02769	562	580	D337	K568		20150922_Debelyy_7780-dil10x-2ul-140min.27884.27884.3	7220.57
129	4	176	906.769	3	2718.29	2718.3	-2.8	[DVJK]	>sp|P02769	337	340	[ATEEQLKTVmENFVAFVDK]	>sp|P02769	562	580	D337	K568		20150922_Debelyy_7780-dil10x-2ul-140min.27884.27884.3	7220.57
146	2	188	906.769	3	2718.29	2718.3	-2.52	[DVJK]	>sp|P02769	337	340	[ATEEQLKTVmENFVAFVDK]	>sp|P02769	562	580	D337	K568		20151202_Debelyy_7988-dil10x-6ul-140min.25968.25968.3	7148
146	1	265	1359.65	2	2718.29	2718.3	-3.86	[DVJK]	>sp|P02769	337	340	[ATEEQLKTVmENFVAFVDK]	>sp|P02769	562	580	D337	K568		25744	7141
146	2	279	1359.65	2	2718.29	2718.3	-2.95	[DVJK]	>sp|P02769	337	340	[ATEEQLKTVmENFVAFVDK]	>sp|P02769	562	580	D337	K568		20150922_Debelyy_7780-dil10x-2ul-140min.27894.27894.2	7222.24
176	2	279	1359.65	2	2718.29	2718.3	-2.95	[DVJK]	>sp|P02769	337	340	[ATEEQLKTVmENFVAFVDK]	>sp|P02769	562	580	D337	K568		20150922_Debelyy_7780-dil10x-2ul-140min.27894.27894.2	7222.24
176	1	278	1359.65	2	2718.3	2718.3	-1.97	[DVJK]	>sp|P02769	337	340	[ATEEQLKTVmENFVAFVDK]	>sp|P02769	562	580	D337	K568		20151202_Debelyy_7988-dil10x-6ul-140min.25970.25970.2	7148.31
										Number of amino acids in peptide 1				Number of amino acids in peptide 2
										5				8
										5				8
										5				8
										5				8
										5				8
										5				8
										5				16
										5				16
										4				8
										4				8
										4				19
										4				19
										4				19
										4				19
										4				19
										4				19
										4				19
										4				19
BSA_EDC
Ions not to be considered for statistics are removed
FDR<0.05	Nr.	Score	m/z	z	M+H+	calc.	Dev.	Peptide(1)	Protein(1)	From(1)	To(1)	Peptide(2)	Protein(2)	From(1)	To(2)	Site(1)	Site(2)	Rank	Scan	RT
150	1	344	540.943	3	1620.82	1620.82	-0.65	[KFWGK]	>sp|P02769	156	160	[DLGEEHFK]	>sp|P02769	37	44	K156	D37		20160201_Debelyy_8078-SCX6.9078.9078.3	2528.2
195	2	122	612.337	4	2446.33	2446.32	2.84	[ADEKK]	>sp|P02769	152	156	[IETMREKVLASSARQR]	>sp|P02769	205	220	K155	E206		20160201_Debelyy_8078-SCX4.18958.18958.4	4251
107	1	144	660.849	2	1320.69	1320.69	-2.57	[DVJK]	>sp|P02769	337	340	[SLGKVGTR]	>sp|P02769	452	459	D337	K455		20160201_Debelyy_8078-SCX4.13557.13557.2	3272.91
107	3	185	660.85	2	1320.69	1320.69	-1.12	[DVJK]	>sp|P02769	337	340	[SLGKVGTR]	>sp|P02769	452	459	D337	K455		20151202_Debelyy_7988-dil10x-6ul-140min.12651.12651.2	4060.77
129	1	160	906.768	3	2718.29	2718.3	-3.93	[DVJK]	>sp|P02769	337	340	[ATEEQLKTVmENFVAFVDK]	>sp|P02769	562	580	D337	K568		20150922_Debelyy_7779-dil20x-2ul-140min.24865.24865.3	7225.95
129	4	176	906.769	3	2718.29	2718.3	-2.8	[DVJK]	>sp|P02769	337	340	[ATEEQLKTVmENFVAFVDK]	>sp|P02769	562	580	D337	K568		20150922_Debelyy_7780-dil10x-2ul-140min.27884.27884.3	7220.57
146	2	188	906.769	3	2718.29	2718.3	-2.52	[DVJK]	>sp|P02769	337	340	[ATEEQLKTVmENFVAFVDK]	>sp|P02769	562	580	D337	K568		20151202_Debelyy_7988-dil10x-6ul-140min.25968.25968.3	7148
146	1	265	1359.65	2	2718.29	2718.3	-3.86	[DVJK]	>sp|P02769	337	340	[ATEEQLKTVmENFVAFVDK]	>sp|P02769	562	580	D337	K568		25744	7141
146	2	279	1359.65	2	2718.29	2718.3	-2.95	[DVJK]	>sp|P02769	337	340	[ATEEQLKTVmENFVAFVDK]	>sp|P02769	562	580	D337	K568		20150922_Debelyy_7780-dil10x-2ul-140min.27894.27894.2	7222.24
176	1	278	1359.65	2	2718.3	2718.3	-1.97	[DVJK]	>sp|P02769	337	340	[ATEEQLKTVmENFVAFVDK]	>sp|P02769	562	580	D337	K568		20151202_Debelyy_7988-dil10x-6ul-140min.25970.25970.2	7148.31
								Number of amino acids in peptide 1				Number of amino acids in peptide 2
								5				8
								4				16
								5				8
								5				8
								5				19
								5				19
								4				19
								4				19
								4				19
								4				19

## Sheet: HsDrs2p
HsDrs2p_BS3
FDR<0.05	Nr.	Score	m/z	z	M+H+	calc.	Dev.	Peptide(1)	Protein(1)	From(1)	To(1)	Peptide(2)	Protein(2)	From(1)	To(2)	Site(1)	Site(2)	Rank	Scan	RT	Misc.
107	1	161	802.437	2	1603.87	1603.87	-3.91	[TVSEIR]	>gi|767930	7	12	[KENMLK]	>gi|767930	924	929	T7	K924		20150415_Debelyy_7263_SCX-frct-75-2ul.6889.6889.2	1724.19	(L)
322	1	426	503.927	3	1509.77	1509.77	-2.08	{MPTmR]	>gi|767930	0	5	[LSNVER]	>gi|767930	287	292	{0	S288		20150922_Debelyy_7778-dil10x-2ul-140min.15053.15053.3	4587.71	(H)
67	1	131	481.284	3	1441.84	1441.84	-4.13	[HSGK]	>gi|767930	323	326	[KQTQVLR]	>gi|767930	133	139	S324	K133		20160201_Debelyy_8080-FT.21933.21933.3	6501.52	(H)
67	2	85	481.284	3	1441.84	1441.84	-3.27	[HSGK]	>gi|767930	323	326	[KQTQVLR]	>gi|767930	133	139	S324	K133		20160201_Debelyy_8080-FT.22165.22165.3	6562.65	(H)
139	2	144	715.372	3	2144.1	2144.1	-1.14	{MPTMRR]	>gi|767930	0	6	[LMQNSTSPPLK]	>gi|767930	276	286	{0	S280		20160201_Debelyy_8080-SCX3.15497.15497.3	4031.39	(L)
139	2	144	715.372	3	2144.1	2144.1	-1.14	{MPTMRR]	>gi|767930	0	6	[LMQNSTSPPLK]	>gi|767930	276	286	{0	T281		20160201_Debelyy_8080-SCX3.15497.15497.3	4031.39	(L)
139	2	144	715.372	3	2144.1	2144.1	-1.14	{MPTMRR]	>gi|767930	0	6	[LMQNSTSPPLK]	>gi|767930	276	286	{0	S282		20160201_Debelyy_8080-SCX3.15497.15497.3	4031.39	(L)
282	1	323	947.458	3	2840.36	2840.37	-4.15	{MPTMRR]	>gi|767930	0	6	[NmGMIVINEGSLDVEDR]	>gi|767930	705	721	{0	S715		20150415_Debelyy_7263_SCX-frct-FT-2ul.18627.18627.3	2924.46	(H)
147	1	298	1084.88	3	3252.63	3252.64	-3.19	{MPTMR]	>gi|767930	0	5	[GAQLRNTQWVHGIVVYTGHDTK]	>gi|767930	254	275	{0	Y269		20150206_Debelyy_7263-d10x-2ul-140min.44031.44031.3	0]=6819.4122	(L)
147	1	293	1084.88	3	3252.63	3252.64	-3.19	{MPTMR]	>gi|767930	0	5	[GAQLRNTQWVHGIVVYTGHDTK]	>gi|767930	254	275	{0	T270		20150206_Debelyy_7263-d10x-2ul-140min.44031.44031.3	0]=6819.4122	(L)
147	1	275	1084.88	3	3252.63	3252.64	-3.19	{MPTMR]	>gi|767930	0	5	[GAQLRNTQWVHGIVVYTGHDTK]	>gi|767930	254	275	{0	T274		20150206_Debelyy_7263-d10x-2ul-140min.44031.44031.3	0]=6819.4122	(L)
147	3	198	1516.78	3	4548.32	4548.32	0.42	[LLKK]	>gi|767930	701	704	[WJIGLYNVmFTAmPPLTLGIFERSJRKENMLK]	>gi|767930	898	929	K704	T908		20150206_Debelyy_7263-d10x-2ul-140min.23182.23182.3	0]=4090.2771	(L)
147	3	155	1516.78	3	4548.32	4548.32	0.42	[LLKK]	>gi|767930	701	704	[WJIGLYNVmFTAmPPLTLGIFERSJRKENMLK]	>gi|767930	898	929	K703	Y903		20150206_Debelyy_7263-d10x-2ul-140min.23182.23182.3	0]=4090.2771	(L)
227	1	312	1144.08	2	2287.14	2287.14	4.18	[ISGR]	>gi|767930	215	218	[SRAEGYEKTDDVSEK]	>gi|767930	13	27	S216	K20		20150807_Debelyy-M-7678-25.9412.9412.2	2781.91	(H)
227	2	303	1144.08	2	2287.15	2287.14	4.82	[ISGR]	>gi|767930	215	218	[SRAEGYEKTDDVSEK]	>gi|767930	13	27	S216	K20		20150807_Debelyy-M-7678-25.9407.9407.2	2780.88	(H)
227	4	236	665.68	3	1995.03	1995.03	-2.18	{MPTMR]	>gi|767930	0	5	[AVEGTRETLSR]	>gi|767930	722	732	{0	T726		20150807_Debelyy-M-7678-80.7785.7785.3	2515.33	(H)
227	4	236	665.68	3	1995.03	1995.03	-2.18	{MPTMR]	>gi|767930	0	5	[AVEGTRETLSR]	>gi|767930	722	732	{0	T729		20150807_Debelyy-M-7678-80.7785.7785.3	2515.33	(H)
201	3	243	914.495	3	2741.47	2741.46	3.33	[HSGK]	>gi|767930	323	326	[YKEITLKHLEQFATEGLR]	>gi|767930	588	605	S324	K594	3	20151202_Debelyy_7987-dil10x-6ul-140min.25671.25671.3	7116.59	(L)
201	3	224	914.495	3	2741.47	2741.46	3.33	[HSGK]	>gi|767930	323	326	[YKEITLKHLEQFATEGLR]	>gi|767930	588	605	S324	K589	3	20151202_Debelyy_7987-dil10x-6ul-140min.25671.25671.3	7116.59	(L)
204	1	240	673.579	4	2691.29	2691.3	-1.05	[AVEGTR]	>gi|767930	722	727	[TDDVSEKTSLADQEEVR]	>gi|767930	21	37	T726	K27	1	20150505_Debelyy_7441-2ul.11613.11613.4	3898.87	(L)
163	1	298	1084.88	3	3252.63	3252.64	-3.19	{MPTMR]	>gi|767930	0	5	[GAQLRNTQWVHGIVVYTGHDTK]	>gi|767930	254	275	{0	Y269		20150206_Debelyy_7263-d10x-2ul-140min.44031.44031.3	0]=6819.4122	(L)
163	1	293	1084.88	3	3252.63	3252.64	-3.19	{MPTMR]	>gi|767930	0	5	[GAQLRNTQWVHGIVVYTGHDTK]	>gi|767930	254	275	{0	T270		20150206_Debelyy_7263-d10x-2ul-140min.44031.44031.3	0]=6819.4122	(L)
163	1	275	1084.88	3	3252.63	3252.64	-3.19	{MPTMR]	>gi|767930	0	5	[GAQLRNTQWVHGIVVYTGHDTK]	>gi|767930	254	275	{0	T274		20150206_Debelyy_7263-d10x-2ul-140min.44031.44031.3	0]=6819.4122	(L)
163	3	198	1516.78	3	4548.32	4548.32	0.42	[LLKK]	>gi|767930	701	704	[WJIGLYNVmFTAmPPLTLGIFERSJRKENMLK]	>gi|767930	898	929	K703	T908		20150206_Debelyy_7263-d10x-2ul-140min.23182.23182.3	0]=4090.2771	(L)
322	1	426	503.927	3	1509.77	1509.77	-2.08	{MPTmR]	>gi|767930	0	5	[LSNVER]	>gi|767930	287	292	{0	S288		20150922_Debelyy_7778-dil10x-2ul-140min.15053.15053.3	4587.71	(H)
HsDrs2p_BS3
Ions from a single experiment or merged file that were just interpreted in different ways are counted only once; lines not to be considered for the statistics are in light grey
FDR<0.05	Nr.	Score	m/z	z	M+H+	calc.	Dev.	Peptide(1)	Protein(1)	From(1)	To(1)	Peptide(2)	Protein(2)	From(1)	To(2)	Site(1)	Site(2)	Rank	Scan	RT	Misc.
67	2	85	481.284	3	1441.84	1441.84	-3.27	[HSGK]	>gi|767930	323	326	[KQTQVLR]	>gi|767930	133	139	S324	K133		20160201_Debelyy_8080-FT.22165.22165.3	6562.65	(H)
67	1	131	481.284	3	1441.84	1441.84	-4.13	[HSGK]	>gi|767930	323	326	[KQTQVLR]	>gi|767930	133	139	S324	K133		20160201_Debelyy_8080-FT.21933.21933.3	6501.52	(H)
322	1	426	503.927	3	1509.77	1509.77	-2.08	{MPTmR]	>gi|767930	0	5	[LSNVER]	>gi|767930	287	292	{0	S288		20150922_Debelyy_7778-dil10x-2ul-140min.15053.15053.3	4587.71	(H)
322	1	426	503.927	3	1509.77	1509.77	-2.08	{MPTmR]	>gi|767930	0	5	[LSNVER]	>gi|767930	287	292	{0	S288		20150922_Debelyy_7778-dil10x-2ul-140min.15053.15053.3	4587.71	(H)
227	4	236	665.68	3	1995.03	1995.03	-2.18	{MPTMR]	>gi|767930	0	5	[AVEGTRETLSR]	>gi|767930	722	732	{0	T726		20150807_Debelyy-M-7678-80.7785.7785.3	2515.33	(H)
227	4	236	665.68	3	1995.03	1995.03	-2.18	{MPTMR]	>gi|767930	0	5	[AVEGTRETLSR]	>gi|767930	722	732	{0	T729		20150807_Debelyy-M-7678-80.7785.7785.3	2515.33	(H)
204	1	240	673.579	4	2691.29	2691.3	-1.05	[AVEGTR]	>gi|767930	722	727	[TDDVSEKTSLADQEEVR]	>gi|767930	21	37	T726	K27	1	20150505_Debelyy_7441-2ul.11613.11613.4	3898.87	(L)
139	2	144	715.372	3	2144.1	2144.1	-1.14	{MPTMRR]	>gi|767930	0	6	[LMQNSTSPPLK]	>gi|767930	276	286	{0	S280		20160201_Debelyy_8080-SCX3.15497.15497.3	4031.39	(L)
139	2	144	715.372	3	2144.1	2144.1	-1.14	{MPTMRR]	>gi|767930	0	6	[LMQNSTSPPLK]	>gi|767930	276	286	{0	T281		20160201_Debelyy_8080-SCX3.15497.15497.3	4031.39	(L)
139	2	144	715.372	3	2144.1	2144.1	-1.14	{MPTMRR]	>gi|767930	0	6	[LMQNSTSPPLK]	>gi|767930	276	286	{0	S282		20160201_Debelyy_8080-SCX3.15497.15497.3	4031.39	(L)
107	1	161	802.437	2	1603.87	1603.87	-3.91	[TVSEIR]	>gi|767930	7	12	[KENMLK]	>gi|767930	924	929	T7	K924		20150415_Debelyy_7263_SCX-frct-75-2ul.6889.6889.2	1724.19	(L)
201	3	224	914.495	3	2741.47	2741.46	3.33	[HSGK]	>gi|767930	323	326	[YKEITLKHLEQFATEGLR]	>gi|767930	588	605	S324	K589	3	20151202_Debelyy_7987-dil10x-6ul-140min.25671.25671.3	7116.59	(L)
201	3	243	914.495	3	2741.47	2741.46	3.33	[HSGK]	>gi|767930	323	326	[YKEITLKHLEQFATEGLR]	>gi|767930	588	605	S324	K594	3	20151202_Debelyy_7987-dil10x-6ul-140min.25671.25671.3	7116.59	(L)
282	1	323	947.458	3	2840.36	2840.37	-4.15	{MPTMRR]	>gi|767930	0	6	[NmGMIVINEGSLDVEDR]	>gi|767930	705	721	{0	S715		20150415_Debelyy_7263_SCX-frct-FT-2ul.18627.18627.3	2924.46	(H)
147	1	275	1084.88	3	3252.63	3252.64	-3.19	{MPTMR]	>gi|767930	0	5	[GAQLRNTQWVHGIVVYTGHDTK]	>gi|767930	254	275	{0	T274		20150206_Debelyy_7263-d10x-2ul-140min.44031.44031.3	0]=6819.4122	(L)
163	1	275	1084.88	3	3252.63	3252.64	-3.19	{MPTMR]	>gi|767930	0	5	[GAQLRNTQWVHGIVVYTGHDTK]	>gi|767930	254	275	{0	T274		20150206_Debelyy_7263-d10x-2ul-140min.44031.44031.3	0]=6819.4122	(L)
147	1	293	1084.88	3	3252.63	3252.64	-3.19	{MPTMR]	>gi|767930	0	5	[GAQLRNTQWVHGIVVYTGHDTK]	>gi|767930	254	275	{0	T270		20150206_Debelyy_7263-d10x-2ul-140min.44031.44031.3	0]=6819.4122	(L)
163	1	293	1084.88	3	3252.63	3252.64	-3.19	{MPTMR]	>gi|767930	0	5	[GAQLRNTQWVHGIVVYTGHDTK]	>gi|767930	254	275	{0	T270		20150206_Debelyy_7263-d10x-2ul-140min.44031.44031.3	0]=6819.4122	(L)
147	1	298	1084.88	3	3252.63	3252.64	-3.19	{MPTMR]	>gi|767930	0	5	[GAQLRNTQWVHGIVVYTGHDTK]	>gi|767930	254	275	{0	Y269		20150206_Debelyy_7263-d10x-2ul-140min.44031.44031.3	0]=6819.4122	(L)
163	1	298	1084.88	3	3252.63	3252.64	-3.19	{MPTMR]	>gi|767930	0	5	[GAQLRNTQWVHGIVVYTGHDTK]	>gi|767930	254	275	{0	Y269		20150206_Debelyy_7263-d10x-2ul-140min.44031.44031.3	0]=6819.4122	(L)
227	1	312	1144.08	2	2287.14	2287.14	4.18	[ISGR]	>gi|767930	215	218	[SRAEGYEKTDDVSEK]	>gi|767930	13	27	S216	K20		20150807_Debelyy-M-7678-25.9412.9412.2	2781.91	(H)
227	2	303	1144.08	2	2287.15	2287.14	4.82	[ISGR]	>gi|767930	215	218	[SRAEGYEKTDDVSEK]	>gi|767930	13	27	S216	K20		20150807_Debelyy-M-7678-25.9407.9407.2	2780.88	(H)
147	3	155	1516.78	3	4548.32	4548.32	0.42	[LLKK]	>gi|767930	701	704	[WJIGLYNVmFTAmPPLTLGIFERSJRKENMLK]	>gi|767930	898	929	K703	Y903		20150206_Debelyy_7263-d10x-2ul-140min.23182.23182.3	0]=4090.2771	(L)
147	3	198	1516.78	3	4548.32	4548.32	0.42	[LLKK]	>gi|767930	701	704	[WJIGLYNVmFTAmPPLTLGIFERSJRKENMLK]	>gi|767930	898	929	K704	T908		20150206_Debelyy_7263-d10x-2ul-140min.23182.23182.3	0]=4090.2771	(L)
163	3	198	1516.78	3	4548.32	4548.32	0.42	[LLKK]	>gi|767930	701	704	[WJIGLYNVmFTAmPPLTLGIFERSJRKENMLK]	>gi|767930	898	929	K703	T908		20150206_Debelyy_7263-d10x-2ul-140min.23182.23182.3	0]=4090.2771	(L)
HsDrs2p_BS3
Ions from a single experiment or merged file that were just interpreted in different ways are counted only once; lines not to be considered for the statistics are in light grey
FDR<0.05	Nr.	Score	m/z	z	M+H+	calc.	Dev.	Peptide(1)	Protein(1)	From(1)	To(1)	Peptide(2)	Protein(2)	From(1)	To(2)	Site(1)	Site(2)	Rank	Scan	RT	Misc.
67	2	85	481.284	3	1441.84	1441.84	-3.27	[HSGK]	>gi|767930	323	326	[KQTQVLR]	>gi|767930	133	139	S324	K133		20160201_Debelyy_8080-FT.22165.22165.3	6562.65	(H)
67	1	131	481.284	3	1441.84	1441.84	-4.13	[HSGK]	>gi|767930	323	326	[KQTQVLR]	>gi|767930	133	139	S324	K133		20160201_Debelyy_8080-FT.21933.21933.3	6501.52	(H)
322	1	426	503.927	3	1509.77	1509.77	-2.08	{MPTmR]	>gi|767930	1	5	[LSNVER]	>gi|767930	287	292	{0	S288		20150922_Debelyy_7778-dil10x-2ul-140min.15053.15053.3	4587.71	(H)
227	4	236	665.68	3	1995.03	1995.03	-2.18	{MPTMR]	>gi|767930	1	5	[AVEGTRETLSR]	>gi|767930	722	732	{0	T726		20150807_Debelyy-M-7678-80.7785.7785.3	2515.33	(H)
204	1	240	673.579	4	2691.29	2691.3	-1.05	[AVEGTR]	>gi|767930	722	727	[TDDVSEKTSLADQEEVR]	>gi|767930	21	37	T726	K27	1	20150505_Debelyy_7441-2ul.11613.11613.4	3898.87	(L)
139	2	144	715.372	3	2144.1	2144.1	-1.14	{MPTMRR]	>gi|767930	1	6	[LMQNSTSPPLK]	>gi|767930	276	286	{0	S280		20160201_Debelyy_8080-SCX3.15497.15497.3	4031.39	(L)
107	1	161	802.437	2	1603.87	1603.87	-3.91	[TVSEIR]	>gi|767930	7	12	[KENMLK]	>gi|767930	924	929	T7	K924		20150415_Debelyy_7263_SCX-frct-75-2ul.6889.6889.2	1724.19	(L)
201	3	224	914.495	3	2741.47	2741.46	3.33	[HSGK]	>gi|767930	323	326	[YKEITLKHLEQFATEGLR]	>gi|767930	588	605	S324	K589	3	20151202_Debelyy_7987-dil10x-6ul-140min.25671.25671.3	7116.59	(L)
282	1	323	947.458	3	2840.36	2840.37	-4.15	{MPTMRR]	>gi|767930	1	6	[NmGMIVINEGSLDVEDR]	>gi|767930	705	721	{0	S715		20150415_Debelyy_7263_SCX-frct-FT-2ul.18627.18627.3	2924.46	(H)
147	1	275	1084.88	3	3252.63	3252.64	-3.19	{MPTMR]	>gi|767930	1	5	[GAQLRNTQWVHGIVVYTGHDTK]	>gi|767930	254	275	{0	T274		20150206_Debelyy_7263-d10x-2ul-140min.44031.44031.3	0]=6819.4122	(L)
227	1	312	1144.08	2	2287.14	2287.14	4.18	[ISGR]	>gi|767930	215	218	[SRAEGYEKTDDVSEK]	>gi|767930	13	27	S216	K20		20150807_Debelyy-M-7678-25.9412.9412.2	2781.91	(H)
227	2	303	1144.08	2	2287.15	2287.14	4.82	[ISGR]	>gi|767930	215	218	[SRAEGYEKTDDVSEK]	>gi|767930	13	27	S216	K20		20150807_Debelyy-M-7678-25.9407.9407.2	2780.88	(H)
147	3	155	1516.78	3	4548.32	4548.32	0.42	[LLKK]	>gi|767930	701	704	[WJIGLYNVmFTAmPPLTLGIFERSJRKENMLK]	>gi|767930	898	929	K703	Y903		20150206_Debelyy_7263-d10x-2ul-140min.23182.23182.3	0]=4090.2771	(L)
								Number of aa/peptide 1				Number of aa/peptide 2
								4				7
								4				7
								5				6
								5				11
								6				17
								6				11
								6				6
								4				18
								6				17
								5				22
								4				15
								4				15
								4				32
HsDrs2p_EDC
FDR<0.05	Nr.	Score	m/z	z	M+H+	calc.	Dev.	Peptide(1)	Protein(1)	From(1)	To(1)	Peptide(2)	Protein(2)	From(1)	To(2)	Site(1)	Site(2)	Rank	Scan	RT
173	1	176	678.988	3	2034.95	2034.95	-0.82	{MPTMR]	>gi|767930	1	5	[ISGRIEJESPNR]	>gi|767930	215	226	{0	E222		17100	5233
173	1	247	1251.96	3	3753.86	3753.88	-4.59	[AYDTTK]	>gi|767930	1160	1165	[ETLSRHJTTLGDALRKENDFALIIDGK]	>gi|767930	728	754	D1162	K743	1	26091	7214
91	2	103	721.316	2	1441.63	1441.63	-2.9	{mPTmR]	>gi|767930	1	5	[TDDVSEK]	>gi|767930	21	27	{0	D23		20160201_Debelyy_8078-SCX2.11895.11895.2	3278.59
136	1	171	660.84	2	1320.67	1320.68	-2.57	{MPTMR]	>gi|767930	1	5	[TVSEIR]	>gi|767930	7	12	{0	E10		20160201_Debelyy_8078-SCX4.5479.5479.2	1783.62
158	3	229	583.001	3	1746.99	1746.99	0.04	[LLKK]	>gi|767930	701	704	[DVDSLmRISGR]	>gi|767930	208	218	K703	D210		20160201_Debelyy_8078-SCX5.5134.5134.3	1711.7
183	3	185	651.361	2	1301.71	1301.72	-2.16	[EGDK]	>gi|767930	495	498	[KQTQVLR]	>gi|767930	133	139	E495	K133		20151202_Debelyy_7988-dil10x-6ul-140min.9740.9740.2	3326.22
								Number of aa/peptide 1				Number of aa/peptide 2
								5				12
								6				27
								5				7
								5				6
								4				11
								4				7

## Sheet: HsNo1p
HsNeo1p_BS3
FDR<0.05	Nr.	Score	m/z	z	M+H+	calc.	Dev.	Peptide(1)	Protein(1)	From(1)	To(1)	Peptide(2)	Protein(2)	From(1)	To(2)	Site(1)	Site(2)	Rank	Scan	RT	Misc.
235	1	466	587.635	3	1760.89	1760.89	-0.09	[KSVSSR]	>gi|115527	535	540	[JEEKHPR]	>gi|115527	126	132	S538	K129		20160201_Debelyy_8080-SCX6.28626.28626.3	6446.94	(H)
235	1	297	587.635	3	1760.89	1760.89	-0.09	[KSVSSR]	>gi|115527	535	540	[JEEKHPR]	>gi|115527	126	132	K535	K129		20160201_Debelyy_8080-SCX6.28626.28626.3	6446.94	(H)
235	1	297	587.635	3	1760.89	1760.89	-0.09	[KSVSSR]	>gi|115527	535	540	[JEEKHPR]	>gi|115527	126	132	S536	K129		20160201_Debelyy_8080-SCX6.28626.28626.3	6446.94	(H)
155	1	168	472.787	2	944.566	944.566	0.24	[LAS}	>gi|115527	1134	1137	[KELK]	>gi|115527	111	114	S1136	K111		20150828_Debelyy_7720-d20x-1ul-140min.17961.17961.2	5506.17	(L)
104	3	110	594.353	3	1781.05	1781.05	-3.37	[SLSFK]	>gi|115527	1007	1011	[ARIMQRKR]	>gi|115527	75	82	S1009	K81		20150415_Debelyy_7263_SCX-frct-75-2ul.14509.14509.3	2693.9	(H)
100	3	150	636.348	3	1907.03	1907.04	-4.63	[KSVSSR]	>gi|115527	535	540	[TSTIPEELGR]	>gi|115527	452	461	K535	T452		20150415_Debelyy_7263_SCX-frct-200-2ul.11368.11368.3	2835.11	(H)
100	3	150	636.348	3	1907.03	1907.04	-4.63	[KSVSSR]	>gi|115527	535	540	[TSTIPEELGR]	>gi|115527	452	461	K535	S453		20150415_Debelyy_7263_SCX-frct-200-2ul.11368.11368.3	2835.11	(H)
100	3	150	636.348	3	1907.03	1907.04	-4.63	[KSVSSR]	>gi|115527	535	540	[TSTIPEELGR]	>gi|115527	452	461	K535	T454		20150415_Debelyy_7263_SCX-frct-200-2ul.11368.11368.3	2835.11	(H)
70	1	196	1251.96	3	3753.86	3753.88	-4.92	[ELKAR]	>gi|115527	112	116	[DSYSQMQSQAGGNNTGSTPLRKAQSSAPK]	>gi|115527	504	532	K114	Y506		20150415_Debelyy_7263_SCX-frct-FT-2ul.19266.19266.3	2992.13	(H)
70	1	195	1251.96	3	3753.86	3753.88	-4.92	[ELKAR]	>gi|115527	112	116	[DSYSQMQSQAGGNNTGSTPLRKAQSSAPK]	>gi|115527	504	532	K114	S505		20150415_Debelyy_7263_SCX-frct-FT-2ul.19266.19266.3	2992.13	(H)
70	1	195	1251.96	3	3753.86	3753.88	-4.92	[ELKAR]	>gi|115527	112	116	[DSYSQMQSQAGGNNTGSTPLRKAQSSAPK]	>gi|115527	504	532	K114	S507		20150415_Debelyy_7263_SCX-frct-FT-2ul.19266.19266.3	2992.13	(H)
70	1	146	1251.96	3	3753.86	3753.88	-4.92	[ELKAR]	>gi|115527	112	116	[DSYSQMQSQAGGNNTGSTPLRKAQSSAPK]	>gi|115527	504	532	K114	S511		20150415_Debelyy_7263_SCX-frct-FT-2ul.19266.19266.3	2992.13	(H)
70	1	144	1251.96	3	3753.86	3753.88	-4.92	[ELKAR]	>gi|115527	112	116	[DSYSQMQSQAGGNNTGSTPLRKAQSSAPK]	>gi|115527	504	532	K114	S520		20150415_Debelyy_7263_SCX-frct-FT-2ul.19266.19266.3	2992.13	(H)
70	1	143	1251.96	3	3753.86	3753.88	-4.92	[ELKAR]	>gi|115527	112	116	[DSYSQMQSQAGGNNTGSTPLRKAQSSAPK]	>gi|115527	504	532	K114	T521		20150415_Debelyy_7263_SCX-frct-FT-2ul.19266.19266.3	2992.13	(H)
70	1	106	1251.96	3	3753.86	3753.88	-4.92	[ELKAR]	>gi|115527	112	116	[DSYSQMQSQAGGNNTGSTPLRKAQSSAPK]	>gi|115527	504	532	K114	T518		20150415_Debelyy_7263_SCX-frct-FT-2ul.19266.19266.3	2992.13	(H)
58	2	84	495.959	3	1485.86	1485.86	0.01	[KELK]	>gi|115527	111	114	[NSIKNQK]	>gi|115527	133	139	K111	K136		20160201_Debelyy_8080-FT.22102.22102.3	6545.77	(L)
58	3	75	491.298	3	1471.88	1471.88	-3.18	[KKELK]	>gi|115527	110	114	[DLTKGR]	>gi|115527	1001	1006	K110	T1003		20160201_Debelyy_8080-FT.23428.23428.3	6891.3	(L)
58	3	75	491.298	3	1471.88	1471.88	-3.18	[KKELK]	>gi|115527	110	114	[DLTKGR]	>gi|115527	1001	1006	K110	K1004		20160201_Debelyy_8080-FT.23428.23428.3	6891.3	(L)
58	3	75	491.298	3	1471.88	1471.88	-3.18	[KKELK]	>gi|115527	110	114	[DLTKGR]	>gi|115527	1001	1006	K111	T1003		20160201_Debelyy_8080-FT.23428.23428.3	6891.3	(L)
58	3	75	491.298	3	1471.88	1471.88	-3.18	[KKELK]	>gi|115527	110	114	[DLTKGR]	>gi|115527	1001	1006	K111	K1004		20160201_Debelyy_8080-FT.23428.23428.3	6891.3	(L)
98	4	140	760.466	2	1519.92	1519.92	2.16	[SLSFK]	>gi|115527	1007	1011	[RKKELK]	>gi|115527	109	114	S1009	K111		20160201_Debelyy_8080-SCX3.12769.12769.2	3426.45	(L)
98	6	98	522.308	2	1043.61	1043.61	0.25	[LAS}	>gi|115527	1134	1137	[ELKAR]	>gi|115527	112	116	S1136	K114		20160201_Debelyy_8080-SCX3.10869.10869.2	3004.3	(L)
174	2	211	472.787	2	944.566	944.566	-0.41	[LAS}	>gi|115527	1134	1137	[KELK]	>gi|115527	111	114	S1136	K111		20160201_Debelyy_8080-SCX4.19648.19648.2	4434.53	(L)
206	1	466	587.635	3	1760.89	1760.89	-0.09	[KSVSSR]	>gi|115527	535	540	[JEEKHPR]	>gi|115527	126	132	S538	K129		20160201_Debelyy_8080-SCX6.28626.28626.3	6446.94	(H)
146	1	205	522.957	3	1566.86	1566.86	-0.38	[NSYK]	>gi|115527	923	926	[VRKSVSSR]	>gi|115527	533	540	S924	K535		20160201_Debelyy_8080-SCX7.22505.22505.3	5332.38	(L)
146	1	146	522.957	3	1566.86	1566.86	-0.38	[NSYK]	>gi|115527	923	926	[VRKSVSSR]	>gi|115527	533	540	Y925	K535		20160201_Debelyy_8080-SCX7.22505.22505.3	5332.38	(L)
146	2	180	587.634	3	1760.89	1760.89	-1.15	[KSVSSR]	>gi|115527	535	540	[JEEKHPR]	>gi|115527	126	132	S538	K129		20160201_Debelyy_8080-SCX7.28350.28350.3	6437.53	(H)
146	2	180	587.634	3	1760.89	1760.89	-1.15	[KSVSSR]	>gi|115527	535	540	[JEEKHPR]	>gi|115527	126	132	S539	K129		20160201_Debelyy_8080-SCX7.28350.28350.3	6437.53	(H)
146	2	162	587.634	3	1760.89	1760.89	-1.15	[KSVSSR]	>gi|115527	535	540	[JEEKHPR]	>gi|115527	126	132	K535	K129		20160201_Debelyy_8080-SCX7.28350.28350.3	6437.53	(H)
146	2	162	587.634	3	1760.89	1760.89	-1.15	[KSVSSR]	>gi|115527	535	540	[JEEKHPR]	>gi|115527	126	132	S536	K129		20160201_Debelyy_8080-SCX7.28350.28350.3	6437.53	(H)
HsNeo1p_BS3
Ions from a single experiment or merged file that were just interpreted in different ways are counted only once; lines not to be considered for the statistics are in light grey
FDR<0.05	Nr.	Score	m/z	z	M+H+	calc.	Dev.	Peptide(1)	Protein(1)	From(1)	To(1)	Peptide(2)	Protein(2)	From(1)	To(2)	Site(1)	Site(2)	Rank	Scan	RT	Misc.
155	1	168	472.787	2	944.566	944.566	0.24	[LAS}	>gi|115527	1134	1137	[KELK]	>gi|115527	111	114	S1136	K111		20150828_Debelyy_7720-d20x-1ul-140min.17961.17961.2	5506.17	(L)
174	2	211	472.787	2	944.566	944.566	-0.41	[LAS}	>gi|115527	1134	1137	[KELK]	>gi|115527	111	114	S1136	K111		20160201_Debelyy_8080-SCX4.19648.19648.2	4434.53	(L)
58	3	75	491.298	3	1471.88	1471.88	-3.18	[KKELK]	>gi|115527	110	114	[DLTKGR]	>gi|115527	1001	1006	K110	T1003		20160201_Debelyy_8080-FT.23428.23428.3	6891.3	(L)
58	3	75	491.298	3	1471.88	1471.88	-3.18	[KKELK]	>gi|115527	110	114	[DLTKGR]	>gi|115527	1001	1006	K110	K1004		20160201_Debelyy_8080-FT.23428.23428.3	6891.3	(L)
58	3	75	491.298	3	1471.88	1471.88	-3.18	[KKELK]	>gi|115527	110	114	[DLTKGR]	>gi|115527	1001	1006	K111	T1003		20160201_Debelyy_8080-FT.23428.23428.3	6891.3	(L)
58	3	75	491.298	3	1471.88	1471.88	-3.18	[KKELK]	>gi|115527	110	114	[DLTKGR]	>gi|115527	1001	1006	K111	K1004		20160201_Debelyy_8080-FT.23428.23428.3	6891.3	(L)
58	2	84	495.959	3	1485.86	1485.86	0.01	[KELK]	>gi|115527	111	114	[NSIKNQK]	>gi|115527	133	139	K111	K136		20160201_Debelyy_8080-FT.22102.22102.3	6545.77	(L)
98	6	98	522.308	2	1043.61	1043.61	0.25	[LAS}	>gi|115527	1134	1137	[ELKAR]	>gi|115527	112	116	S1136	K114		20160201_Debelyy_8080-SCX3.10869.10869.2	3004.3	(L)
146	1	146	522.957	3	1566.86	1566.86	-0.38	[NSYK]	>gi|115527	923	926	[VRKSVSSR]	>gi|115527	533	540	Y925	K535		20160201_Debelyy_8080-SCX7.22505.22505.3	5332.38	(L)
146	1	205	522.957	3	1566.86	1566.86	-0.38	[NSYK]	>gi|115527	923	926	[VRKSVSSR]	>gi|115527	533	540	S924	K535		20160201_Debelyy_8080-SCX7.22505.22505.3	5332.38	(L)
146	2	162	587.634	3	1760.89	1760.89	-1.15	[KSVSSR]	>gi|115527	535	540	[JEEKHPR]	>gi|115527	126	132	K535	K129		20160201_Debelyy_8080-SCX7.28350.28350.3	6437.53	(H)
146	2	162	587.634	3	1760.89	1760.89	-1.15	[KSVSSR]	>gi|115527	535	540	[JEEKHPR]	>gi|115527	126	132	S536	K129		20160201_Debelyy_8080-SCX7.28350.28350.3	6437.53	(H)
146	2	180	587.634	3	1760.89	1760.89	-1.15	[KSVSSR]	>gi|115527	535	540	[JEEKHPR]	>gi|115527	126	132	S538	K129		20160201_Debelyy_8080-SCX7.28350.28350.3	6437.53	(H)
146	2	180	587.634	3	1760.89	1760.89	-1.15	[KSVSSR]	>gi|115527	535	540	[JEEKHPR]	>gi|115527	126	132	S539	K129		20160201_Debelyy_8080-SCX7.28350.28350.3	6437.53	(H)
235	1	297	587.635	3	1760.89	1760.89	-0.09	[KSVSSR]	>gi|115527	535	540	[JEEKHPR]	>gi|115527	126	132	K535	K129		20160201_Debelyy_8080-SCX6.28626.28626.3	6446.94	(H)
235	1	297	587.635	3	1760.89	1760.89	-0.09	[KSVSSR]	>gi|115527	535	540	[JEEKHPR]	>gi|115527	126	132	S536	K129		20160201_Debelyy_8080-SCX6.28626.28626.3	6446.94	(H)
235	1	466	587.635	3	1760.89	1760.89	-0.09	[KSVSSR]	>gi|115527	535	540	[JEEKHPR]	>gi|115527	126	132	S538	K129		20160201_Debelyy_8080-SCX6.28626.28626.3	6446.94	(H)
206	1	466	587.635	3	1760.89	1760.89	-0.09	[KSVSSR]	>gi|115527	535	540	[JEEKHPR]	>gi|115527	126	132	S538	K129		20160201_Debelyy_8080-SCX6.28626.28626.3	6446.94	(H)
104	3	110	594.353	3	1781.05	1781.05	-3.37	[SLSFK]	>gi|115527	1007	1011	[ARIMQRKR]	>gi|115527	75	82	S1009	K81		20150415_Debelyy_7263_SCX-frct-75-2ul.14509.14509.3	2693.9	(H)
100	3	150	636.348	3	1907.03	1907.04	-4.63	[KSVSSR]	>gi|115527	535	540	[TSTIPEELGR]	>gi|115527	452	461	K535	T452		20150415_Debelyy_7263_SCX-frct-200-2ul.11368.11368.3	2835.11	(H)
100	3	150	636.348	3	1907.03	1907.04	-4.63	[KSVSSR]	>gi|115527	535	540	[TSTIPEELGR]	>gi|115527	452	461	K535	S453		20150415_Debelyy_7263_SCX-frct-200-2ul.11368.11368.3	2835.11	(H)
100	3	150	636.348	3	1907.03	1907.04	-4.63	[KSVSSR]	>gi|115527	535	540	[TSTIPEELGR]	>gi|115527	452	461	K535	T454		20150415_Debelyy_7263_SCX-frct-200-2ul.11368.11368.3	2835.11	(H)
98	4	140	760.466	2	1519.92	1519.92	2.16	[SLSFK]	>gi|115527	1007	1011	[RKKELK]	>gi|115527	109	114	S1009	K111		20160201_Debelyy_8080-SCX3.12769.12769.2	3426.45	(L)
70	1	106	1251.96	3	3753.86	3753.88	-4.92	[ELKAR]	>gi|115527	112	116	[DSYSQMQSQAGGNNTGSTPLRKAQSSAPK]	>gi|115527	504	532	K114	T518		20150415_Debelyy_7263_SCX-frct-FT-2ul.19266.19266.3	2992.13	(H)
70	1	143	1251.96	3	3753.86	3753.88	-4.92	[ELKAR]	>gi|115527	112	116	[DSYSQMQSQAGGNNTGSTPLRKAQSSAPK]	>gi|115527	504	532	K114	T521		20150415_Debelyy_7263_SCX-frct-FT-2ul.19266.19266.3	2992.13	(H)
70	1	144	1251.96	3	3753.86	3753.88	-4.92	[ELKAR]	>gi|115527	112	116	[DSYSQMQSQAGGNNTGSTPLRKAQSSAPK]	>gi|115527	504	532	K114	S520		20150415_Debelyy_7263_SCX-frct-FT-2ul.19266.19266.3	2992.13	(H)
70	1	146	1251.96	3	3753.86	3753.88	-4.92	[ELKAR]	>gi|115527	112	116	[DSYSQMQSQAGGNNTGSTPLRKAQSSAPK]	>gi|115527	504	532	K114	S511		20150415_Debelyy_7263_SCX-frct-FT-2ul.19266.19266.3	2992.13	(H)
70	1	195	1251.96	3	3753.86	3753.88	-4.92	[ELKAR]	>gi|115527	112	116	[DSYSQMQSQAGGNNTGSTPLRKAQSSAPK]	>gi|115527	504	532	K114	S505		20150415_Debelyy_7263_SCX-frct-FT-2ul.19266.19266.3	2992.13	(H)
70	1	195	1251.96	3	3753.86	3753.88	-4.92	[ELKAR]	>gi|115527	112	116	[DSYSQMQSQAGGNNTGSTPLRKAQSSAPK]	>gi|115527	504	532	K114	S507		20150415_Debelyy_7263_SCX-frct-FT-2ul.19266.19266.3	2992.13	(H)
70	1	196	1251.96	3	3753.86	3753.88	-4.92	[ELKAR]	>gi|115527	112	116	[DSYSQMQSQAGGNNTGSTPLRKAQSSAPK]	>gi|115527	504	532	K114	Y506		20150415_Debelyy_7263_SCX-frct-FT-2ul.19266.19266.3	2992.13	(H)
HsNeo1p_BS3
Ions not to be considered for statistics are removed
FDR<0.05	Nr.	Score	m/z	z	M+H+	calc.	Dev.	Peptide(1)	Protein(1)	From(1)	To(1)	Peptide(2)	Protein(2)	From(1)	To(2)	Site(1)	Site(2)	Rank	Scan	RT	Misc.
155	1	168	472.787	2	944.566	944.566	0.24	[LAS}	>gi|115527	1134	1137	[KELK]	>gi|115527	111	114	S1136	K111		20150828_Debelyy_7720-d20x-1ul-140min.17961.17961.2	5506.17	(L)
174	2	211	472.787	2	944.566	944.566	-0.41	[LAS}	>gi|115527	1134	1137	[KELK]	>gi|115527	111	114	S1136	K111		20160201_Debelyy_8080-SCX4.19648.19648.2	4434.53	(L)
58	3	75	491.298	3	1471.88	1471.88	-3.18	[KKELK]	>gi|115527	110	114	[DLTKGR]	>gi|115527	1001	1006	K110	T1003		20160201_Debelyy_8080-FT.23428.23428.3	6891.3	(L)
58	3	75	491.298	3	1471.88	1471.88	-3.18	[KKELK]	>gi|115527	110	114	[DLTKGR]	>gi|115527	1001	1006	K111	K1004		20160201_Debelyy_8080-FT.23428.23428.3	6891.3	(L)
58	2	84	495.959	3	1485.86	1485.86	0.01	[KELK]	>gi|115527	111	114	[NSIKNQK]	>gi|115527	133	139	K111	K136		20160201_Debelyy_8080-FT.22102.22102.3	6545.77	(L)
98	6	98	522.308	2	1043.61	1043.61	0.25	[LAS}	>gi|115527	1134	1137	[ELKAR]	>gi|115527	112	116	S1136	K114		20160201_Debelyy_8080-SCX3.10869.10869.2	3004.3	(L)
146	1	146	522.957	3	1566.86	1566.86	-0.38	[NSYK]	>gi|115527	923	926	[VRKSVSSR]	>gi|115527	533	540	Y925	K535		20160201_Debelyy_8080-SCX7.22505.22505.3	5332.38	(L)
146	2	162	587.634	3	1760.89	1760.89	-1.15	[KSVSSR]	>gi|115527	535	540	[JEEKHPR]	>gi|115527	126	132	K535	K129		20160201_Debelyy_8080-SCX7.28350.28350.3	6437.53	(H)
235	1	297	587.635	3	1760.89	1760.89	-0.09	[KSVSSR]	>gi|115527	535	540	[JEEKHPR]	>gi|115527	126	132	K535	K129		20160201_Debelyy_8080-SCX6.28626.28626.3	6446.94	(H)
104	3	110	594.353	3	1781.05	1781.05	-3.37	[SLSFK]	>gi|115527	1007	1011	[ARIMQRKR]	>gi|115527	75	82	S1009	K81		20150415_Debelyy_7263_SCX-frct-75-2ul.14509.14509.3	2693.9	(H)
100	3	150	636.348	3	1907.03	1907.04	-4.63	[KSVSSR]	>gi|115527	535	540	[TSTIPEELGR]	>gi|115527	452	461	K535	T452		20150415_Debelyy_7263_SCX-frct-200-2ul.11368.11368.3	2835.11	(H)
98	4	140	760.466	2	1519.92	1519.92	2.16	[SLSFK]	>gi|115527	1007	1011	[RKKELK]	>gi|115527	109	114	S1009	K111		20160201_Debelyy_8080-SCX3.12769.12769.2	3426.45	(L)
70	1	106	1251.96	3	3753.86	3753.88	-4.92	[ELKAR]	>gi|115527	112	116	[DSYSQMQSQAGGNNTGSTPLRKAQSSAPK]	>gi|115527	504	532	K114	T518		20150415_Debelyy_7263_SCX-frct-FT-2ul.19266.19266.3	2992.13	(H)
								Number of aa/peptide 1				Number of aa/peptide 2
								4				4
								4				4
								5				6
								5				6
								4				7
								4				5
								4				8
								6				7
								6				7
								5				8
								6				10
								5				6
								5				29
HsNeo1p_EDC
FDR<0.05	Nr.	Score	m/z	z	M+H+	calc.	Dev.	Peptide(1)	Protein(1)	From(1)	To(1)	Peptide(2)	Protein(2)	From(1)	To(2)	Site(1)	Site(2)	Rank	Scan	RT
67	1	123	707.414	2	1413.82	1413.82	2.23	[ELKAR]	>gi|115527	112	116	[KAQSSAPK]	>gi|115527	525	532	E112	K525		20160201_Debelyy_8078-SCX3.26912.26912.2	6614.39
67	2	80	573.315	3	1717.93	1717.93	-0.12	[LAS}	>gi|115527	1134	1137	[NAGIKIWMLTGDK]	>gi|115527	757	769	}1137	K761		20160201_Debelyy_8078-SCX3.14101.14101.3	3724.62
67	7	85	402.545	3	1205.62	1205.62	-0.41	[JEEK]	>gi|115527	126	129	[GKVQVK]	>gi|115527	223	228	E127	K224		20160201_Debelyy_8078-SCX3.20161.20161.3	5074.11
67	7	85	402.545	3	1205.62	1205.62	-0.41	[JEEK]	>gi|115527	126	129	[GKVQVK]	>gi|115527	223	228	E128	K224		20160201_Debelyy_8078-SCX3.20161.20161.3	5074.11
143	2	157	981.019	2	1961.03	1961.03	3.12	[LSMHDR]	>gi|115527	712	717	[HPRNSIKNQK]	>gi|115527	130	139	D716	K136		20160201_Debelyy_8078-SCX4.18573.18573.2	4179.83
121	1	150	504.292	4	2014.15	2014.14	2.31	[KELK]	>gi|115527	111	114	[SSDIQVGDLIIVEK]	>gi|115527	229	242	K111	D231		20160201_Debelyy_8078-SCX5.27888.27888.4	6121.48
144	2	154	981.018	2	1961.03	1961.03	1.61	[LSMHDR]	>gi|115527	712	717	[HPRNSIKNQK]	>gi|115527	130	139	D716	K136		20151202_Debelyy_7988-dil10x-6ul-140min.16695.16695.2	5046.9
HsNeo1p_EDC
Ions from a single experiment or merged file that were just interpreted in different ways are counted only once; lines not to be considered for the statistics are in light grey
FDR<0.05	Nr.	Score	m/z	z	M+H+	calc.	Dev.	Peptide(1)	Protein(1)	From(1)	To(1)	Peptide(2)	Protein(2)	From(1)	To(2)	Site(1)	Site(2)	Rank	Scan	RT
67	1	123	707.414	2	1413.82	1413.82	2.23	[ELKAR]	>gi|115527	112	116	[KAQSSAPK]	>gi|115527	525	532	E112	K525		20160201_Debelyy_8078-SCX3.26912.26912.2	6614.39
67	2	80	573.315	3	1717.93	1717.93	-0.12	[LAS}	>gi|115527	1134	1137	[NAGIKIWMLTGDK]	>gi|115527	757	769	}1137	K761		20160201_Debelyy_8078-SCX3.14101.14101.3	3724.62
67	7	85	402.545	3	1205.62	1205.62	-0.41	[JEEK]	>gi|115527	126	129	[GKVQVK]	>gi|115527	223	228	E127	K224		20160201_Debelyy_8078-SCX3.20161.20161.3	5074.11
67	7	85	402.545	3	1205.62	1205.62	-0.41	[JEEK]	>gi|115527	126	129	[GKVQVK]	>gi|115527	223	228	E128	K224		20160201_Debelyy_8078-SCX3.20161.20161.3	5074.11
143	2	157	981.019	2	1961.03	1961.03	3.12	[LSMHDR]	>gi|115527	712	717	[HPRNSIKNQK]	>gi|115527	130	139	D716	K136		20160201_Debelyy_8078-SCX4.18573.18573.2	4179.83
121	1	150	504.292	4	2014.15	2014.14	2.31	[KELK]	>gi|115527	111	114	[SSDIQVGDLIIVEK]	>gi|115527	229	242	K111	D231		20160201_Debelyy_8078-SCX5.27888.27888.4	6121.48
144	2	154	981.018	2	1961.03	1961.03	1.61	[LSMHDR]	>gi|115527	712	717	[HPRNSIKNQK]	>gi|115527	130	139	D716	K136		20151202_Debelyy_7988-dil10x-6ul-140min.16695.16695.2	5046.9
HsNeo1p_EDC
Ions not to be considered for statistics are removed
FDR<0.05	Nr.	Score	m/z	z	M+H+	calc.	Dev.	Peptide(1)	Protein(1)	From(1)	To(1)	Peptide(2)	Protein(2)	From(1)	To(2)	Site(1)	Site(2)	Rank	Scan	RT
67	1	123	707.414	2	1413.82	1413.82	2.23	[ELKAR]	>gi|115527	112	116	[KAQSSAPK]	>gi|115527	525	532	E112	K525		20160201_Debelyy_8078-SCX3.26912.26912.2	6614.39
67	2	80	573.315	3	1717.93	1717.93	-0.12	[LAS}	>gi|115527	1134	1137	[NAGIKIWMLTGDK]	>gi|115527	757	769	}1137	K761		20160201_Debelyy_8078-SCX3.14101.14101.3	3724.62
67	7	85	402.545	3	1205.62	1205.62	-0.41	[JEEK]	>gi|115527	126	129	[GKVQVK]	>gi|115527	223	228	E127	K224		20160201_Debelyy_8078-SCX3.20161.20161.3	5074.11
143	2	157	981.019	2	1961.03	1961.03	3.12	[LSMHDR]	>gi|115527	712	717	[HPRNSIKNQK]	>gi|115527	130	139	D716	K136		20160201_Debelyy_8078-SCX4.18573.18573.2	4179.83
121	1	150	504.292	4	2014.15	2014.14	2.31	[KELK]	>gi|115527	111	114	[SSDIQVGDLIIVEK]	>gi|115527	229	242	K111	D231		20160201_Debelyy_8078-SCX5.27888.27888.4	6121.48
144	2	154	981.018	2	1961.03	1961.03	1.61	[LSMHDR]	>gi|115527	712	717	[HPRNSIKNQK]	>gi|115527	130	139	D716	K136		20151202_Debelyy_7988-dil10x-6ul-140min.16695.16695.2	5046.9
								Number of aa/peptide 1				Number of aa/peptide 2
								5				8
								4				13
								4				6
								6				10
								4				14
								6				10
