# Supplementary material for: Chemical crosslinking and mass spectrometry to elucidate the topology of integral membrane proteins
Source: PLoS One. 2017 Oct 26;12(10):e0186840. doi: 10.1371/journal.pone.0186840 (PMC5658093; doi:10.1371/journal.pone.0186840)
Supplement: S12 Table — (XLSX) [file pone.0186840.s012.xlsx]

## Sheet: Table_legend
S12 Table. Crosslinks found by StavroX in distant proteins
The pages report the theoretical XLs within the pair of yeast distant proteins detected by StavroX in the mgf-files or merged mgf-files of our yeast membrane protein samples. If fragmentations of a given ion species do not allow to unequivocally determine, which amino acid of peptide-1 is linked to which amino acid of peptide-2, StavroX produces a separate entry for each possibility. To make the …
Shedowed text means XLs value which are not trusted

## Sheet: Cho2p-Taz1p
Cho2p-Taz1p_BS3
FDR<0.05	Nr.	Score	m/z	z	M+H+	calc.	Dev.	Peptide(1)	Protein(1)	From(1)	To(1)	Peptide(2)	Protein(2)	From(1)	To(2)	Site(1)	Site(2)	Rank	Scan	RT	Misc.
187	4	197	592.958	3	1776.86	1776.86	-1.38	{mSSJK]	>sp|P05374	0	5	[KLPREDPR]	>sp|Q06510	326	333	{0	K326		20160201_Debelyy_8080-SCX6.28930.28930.3	6505.11	(L)
187	4	197	592.958	3	1776.86	1776.86	-1.38	{mSSJK]	>sp|P05374	0	5	[KLPREDPR]	>sp|Q06510	326	333	S2	K326		20160201_Debelyy_8080-SCX6.28930.28930.3	6505.11	(L)
187	4	197	592.958	3	1776.86	1776.86	-1.38	{mSSJK]	>sp|P05374	0	5	[KLPREDPR]	>sp|Q06510	326	333	S3	K326		20160201_Debelyy_8080-SCX6.28930.28930.3	6505.11	(L)
280	3	307	844.438	3	2531.3	2531.31	-3.37	[SPLWR]	>sp|Q06510	21	25	[KFJQYEIRSKmPK]	>sp|P05374	156	168	S21	K156	1	20150415_Debelyy_7263_SCX-frct-125-2ul.14508.14508.3	2983.98	(H)
145	1	181	811.388	3	2432.15	2432.16	-4.88	[ATEK]	>sp|P05374	738	741	{MSSJKTTLSEMVGSVTK]	>sp|P05374	0	17	T739	{0	1	20150209_Debelyy_7264-d10x-4ul-140min.18385.18385.3	0]=3652.48842	(L)
145	1	181	811.388	3	2432.15	2432.16	-4.88	[ATEK]	>sp|P05374	738	741	{MSSJKTTLSEMVGSVTK]	>sp|P05374	0	17	T739	K5	1	20150209_Debelyy_7264-d10x-4ul-140min.18385.18385.3	0]=3652.48842	(L)
145	2	181	811.388	3	2432.15	2432.16	-4.88	[ATEK]	>sp|P05374	738	741	{MSSJKTTLSEMVGSVTK]	>sp|P05374	0	17	T739	{0	2	20150209_Debelyy_7264-d10x-4ul-140min.18385.18385.3	0]=3652.48842	(L)
145	2	181	811.388	3	2432.15	2432.16	-4.88	[ATEK]	>sp|P05374	738	741	{MSSJKTTLSEMVGSVTK]	>sp|P05374	0	17	T739	K5	2	20150209_Debelyy_7264-d10x-4ul-140min.18385.18385.3	0]=3652.48842	(L)
145	7	153	1083.53	2	2166.05	2166.05	0.91	{MSFR]	>sp|Q06510	0	4	[NSIGVELSSEYMR]	>sp|P05374	833	845	{0	S834		20150209_Debelyy_7264-d10x-4ul-140min.33732.33732.2	0]=5567.87178	(H)
157	4	181	811.388	3	2432.15	2432.16	-4.88	[ATEK]	>sp|P05374	738	741	{MSSJKTTLSEMVGSVTK]	>sp|P05374	0	17	T739	{0	1	20150209_Debelyy_7264-d10x-4ul-140min.18385.18385.3	0]=3652.48842	(L)
157	4	181	811.388	3	2432.15	2432.16	-4.88	[ATEK]	>sp|P05374	738	741	{MSSJKTTLSEMVGSVTK]	>sp|P05374	0	17	T739	K5	1	20150209_Debelyy_7264-d10x-4ul-140min.18385.18385.3	0]=3652.48842	(L)
157	5	181	811.388	3	2432.15	2432.16	-4.88	[ATEK]	>sp|P05374	738	741	{MSSJKTTLSEMVGSVTK]	>sp|P05374	0	17	T739	{0	2	20150209_Debelyy_7264-d10x-4ul-140min.18385.18385.3	0]=3652.48842	(L)
157	5	181	811.388	3	2432.15	2432.16	-4.88	[ATEK]	>sp|P05374	738	741	{MSSJKTTLSEMVGSVTK]	>sp|P05374	0	17	T739	K5	2	20150209_Debelyy_7264-d10x-4ul-140min.18385.18385.3	0]=3652.48842	(L)
Cho2p-Taz1p_BS3
Ions from a single experiment or merged file that were just interpreted in different ways are counted only once; lines not to be considered for the statistics are in light grey
FDR<0.05	Nr.	Score	m/z	z	M+H+	calc.	Dev.	Peptide(1)	Protein(1)	From(1)	To(1)	Peptide(2)	Protein(2)	From(1)	To(2)	Site(1)	Site(2)	Rank	Scan	RT	Misc.
187	4	197	592.958	3	1776.86	1776.86	-1.38	{mSSJK]	>sp|P05374	1	5	[KLPREDPR]	>sp|Q06510	326	333	{0	K326		20160201_Debelyy_8080-SCX6.28930.28930.3	6505.11	(L)
187	4	197	592.958	3	1776.86	1776.86	-1.38	{mSSJK]	>sp|P05374	1	5	[KLPREDPR]	>sp|Q06510	326	333	S2	K326		20160201_Debelyy_8080-SCX6.28930.28930.3	6505.11	(L)
187	4	197	592.958	3	1776.86	1776.86	-1.38	{mSSJK]	>sp|P05374	1	5	[KLPREDPR]	>sp|Q06510	326	333	S3	K326		20160201_Debelyy_8080-SCX6.28930.28930.3	6505.11	(L)
280	3	307	844.438	3	2531.3	2531.31	-3.37	[SPLWR]	>sp|Q06510	21	25	[KFJQYEIRSKmPK]	>sp|P05374	156	168	S21	K156	1	20150415_Debelyy_7263_SCX-frct-125-2ul.14508.14508.3	2983.98	(H)
145	1	181	811.388	3	2432.15	2432.16	-4.88	[ATEK]	>sp|P05374	738	741	{MSSJKTTLSEMVGSVTK]	>sp|P05374	1	17	T739	{0	1	20150209_Debelyy_7264-d10x-4ul-140min.18385.18385.3	0]=3652.48842	(L)
145	1	181	811.388	3	2432.15	2432.16	-4.88	[ATEK]	>sp|P05374	738	741	{MSSJKTTLSEMVGSVTK]	>sp|P05374	1	17	T739	K5	1	20150209_Debelyy_7264-d10x-4ul-140min.18385.18385.3	0]=3652.48842	(L)
145	2	181	811.388	3	2432.15	2432.16	-4.88	[ATEK]	>sp|P05374	738	741	{MSSJKTTLSEMVGSVTK]	>sp|P05374	1	17	T739	{0	2	20150209_Debelyy_7264-d10x-4ul-140min.18385.18385.3	0]=3652.48842	(L)
145	2	181	811.388	3	2432.15	2432.16	-4.88	[ATEK]	>sp|P05374	738	741	{MSSJKTTLSEMVGSVTK]	>sp|P05374	1	17	T739	K5	2	20150209_Debelyy_7264-d10x-4ul-140min.18385.18385.3	0]=3652.48842	(L)
145	7	153	1083.53	2	2166.05	2166.05	0.91	{MSFR]	>sp|Q06510	1	4	[NSIGVELSSEYMR]	>sp|P05374	833	845	{0	S834		20150209_Debelyy_7264-d10x-4ul-140min.33732.33732.2	0]=5567.87178	(H)
157	4	181	811.388	3	2432.15	2432.16	-4.88	[ATEK]	>sp|P05374	738	741	{MSSJKTTLSEMVGSVTK]	>sp|P05374	1	17	T739	{0	1	20150209_Debelyy_7264-d10x-4ul-140min.18385.18385.3	0]=3652.48842	(L)
157	4	181	811.388	3	2432.15	2432.16	-4.88	[ATEK]	>sp|P05374	738	741	{MSSJKTTLSEMVGSVTK]	>sp|P05374	1	17	T739	K5	1	20150209_Debelyy_7264-d10x-4ul-140min.18385.18385.3	0]=3652.48842	(L)
157	5	181	811.388	3	2432.15	2432.16	-4.88	[ATEK]	>sp|P05374	738	741	{MSSJKTTLSEMVGSVTK]	>sp|P05374	1	17	T739	{0	2	20150209_Debelyy_7264-d10x-4ul-140min.18385.18385.3	0]=3652.48842	(L)
157	5	181	811.388	3	2432.15	2432.16	-4.88	[ATEK]	>sp|P05374	738	741	{MSSJKTTLSEMVGSVTK]	>sp|P05374	1	17	T739	K5	2	20150209_Debelyy_7264-d10x-4ul-140min.18385.18385.3	0]=3652.48842	(L)
Cho2p-Taz1p_BS3
Ions not to be considered for statistics are removed
FDR<0.05	Nr.	Score	m/z	z	M+H+	calc.	Dev.	Peptide(1)	Protein(1)	From(1)	To(1)	Peptide(2)	Protein(2)	From(1)	To(2)	Site(1)	Site(2)	Rank	Scan	RT	Misc.
187	4	197	592.958	3	1776.86	1776.86	-1.38	{mSSJK]	>sp|P05374	1	5	[KLPREDPR]	>sp|Q06510	326	333	{0	K326		20160201_Debelyy_8080-SCX6.28930.28930.3	6505.11	(L)
145	1	181	811.388	3	2432.15	2432.16	-4.88	[ATEK]	>sp|P05374	738	741	{MSSJKTTLSEMVGSVTK]	>sp|P05374	1	17	T739	{0	1	20150209_Debelyy_7264-d10x-4ul-140min.18385.18385.3	0]=3652.48842	(L)
157	4	181	811.388	3	2432.15	2432.16	-4.88	[ATEK]	>sp|P05374	738	741	{MSSJKTTLSEMVGSVTK]	>sp|P05374	1	17	T739	{0	1	20150209_Debelyy_7264-d10x-4ul-140min.18385.18385.3	0]=3652.48842	(L)
280	3	307	844.438	3	2531.3	2531.31	-3.37	[SPLWR]	>sp|Q06510	21	25	[KFJQYEIRSKmPK]	>sp|P05374	156	168	S21	K156	1	20150415_Debelyy_7263_SCX-frct-125-2ul.14508.14508.3	2983.98	(H)
145	7	153	1083.53	2	2166.05	2166.05	0.91	{MSFR]	>sp|Q06510	1	4	[NSIGVELSSEYMR]	>sp|P05374	833	845	{0	S834		20150209_Debelyy_7264-d10x-4ul-140min.33732.33732.2	0]=5567.87178	(H)
								Number of aa/peptide 1				Number of aa/peptide 2
								5				8
								4				17
								4				17
								5				13
								4				13
Cho2p-Taz1p_EDC
FDR<0.05	Nr.	Score	m/z	z	M+H+	calc.	Dev.	Peptide(1)	Protein(1)	From(1)	To(1)	Peptide(2)	Protein(2)	From(1)	To(2)	Site(1)	Site(2)	Rank	Scan	RT
235	2	285	540.943	3	1620.82	1620.82	-0.25	{MSFR]	>sp|Q06510	0	4	[NSNGGAELLPK]	>sp|P05374	618	628	{0	E624		20160201_Debelyy_8078-SCX6.9078.9078.3	2528.2
74	1	87	474.599	3	1421.78	1421.78	4.86	[IYGKTK]	>sp|P05374	574	579	[EAQDLR]	>sp|Q06510	301	306	K577	D304		20160201_Debelyy_8078-FT.23126.23126.3	6784.26
99	1	136	646.287	3	1936.85	1936.85	0.35	{MSSJK]	>sp|P05374	0	5	[IASEAVTDSmFR]	>sp|Q06510	234	245	{0	D241	1	20160201_Debelyy_8078-SCX3.16227.16227.3	4194.69
99	2	136	646.287	3	1936.85	1936.85	0.35	{mSSJK]	>sp|P05374	0	5	[IASEAVTDSMFR]	>sp|Q06510	234	245	{0	D241	2	20160201_Debelyy_8078-SCX3.16227.16227.3	4194.69
201	2	285	540.943	3	1620.82	1620.82	-0.25	{MSFR]	>sp|Q06510	0	4	[NSNGGAELLPK]	>sp|P05374	618	628	{0	E624		20160201_Debelyy_8078-SCX6.9078.9078.3	2528.2
198	3	245	879.447	4	3514.77	3514.77	-1.27	{MSFR]	>sp|Q06510	0	4	[SLLEKJIALAIISNFFIJYWVFQR]	>sp|P05374	55	78	{0	E58	1	20151202_Debelyy_7988-dil10x-6ul-140min.21725.21725.4	6282.06
Cho2p-Taz1p_EDC
Ions from a single experiment or merged file that were just interpreted in different ways are counted only once; lines not to be considered for the statistics are in light grey
FDR<0.05	Nr.	Score	m/z	z	M+H+	calc.	Dev.	Peptide(1)	Protein(1)	From(1)	To(1)	Peptide(2)	Protein(2)	From(1)	To(2)	Site(1)	Site(2)	Rank	Scan	RT
235	2	285	540.943	3	1620.82	1620.82	-0.25	{MSFR]	>sp|Q06510	1	4	[NSNGGAELLPK]	>sp|P05374	618	628	{0	E624		20160201_Debelyy_8078-SCX6.9078.9078.3	2528.2
74	1	87	474.599	3	1421.78	1421.78	4.86	[IYGKTK]	>sp|P05374	574	579	[EAQDLR]	>sp|Q06510	301	306	K577	D304		20160201_Debelyy_8078-FT.23126.23126.3	6784.26
99	1	136	646.287	3	1936.85	1936.85	0.35	{MSSJK]	>sp|P05374	1	5	[IASEAVTDSmFR]	>sp|Q06510	234	245	{0	D241	1	20160201_Debelyy_8078-SCX3.16227.16227.3	4194.69
99	2	136	646.287	3	1936.85	1936.85	0.35	{mSSJK]	>sp|P05374	1	5	[IASEAVTDSMFR]	>sp|Q06510	234	245	{0	D241	2	20160201_Debelyy_8078-SCX3.16227.16227.3	4194.69
201	2	285	540.943	3	1620.82	1620.82	-0.25	{MSFR]	>sp|Q06510	1	4	[NSNGGAELLPK]	>sp|P05374	618	628	{0	E624		20160201_Debelyy_8078-SCX6.9078.9078.3	2528.2
198	3	245	879.447	4	3514.77	3514.77	-1.27	{MSFR]	>sp|Q06510	1	4	[SLLEKJIALAIISNFFIJYWVFQR]	>sp|P05374	55	78	{0	E58	1	20151202_Debelyy_7988-dil10x-6ul-140min.21725.21725.4	6282.06
								Number of aa/peptide 1				Number of aa/peptide 2
								4				11
								6				6
								5				12
								5				12
								4				11
								4				24
Cho2p-Taz1p_EDC
Ions not to be considered for statistics are removed
FDR<0.05	Nr.	Score	m/z	z	M+H+	calc.	Dev.	Peptide(1)	Protein(1)	From(1)	To(1)	Peptide(2)	Protein(2)	From(1)	To(2)	Site(1)	Site(2)	Rank	Scan	RT
235	2	285	540.943	3	1620.82	1620.82	-0.25	{MSFR]	>sp|Q06510	1	4	[NSNGGAELLPK]	>sp|P05374	618	628	{0	E624		20160201_Debelyy_8078-SCX6.9078.9078.3	2528.2
74	1	87	474.599	3	1421.78	1421.78	4.86	[IYGKTK]	>sp|P05374	574	579	[EAQDLR]	>sp|Q06510	301	306	K577	D304		20160201_Debelyy_8078-FT.23126.23126.3	6784.26
99	1	136	646.287	3	1936.85	1936.85	0.35	{MSSJK]	>sp|P05374	1	5	[IASEAVTDSmFR]	>sp|Q06510	234	245	{0	D241	1	20160201_Debelyy_8078-SCX3.16227.16227.3	4194.69
201	2	285	540.943	3	1620.82	1620.82	-0.25	{MSFR]	>sp|Q06510	1	4	[NSNGGAELLPK]	>sp|P05374	618	628	{0	E624		20160201_Debelyy_8078-SCX6.9078.9078.3	2528.2
198	3	245	879.447	4	3514.77	3514.77	-1.27	{MSFR]	>sp|Q06510	1	4	[SLLEKJIALAIISNFFIJYWVFQR]	>sp|P05374	55	78	{0	E58	1	20151202_Debelyy_7988-dil10x-6ul-140min.21725.21725.4	6282.06
								Number of aa/peptide 1				Number of aa/peptide 2
								4				11
								6				6
								5				12
								5				12
								4				11
								4				24

## Sheet: Dnf1p-Taz1p
Dnf1p-Taz1p_BS3
FDR<0.05	Nr.	Score	m/z	z	M+H+	calc.	Dev.	Peptide(1)	Protein(1)	From(1)	To(1)	Peptide(2)	Protein(2)	From(1)	To(2)	Site(1)	Site(2)	Rank	Scan	RT	Misc.
185	1	223	588.294	3	1762.87	1762.88	-4.54	{MSFR]	>sp|Q06510	0	4	[JTNTIRTSK]	>sp|P32660	452	460	{0	T453		20150828_Debelyy_7720-d20x-1ul-140min.13861.13861.3	4404.67	(H)
185	1	222	588.294	3	1762.87	1762.88	-4.54	{MSFR]	>sp|Q06510	0	4	[JTNTIRTSK]	>sp|P32660	452	460	{0	T455		20150828_Debelyy_7720-d20x-1ul-140min.13861.13861.3	4404.67	(H)
165	2	281	650.599	4	2599.37	2599.37	1.56	[KEWNQR]	>sp|P32660	1263	1268	[LETALERSKRENR]	>sp|Q06510	57	69	K1263	S64	2	20150415_Debelyy_7263_SCX-frct-125-2ul.14456.14456.4	2974.85	(L)
139	2	186	442.23	5	2207.12	2207.11	4.79	[WSYKR]	>sp|P32660	1179	1183	[IASEAVTDSMFR]	>sp|Q06510	234	245	K1182	T240	1	20150415_Debelyy_7263_SCX-frct-200-2ul.8623.8623.5	2327.53	(H)
139	2	186	442.23	5	2207.12	2207.11	4.79	[WSYKR]	>sp|P32660	1179	1183	[IASEAVTDSMFR]	>sp|Q06510	234	245	K1182	S242	1	20150415_Debelyy_7263_SCX-frct-200-2ul.8623.8623.5	2327.53	(H)
322	2	611	852.492	2	1703.98	1703.98	-4.13	[YLAR]	>sp|P32660	1168	1171	[KAYSPPIIR]	>sp|Q06510	170	178	Y1168	K170		20150415_Debelyy_7263_SCX-frct-50-2ul.20830.20830.2	2986.6	(L)
218	1	247	652.65	3	1955.93	1955.93	4.5	[GKDD}	>sp|Q06510	378	382	[TGTLTQNVmEFK]	>sp|P32660	669	680	K379	T673		20150209_Debelyy_7264-d10x-4ul-140min.29766.29766.3	0]=5078.81088	(L)
321	1	551	594.974	3	1782.91	1782.9	1.44	[YYDPK]	>sp|Q06510	283	287	[FAKNYWK]	>sp|P32660	393	399	Y284	K395		20150506_Debelyy_7440-d10x-5ul-140min.16261.16261.3	4963.44	(H)
321	1	399	594.974	3	1782.91	1782.9	1.44	[YYDPK]	>sp|Q06510	283	287	[FAKNYWK]	>sp|P32660	393	399	Y283	K395		20150506_Debelyy_7440-d10x-5ul-140min.16261.16261.3	4963.44	(H)
Dnf1p-Taz1p_BS3
Ions from a single experiment or merged file that were just interpreted in different ways are counted only once; lines not to be considered for the statistics are in light grey
FDR<0.05	Nr.	Score	m/z	z	M+H+	calc.	Dev.	Peptide(1)	Protein(1)	From(1)	To(1)	Peptide(2)	Protein(2)	From(1)	To(2)	Site(1)	Site(2)	Rank	Scan	RT	Misc.
185	1	223	588.294	3	1762.87	1762.88	-4.54	{MSFR]	>sp|Q06510	1	4	[JTNTIRTSK]	>sp|P32660	452	460	{0	T453		20150828_Debelyy_7720-d20x-1ul-140min.13861.13861.3	4404.67	(H)
185	1	222	588.294	3	1762.87	1762.88	-4.54	{MSFR]	>sp|Q06510	1	4	[JTNTIRTSK]	>sp|P32660	452	460	{0	T455		20150828_Debelyy_7720-d20x-1ul-140min.13861.13861.3	4404.67	(H)
165	2	281	650.599	4	2599.37	2599.37	1.56	[KEWNQR]	>sp|P32660	1263	1268	[LETALERSKRENR]	>sp|Q06510	57	69	K1263	S64	2	20150415_Debelyy_7263_SCX-frct-125-2ul.14456.14456.4	2974.85	(L)
139	2	186	442.23	5	2207.12	2207.11	4.79	[WSYKR]	>sp|P32660	1179	1183	[IASEAVTDSMFR]	>sp|Q06510	234	245	K1182	T240	1	20150415_Debelyy_7263_SCX-frct-200-2ul.8623.8623.5	2327.53	(H)
139	2	186	442.23	5	2207.12	2207.11	4.79	[WSYKR]	>sp|P32660	1179	1183	[IASEAVTDSMFR]	>sp|Q06510	234	245	K1182	S242	1	20150415_Debelyy_7263_SCX-frct-200-2ul.8623.8623.5	2327.53	(H)
322	2	611	852.492	2	1703.98	1703.98	-4.13	[YLAR]	>sp|P32660	1168	1171	[KAYSPPIIR]	>sp|Q06510	170	178	Y1168	K170		20150415_Debelyy_7263_SCX-frct-50-2ul.20830.20830.2	2986.6	(L)
218	1	247	652.65	3	1955.93	1955.93	4.5	[GKDD}	>sp|Q06510	378	382	[TGTLTQNVmEFK]	>sp|P32660	669	680	K379	T673		20150209_Debelyy_7264-d10x-4ul-140min.29766.29766.3	0]=5078.81088	(L)
321	1	551	594.974	3	1782.91	1782.9	1.44	[YYDPK]	>sp|Q06510	283	287	[FAKNYWK]	>sp|P32660	393	399	Y284	K395		20150506_Debelyy_7440-d10x-5ul-140min.16261.16261.3	4963.44	(H)
321	1	399	594.974	3	1782.91	1782.9	1.44	[YYDPK]	>sp|Q06510	283	287	[FAKNYWK]	>sp|P32660	393	399	Y283	K395		20150506_Debelyy_7440-d10x-5ul-140min.16261.16261.3	4963.44	(H)
Dnf1p-Taz1p_BS3
Ions not to be considered for statistics are removed
FDR<0.05	Nr.	Score	m/z	z	M+H+	calc.	Dev.	Peptide(1)	Protein(1)	From(1)	To(1)	Peptide(2)	Protein(2)	From(1)	To(2)	Site(1)	Site(2)	Rank	Scan	RT	Misc.
139	2	186	442.23	5	2207.12	2207.11	4.79	[WSYKR]	>sp|P32660	1179	1183	[IASEAVTDSMFR]	>sp|Q06510	234	245	K1182	T240	1	20150415_Debelyy_7263_SCX-frct-200-2ul.8623.8623.5	2327.53	(H)
185	1	223	588.294	3	1762.87	1762.88	-4.54	{MSFR]	>sp|Q06510	1	4	[JTNTIRTSK]	>sp|P32660	452	460	{0	T453		20150828_Debelyy_7720-d20x-1ul-140min.13861.13861.3	4404.67	(H)
321	1	551	594.974	3	1782.91	1782.9	1.44	[YYDPK]	>sp|Q06510	283	287	[FAKNYWK]	>sp|P32660	393	399	Y284	K395		20150506_Debelyy_7440-d10x-5ul-140min.16261.16261.3	4963.44	(H)
165	2	281	650.599	4	2599.37	2599.37	1.56	[KEWNQR]	>sp|P32660	1263	1268	[LETALERSKRENR]	>sp|Q06510	57	69	K1263	S64	2	20150415_Debelyy_7263_SCX-frct-125-2ul.14456.14456.4	2974.85	(L)
218	1	247	652.65	3	1955.93	1955.93	4.5	[GKDD}	>sp|Q06510	378	382	[TGTLTQNVmEFK]	>sp|P32660	669	680	K379	T673		20150209_Debelyy_7264-d10x-4ul-140min.29766.29766.3	0]=5078.81088	(L)
322	2	611	852.492	2	1703.98	1703.98	-4.13	[YLAR]	>sp|P32660	1168	1171	[KAYSPPIIR]	>sp|Q06510	170	178	Y1168	K170		20150415_Debelyy_7263_SCX-frct-50-2ul.20830.20830.2	2986.6	(L)
								Number of aa/peptide 1				Number of aa/peptide 2
								5				12
								4				9
								5				7
								6				13
								5				12
								4				9
Dnf1p-Taz1p_EDC
FDR<0.05	Nr.	Score	m/z	z	M+H+	calc.	Dev.	Peptide(1)	Protein(1)	From(1)	To(1)	Peptide(2)	Protein(2)	From(1)	To(2)	Site(1)	Site(2)	Rank	Scan	RT
130	1	202	674.363	2	1347.72	1347.71	3.93	[EDPR]	>sp|Q06510	330	333	[FKKANSR]	>sp|P32660	299	305	E330	K301	1	20160201_Debelyy_8078-SCX2.18307.18307.2	4737.25
130	1	194	674.363	2	1347.72	1347.71	3.93	[EDPR]	>sp|Q06510	330	333	[FKKANSR]	>sp|P32660	299	305	D331	K301	1	20160201_Debelyy_8078-SCX2.18307.18307.2	4737.25
130	1	188	674.363	2	1347.72	1347.71	3.93	[EDPR]	>sp|Q06510	330	333	[FKKANSR]	>sp|P32660	299	305	E330	K300	1	20160201_Debelyy_8078-SCX2.18307.18307.2	4737.25
130	1	176	674.363	2	1347.72	1347.71	3.93	[EDPR]	>sp|Q06510	330	333	[FKKANSR]	>sp|P32660	299	305	D331	K300	1	20160201_Debelyy_8078-SCX2.18307.18307.2	4737.25
Dnf1p-Taz1p_EDC
Ions from a single experiment or merged file that were just interpreted in different ways are counted only once; lines not to be considered for the statistics are in light grey
FDR<0.05	Nr.	Score	m/z	z	M+H+	calc.	Dev.	Peptide(1)	Protein(1)	From(1)	To(1)	Peptide(2)	Protein(2)	From(1)	To(2)	Site(1)	Site(2)	Rank	Scan	RT
130	1	202	674.363	2	1347.72	1347.71	3.93	[EDPR]	>sp|Q06510	330	333	[FKKANSR]	>sp|P32660	299	305	E330	K301	1	20160201_Debelyy_8078-SCX2.18307.18307.2	4737.25
130	1	194	674.363	2	1347.72	1347.71	3.93	[EDPR]	>sp|Q06510	330	333	[FKKANSR]	>sp|P32660	299	305	D331	K301	1	20160201_Debelyy_8078-SCX2.18307.18307.2	4737.25
130	1	188	674.363	2	1347.72	1347.71	3.93	[EDPR]	>sp|Q06510	330	333	[FKKANSR]	>sp|P32660	299	305	E330	K300	1	20160201_Debelyy_8078-SCX2.18307.18307.2	4737.25
130	1	176	674.363	2	1347.72	1347.71	3.93	[EDPR]	>sp|Q06510	330	333	[FKKANSR]	>sp|P32660	299	305	D331	K300	1	20160201_Debelyy_8078-SCX2.18307.18307.2	4737.25
								Number of aa/peptide 1				Number of aa/peptide 2
								4				7
Dnf1p-Taz1p_EDC
Ions not to be considered for statistics are removed
FDR<0.05	Nr.	Score	m/z	z	M+H+	calc.	Dev.	Peptide(1)	Protein(1)	From(1)	To(1)	Peptide(2)	Protein(2)	From(1)	To(2)	Site(1)	Site(2)	Rank	Scan	RT
130	1	202	674.363	2	1347.72	1347.71	3.93	[EDPR]	>sp|Q06510	330	333	[FKKANSR]	>sp|P32660	299	305	E330	K301	1	20160201_Debelyy_8078-SCX2.18307.18307.2	4737.25
								Number of aa/peptide 1				Number of aa/peptide 2
								4				7

## Sheet: Gpt2p-Gpi8p
Gpt2p-Gpi8p_BS3
FDR<0.05	Nr.	Score	m/z	z	M+H+	calc.	Dev.	Peptide(1)	Protein(1)	From(1)	To(1)	Peptide(2)	Protein(2)	From(1)	To(2)	Site(1)	Site(2)	Rank	Scan	RT	Misc.
151	1	227	818.931	2	1636.86	1636.85	0.54	[FSAK]	>sp|P36148	181	184	[NNQSSKIEK]	>sp|P49018	345	353	S182	K350		20150828_Debelyy_7720-d20x-1ul-140min.17625.17625.2	5413.4	(L)
77	1	108	809.404	2	1617.8	1617.8	0.02	[NNQSSK]	>sp|P49018	345	350	[EHEKKE}	>sp|P36148	738	744	S349	K741		20150415_Debelyy_7263_SCX-frct-FT-2ul.7016.7016.2	1774.21	(H)
77	1	108	809.404	2	1617.8	1617.8	0.02	[NNQSSK]	>sp|P49018	345	350	[EHEKKE}	>sp|P36148	738	744	S349	K742		20150415_Debelyy_7263_SCX-frct-FT-2ul.7016.7016.2	1774.21	(H)
147	4	151	820.939	2	1640.87	1640.88	-4.61	[FSAK]	>sp|P36148	181	184	[NNQSSKIEK]	>sp|P49018	345	353	S182	K350		20160201_Debelyy_8080-SCX7.24207.24207.2	5662.81	(H)
Gpt2p-Gpi8p_BS3
Ions from a single experiment or merged file that were just interpreted in different ways are counted only once; lines not to be considered for the statistics are in light grey
FDR<0.05	Nr.	Score	m/z	z	M+H+	calc.	Dev.	Peptide(1)	Protein(1)	From(1)	To(1)	Peptide(2)	Protein(2)	From(1)	To(2)	Site(1)	Site(2)	Rank	Scan	RT	Misc.
151	1	227	818.931	2	1636.86	1636.85	0.54	[FSAK]	>sp|P36148	181	184	[NNQSSKIEK]	>sp|P49018	345	353	S182	K350		20150828_Debelyy_7720-d20x-1ul-140min.17625.17625.2	5413.4	(L)
77	1	108	809.404	2	1617.8	1617.8	0.02	[NNQSSK]	>sp|P49018	345	350	[EHEKKE}	>sp|P36148	738	744	S349	K741		20150415_Debelyy_7263_SCX-frct-FT-2ul.7016.7016.2	1774.21	(H)
77	1	108	809.404	2	1617.8	1617.8	0.02	[NNQSSK]	>sp|P49018	345	350	[EHEKKE}	>sp|P36148	738	744	S349	K742		20150415_Debelyy_7263_SCX-frct-FT-2ul.7016.7016.2	1774.21	(H)
147	4	151	820.939	2	1640.87	1640.88	-4.61	[FSAK]	>sp|P36148	181	184	[NNQSSKIEK]	>sp|P49018	345	353	S182	K350		20160201_Debelyy_8080-SCX7.24207.24207.2	5662.81	(H)
								Number of amino acids in peptide 1				Number of amino acids in peptide 2
								4				9
								6				7
								6				7
								4				9
Gpt2p-Gpi8p_BS3
Ions not to be considered for statistics are removed
FDR<0.05	Nr.	Score	m/z	z	M+H+	calc.	Dev.	Peptide(1)	Protein(1)	From(1)	To(1)	Peptide(2)	Protein(2)	From(1)	To(2)	Site(1)	Site(2)	Rank	Scan	RT	Misc.
151	1	227	818.931	2	1636.86	1636.85	0.54	[FSAK]	>sp|P36148	181	184	[NNQSSKIEK]	>sp|P49018	345	353	S182	K350		20150828_Debelyy_7720-d20x-1ul-140min.17625.17625.2	5413.4	(L)
77	1	108	809.404	2	1617.8	1617.8	0.02	[NNQSSK]	>sp|P49018	345	350	[EHEKKE}	>sp|P36148	738	744	S349	K741		20150415_Debelyy_7263_SCX-frct-FT-2ul.7016.7016.2	1774.21	(H)
147	4	151	820.939	2	1640.87	1640.88	-4.61	[FSAK]	>sp|P36148	181	184	[NNQSSKIEK]	>sp|P49018	345	353	S182	K350		20160201_Debelyy_8080-SCX7.24207.24207.2	5662.81	(H)
								Number of amino acids in peptide 1				Number of amino acids in peptide 2
								4				9
								6				7
								4				9
Gpt2p-Gpi8p_EDC
FDR<0.05	Nr.	Score	m/z	z	M+H+	calc.	Dev.	Peptide(1)	Protein(1)	From(1)	To(1)	Peptide(2)	Protein(2)	From(1)	To(2)	Site(1)	Site(2)	Rank	Scan	RT
149	1	152	460.648	5	2299.21	2299.2	3.02	[NKFRSR]	>sp|P36148	305	310	[LLTDRWTEDHPK]	>sp|P49018	127	138	K306	D135	1	20150922_Debelyy_7779-dil20x-2ul-140min.13267.13267.5	4322.58
191	2	213	495.279	2	989.551	989.549	2.25	[TVKR]	>sp|P49018	64	67	[ENSR]	>sp|P36148	718	721	K66	E718		20160201_Debelyy_8078-SCX4.13233.13233.2	3208.93
179	1	182	495.28	2	989.552	989.549	3.38	[TVKR]	>sp|P49018	64	67	[ENSR]	>sp|P36148	718	721	K66	E718		20160201_Debelyy_8078-SCX5.13037.13037.2	3216.73
								Number of amino acids in peptide 1				Number of amino acids in peptide 2
								6				12
								4				4
								4				4

## Sheet: Ipt1p-Taz1p
Ipt1p-Taz1p_BS3
FDR<0.05	Nr.	Score	m/z	z	M+H+	calc.	Dev.	Peptide(1)	Protein(1)	From(1)	To(1)	Peptide(2)	Protein(2)	From(1)	To(2)	Site(1)	Site(2)	Rank	Scan	RT	Misc.
62	1	65	979.559	2	1958.11	1958.11	1.65	[STSLK]	>sp|P38954	313	317	[KLPREDPRFK]	>sp|Q06510	326	335	T314	K326		20150415_Debelyy_7263_SCX-frct-300-2ul.9306.9306.2	2565.46	(L)
62	1	64	979.559	2	1958.11	1958.11	1.65	[STSLK]	>sp|P38954	313	317	[KLPREDPRFK]	>sp|Q06510	326	335	S313	K326		20150415_Debelyy_7263_SCX-frct-300-2ul.9306.9306.2	2565.46	(L)
157	2	206	788.088	3	2362.25	2362.25	0.22	[VFJGTK]	>sp|P38954	513	518	[NEVRKLPREDPR]	>sp|Q06510	322	333	T517	K326		20150922_Debelyy_7777-dil20x-2ul-140min.20321.20321.3	6259.9	(H)
96	2	164	966.987	2	1932.97	1932.97	0.08	[VFJGTK]	>sp|P38954	513	518	[YGKEAQDLR]	>sp|Q06510	298	306	T517	K300		20160201_Debelyy_8080-SCX4.16985.16985.2	3928.14	(H)
96	3	158	644.994	3	1932.97	1932.97	0.16	[VFJGTK]	>sp|P38954	513	518	[YGKEAQDLR]	>sp|Q06510	298	306	T517	K300		20160201_Debelyy_8080-SCX4.16998.16998.3	3930.35	(H)
140	3	141	971.533	3	2912.58	2912.58	0.56	[VDTR]	>sp|P38954	500	503	[AHVAEIRNEVRKLPREDPR]	>sp|Q06510	315	333	T502	K326	2	20150505_Debelyy_7439-d10x-5ul.19974.19974.3	6834.09	(L)
196	5	206	788.088	3	2362.25	2362.25	0.22	[VFJGTK]	>sp|P38954	513	518	[NEVRKLPREDPR]	>sp|Q06510	322	333	T517	K326		20150922_Debelyy_7777-dil20x-2ul-140min.20321.20321.3	6259.9	(H)
Ipt1p-Taz1p_BS3
Ions from a single experiment or merged file that were just interpreted in different ways are counted only once; lines not to be considered for the statistics are in light grey
FDR<0.05	Nr.	Score	m/z	z	M+H+	calc.	Dev.	Peptide(1)	Protein(1)	From(1)	To(1)	Peptide(2)	Protein(2)	From(1)	To(2)	Site(1)	Site(2)	Rank	Scan	RT	Misc.
96	3	158	644.994	3	1932.97	1932.97	0.16	[VFJGTK]	>sp|P38954	513	518	[YGKEAQDLR]	>sp|Q06510	298	306	T517	K300		20160201_Debelyy_8080-SCX4.16998.16998.3	3930.35	(H)
157	2	206	788.088	3	2362.25	2362.25	0.22	[VFJGTK]	>sp|P38954	513	518	[NEVRKLPREDPR]	>sp|Q06510	322	333	T517	K326		20150922_Debelyy_7777-dil20x-2ul-140min.20321.20321.3	6259.9	(H)
196	5	206	788.088	3	2362.25	2362.25	0.22	[VFJGTK]	>sp|P38954	513	518	[NEVRKLPREDPR]	>sp|Q06510	322	333	T517	K326		20150922_Debelyy_7777-dil20x-2ul-140min.20321.20321.3	6259.9	(H)
96	2	164	966.987	2	1932.97	1932.97	0.08	[VFJGTK]	>sp|P38954	513	518	[YGKEAQDLR]	>sp|Q06510	298	306	T517	K300		20160201_Debelyy_8080-SCX4.16985.16985.2	3928.14	(H)
140	3	141	971.533	3	2912.58	2912.58	0.56	[VDTR]	>sp|P38954	500	503	[AHVAEIRNEVRKLPREDPR]	>sp|Q06510	315	333	T502	K326	2	20150505_Debelyy_7439-d10x-5ul.19974.19974.3	6834.09	(L)
62	1	65	979.559	2	1958.11	1958.11	1.65	[STSLK]	>sp|P38954	313	317	[KLPREDPRFK]	>sp|Q06510	326	335	T314	K326		20150415_Debelyy_7263_SCX-frct-300-2ul.9306.9306.2	2565.46	(L)
62	1	64	979.559	2	1958.11	1958.11	1.65	[STSLK]	>sp|P38954	313	317	[KLPREDPRFK]	>sp|Q06510	326	335	S313	K326		20150415_Debelyy_7263_SCX-frct-300-2ul.9306.9306.2	2565.46	(L)
								Number of amino acids in peptide 1				Number of amino acids in peptide 2
								6				9
								6				12
								6				9
								4				19
								5				10
Ipt1p-Taz1p_BS3
Ions not to be considered for statistics are removed
FDR<0.05	Nr.	Score	m/z	z	M+H+	calc.	Dev.	Peptide(1)	Protein(1)	From(1)	To(1)	Peptide(2)	Protein(2)	From(1)	To(2)	Site(1)	Site(2)	Rank	Scan	RT	Misc.
96	3	158	644.994	3	1932.97	1932.97	0.16	[VFJGTK]	>sp|P38954	513	518	[YGKEAQDLR]	>sp|Q06510	298	306	T517	K300		20160201_Debelyy_8080-SCX4.16998.16998.3	3930.35	(H)
157	2	206	788.088	3	2362.25	2362.25	0.22	[VFJGTK]	>sp|P38954	513	518	[NEVRKLPREDPR]	>sp|Q06510	322	333	T517	K326		20150922_Debelyy_7777-dil20x-2ul-140min.20321.20321.3	6259.9	(H)
96	2	164	966.987	2	1932.97	1932.97	0.08	[VFJGTK]	>sp|P38954	513	518	[YGKEAQDLR]	>sp|Q06510	298	306	T517	K300		20160201_Debelyy_8080-SCX4.16985.16985.2	3928.14	(H)
140	3	141	971.533	3	2912.58	2912.58	0.56	[VDTR]	>sp|P38954	500	503	[AHVAEIRNEVRKLPREDPR]	>sp|Q06510	315	333	T502	K326	2	20150505_Debelyy_7439-d10x-5ul.19974.19974.3	6834.09	(L)
62	1	65	979.559	2	1958.11	1958.11	1.65	[STSLK]	>sp|P38954	313	317	[KLPREDPRFK]	>sp|Q06510	326	335	T314	K326		20150415_Debelyy_7263_SCX-frct-300-2ul.9306.9306.2	2565.46	(L)
								Number of amino acids in peptide 1				Number of amino acids in peptide 2
								6				9
								6				12
								6				9
								4				19
								5				10
Ipt1p-Taz1p_EDC
FDR<0.05	Nr.	Score	m/z	z	M+H+	calc.	Dev.	Peptide(1)	Protein(1)	From(1)	To(1)	Peptide(2)	Protein(2)	From(1)	To(2)	Site(1)	Site(2)	Rank	Scan	RT
193	1	241	618.798	4	2472.17	2472.17	-0.97	[KLPR]	>sp|Q06510	326	329	[FSNAGGFTmHNNDSSTFK]	>sp|P38954	320	337	K326	D332		20160201_Debelyy_8078-SCX5.5235.5235.4	1732.22
137	1	241	618.798	4	2472.17	2472.17	-0.97	[KLPR]	>sp|Q06510	326	329	[FSNAGGFTmHNNDSSTFK]	>sp|P38954	320	337	K326	D332		20160201_Debelyy_8078-SCX5.5235.5235.4	1732.22
47	1	71	807.468	2	1613.93	1613.92	2.76	[LNGFEK]	>sp|Q06510	51	56	[QRPIQKR]	>sp|P38954	143	149	E55	K148		20160201_Debelyy_8078-FT.25521.25521.2	7360.64
Ipt1p-Taz1p_EDC
Ions from a single experiment or merged file that were just interpreted in different ways are counted only once; lines not to be considered for the statistics are in light grey
FDR<0.05	Nr.	Score	m/z	z	M+H+	calc.	Dev.	Peptide(1)	Protein(1)	From(1)	To(1)	Peptide(2)	Protein(2)	From(1)	To(2)	Site(1)	Site(2)	Rank	Scan	RT
193	1	241	618.798	4	2472.17	2472.17	-0.97	[KLPR]	>sp|Q06510	326	329	[FSNAGGFTmHNNDSSTFK]	>sp|P38954	320	337	K326	D332		20160201_Debelyy_8078-SCX5.5235.5235.4	1732.22
137	1	241	618.798	4	2472.17	2472.17	-0.97	[KLPR]	>sp|Q06510	326	329	[FSNAGGFTmHNNDSSTFK]	>sp|P38954	320	337	K326	D332		20160201_Debelyy_8078-SCX5.5235.5235.4	1732.22
47	1	71	807.468	2	1613.93	1613.92	2.76	[LNGFEK]	>sp|Q06510	51	56	[QRPIQKR]	>sp|P38954	143	149	E55	K148		20160201_Debelyy_8078-FT.25521.25521.2	7360.64
								Number of amino acids in peptide 1				Number of amino acids in peptide 2
								4				18
								4				18
								6				7
Ipt1p-Taz1p_EDC
Ions not to be considered for statistics are removed
FDR<0.05	Nr.	Score	m/z	z	M+H+	calc.	Dev.	Peptide(1)	Protein(1)	From(1)	To(1)	Peptide(2)	Protein(2)	From(1)	To(2)	Site(1)	Site(2)	Rank	Scan	RT
193	1	241	618.798	4	2472.17	2472.17	-0.97	[KLPR]	>sp|Q06510	326	329	[FSNAGGFTmHNNDSSTFK]	>sp|P38954	320	337	K326	D332		20160201_Debelyy_8078-SCX5.5235.5235.4	1732.22
47	1	71	807.468	2	1613.93	1613.92	2.76	[LNGFEK]	>sp|Q06510	51	56	[QRPIQKR]	>sp|P38954	143	149	E55	K148		20160201_Debelyy_8078-FT.25521.25521.2	7360.64
								Number of amino acids in peptide 1				Number of amino acids in peptide 2
								4				18
								6				7

## Sheet: Lcb1p-Gpi8p
Lcb1p-Gpi8p_BS3
FDR<0.05	Nr.	Score	m/z	z	M+H+	calc.	Dev.	Peptide(1)	Protein(1)	From(1)	To(1)	Peptide(2)	Protein(2)	From(1)	To(2)	Site(1)	Site(2)	Rank	Scan	RT	Misc.
95	1	122	616.351	2	1231.69	1231.69	3.68	[IEKK]	>sp|P49018	351	354	[SQTNK]	>sp|P25045	476	480	K353	S476		20150828_Debelyy_7720-d20x-1ul-140min.17281.17281.2	5321.02	(L)
95	1	122	616.351	2	1231.69	1231.69	3.68	[IEKK]	>sp|P49018	351	354	[SQTNK]	>sp|P25045	476	480	K353	T478		20150828_Debelyy_7720-d20x-1ul-140min.17281.17281.2	5321.02	(L)
163	1	501	1094.58	2	2188.15	2188.16	-1.98	[LKNKYK]	>sp|P25045	309	314	[HmANVLSmYR]	>sp|P49018	54	63	K312	S60		20150730_Debelyy-G-7664-elu-dil10x-4ul-140min.28293.28293.2	6120.58	(H)
163	1	497	1094.58	2	2188.15	2188.16	-1.98	[LKNKYK]	>sp|P25045	309	314	[HmANVLSmYR]	>sp|P49018	54	63	K310	S60		20150730_Debelyy-G-7664-elu-dil10x-4ul-140min.28293.28293.2	6120.58	(H)
163	1	430	1094.58	2	2188.15	2188.16	-1.98	[LKNKYK]	>sp|P25045	309	314	[HmANVLSmYR]	>sp|P49018	54	63	K312	Y62		20150730_Debelyy-G-7664-elu-dil10x-4ul-140min.28293.28293.2	6120.58	(H)
163	1	428	1094.58	2	2188.15	2188.16	-1.98	[LKNKYK]	>sp|P25045	309	314	[HmANVLSmYR]	>sp|P49018	54	63	K310	Y62		20150730_Debelyy-G-7664-elu-dil10x-4ul-140min.28293.28293.2	6120.58	(H)
138	2	143	609.828	4	2436.29	2436.29	-0.42	[IEKK]	>sp|P49018	351	354	[LSKSLHDSFASDDSLR]	>sp|P25045	416	431	K353	S419		20150922_Debelyy_7778-dil10x-2ul-140min.18989.18989.4	5596.85	(H)
138	2	142	609.828	4	2436.29	2436.29	-0.42	[IEKK]	>sp|P49018	351	354	[LSKSLHDSFASDDSLR]	>sp|P25045	416	431	K353	S423		20150922_Debelyy_7778-dil10x-2ul-140min.18989.18989.4	5596.85	(H)
103	1	106	947.483	3	2840.43	2840.44	-1.85	[IEKK]	>sp|P49018	351	354	[FGYTJEQLFETMSALQKK]	>sp|P25045	458	475	K353	Y460		20160201_Debelyy_8080-SCX4.25762.25762.3	5681.61	(H)
103	1	106	947.483	3	2840.43	2840.44	-1.85	[IEKK]	>sp|P49018	351	354	[FGYTJEQLFETMSALQKK]	>sp|P25045	458	475	K353	T461		20160201_Debelyy_8080-SCX4.25762.25762.3	5681.61	(H)
83	1	158	824.44	2	1647.87	1647.87	3.79	[KSQTNK]	>sp|P25045	475	480	[KNNQSSK]	>sp|P49018	344	350	K475	S348		20160201_Debelyy_8080-SCX5.16998.16998.2	3970.76	(L)
83	1	158	824.44	2	1647.87	1647.87	3.79	[KSQTNK]	>sp|P25045	475	480	[KNNQSSK]	>sp|P49018	344	350	K475	S349		20160201_Debelyy_8080-SCX5.16998.16998.2	3970.76	(L)
97	1	136	969.146	3	2905.42	2905.44	-4.91	[YKFR]	>sp|P25045	313	316	[FWFNYRHMANVLSmYR]	>sp|P49018	48	63	K314	Y52		20160201_Debelyy_8080-SCX7.22584.22584.3	5346.94	(H)
Lcb1p-Gpi8p_BS3
Ions from a single experiment or merged file that were just interpreted in different ways are counted only once; lines not to be considered for the statistics are in light grey
FDR<0.05	Nr.	Score	m/z	z	M+H+	calc.	Dev.	Peptide(1)	Protein(1)	From(1)	To(1)	Peptide(2)	Protein(2)	From(1)	To(2)	Site(1)	Site(2)	Rank	Scan	RT	Misc.
138	2	143	609.828	4	2436.29	2436.29	-0.42	[IEKK]	>sp|P49018	351	354	[LSKSLHDSFASDDSLR]	>sp|P25045	416	431	K353	S419		20150922_Debelyy_7778-dil10x-2ul-140min.18989.18989.4	5596.85	(H)
138	2	142	609.828	4	2436.29	2436.29	-0.42	[IEKK]	>sp|P49018	351	354	[LSKSLHDSFASDDSLR]	>sp|P25045	416	431	K353	S423		20150922_Debelyy_7778-dil10x-2ul-140min.18989.18989.4	5596.85	(H)
95	1	122	616.351	2	1231.69	1231.69	3.68	[IEKK]	>sp|P49018	351	354	[SQTNK]	>sp|P25045	476	480	K353	S476		20150828_Debelyy_7720-d20x-1ul-140min.17281.17281.2	5321.02	(L)
95	1	122	616.351	2	1231.69	1231.69	3.68	[IEKK]	>sp|P49018	351	354	[SQTNK]	>sp|P25045	476	480	K353	T478		20150828_Debelyy_7720-d20x-1ul-140min.17281.17281.2	5321.02	(L)
83	1	158	824.44	2	1647.87	1647.87	3.79	[KSQTNK]	>sp|P25045	475	480	[KNNQSSK]	>sp|P49018	344	350	K475	S348		20160201_Debelyy_8080-SCX5.16998.16998.2	3970.76	(L)
83	1	158	824.44	2	1647.87	1647.87	3.79	[KSQTNK]	>sp|P25045	475	480	[KNNQSSK]	>sp|P49018	344	350	K475	S349		20160201_Debelyy_8080-SCX5.16998.16998.2	3970.76	(L)
103	1	106	947.483	3	2840.43	2840.44	-1.85	[IEKK]	>sp|P49018	351	354	[FGYTJEQLFETMSALQKK]	>sp|P25045	458	475	K353	Y460		20160201_Debelyy_8080-SCX4.25762.25762.3	5681.61	(H)
103	1	106	947.483	3	2840.43	2840.44	-1.85	[IEKK]	>sp|P49018	351	354	[FGYTJEQLFETMSALQKK]	>sp|P25045	458	475	K353	T461		20160201_Debelyy_8080-SCX4.25762.25762.3	5681.61	(H)
97	1	136	969.146	3	2905.42	2905.44	-4.91	[YKFR]	>sp|P25045	313	316	[FWFNYRHMANVLSmYR]	>sp|P49018	48	63	K314	Y52		20160201_Debelyy_8080-SCX7.22584.22584.3	5346.94	(H)
163	1	501	1094.58	2	2188.15	2188.16	-1.98	[LKNKYK]	>sp|P25045	309	314	[HmANVLSmYR]	>sp|P49018	54	63	K312	S60		20150730_Debelyy-G-7664-elu-dil10x-4ul-140min.28293.28293.2	6120.58	(H)
163	1	497	1094.58	2	2188.15	2188.16	-1.98	[LKNKYK]	>sp|P25045	309	314	[HmANVLSmYR]	>sp|P49018	54	63	K310	S60		20150730_Debelyy-G-7664-elu-dil10x-4ul-140min.28293.28293.2	6120.58	(H)
163	1	430	1094.58	2	2188.15	2188.16	-1.98	[LKNKYK]	>sp|P25045	309	314	[HmANVLSmYR]	>sp|P49018	54	63	K312	Y62		20150730_Debelyy-G-7664-elu-dil10x-4ul-140min.28293.28293.2	6120.58	(H)
163	1	428	1094.58	2	2188.15	2188.16	-1.98	[LKNKYK]	>sp|P25045	309	314	[HmANVLSmYR]	>sp|P49018	54	63	K310	Y62		20150730_Debelyy-G-7664-elu-dil10x-4ul-140min.28293.28293.2	6120.58	(H)
Lcb1p-Gpi8p_BS3
Ions not to be considered for statistics are removed
FDR<0.05	Nr.	Score	m/z	z	M+H+	calc.	Dev.	Peptide(1)	Protein(1)	From(1)	To(1)	Peptide(2)	Protein(2)	From(1)	To(2)	Site(1)	Site(2)	Rank	Scan	RT	Misc.
138	2	143	609.828	4	2436.29	2436.29	-0.42	[IEKK]	>sp|P49018	351	354	[LSKSLHDSFASDDSLR]	>sp|P25045	416	431	K353	S419		20150922_Debelyy_7778-dil10x-2ul-140min.18989.18989.4	5596.85	(H)
95	1	122	616.351	2	1231.69	1231.69	3.68	[IEKK]	>sp|P49018	351	354	[SQTNK]	>sp|P25045	476	480	K353	S476		20150828_Debelyy_7720-d20x-1ul-140min.17281.17281.2	5321.02	(L)
83	1	158	824.44	2	1647.87	1647.87	3.79	[KSQTNK]	>sp|P25045	475	480	[KNNQSSK]	>sp|P49018	344	350	K475	S348		20160201_Debelyy_8080-SCX5.16998.16998.2	3970.76	(L)
103	1	106	947.483	3	2840.43	2840.44	-1.85	[IEKK]	>sp|P49018	351	354	[FGYTJEQLFETMSALQKK]	>sp|P25045	458	475	K353	Y460		20160201_Debelyy_8080-SCX4.25762.25762.3	5681.61	(H)
97	1	136	969.146	3	2905.42	2905.44	-4.91	[YKFR]	>sp|P25045	313	316	[FWFNYRHMANVLSmYR]	>sp|P49018	48	63	K314	Y52		20160201_Debelyy_8080-SCX7.22584.22584.3	5346.94	(H)
163	1	501	1094.58	2	2188.15	2188.16	-1.98	[LKNKYK]	>sp|P25045	309	314	[HmANVLSmYR]	>sp|P49018	54	63	K312	S60		20150730_Debelyy-G-7664-elu-dil10x-4ul-140min.28293.28293.2	6120.58	(H)
								Number of amino acids in peptide 1				Number of amino acids in peptide 2
								4				16
								4				5
								6				7
								4				18
								4				16
								6				10
Lcb1p-Gpi8p_EDC
FDR<0.05	Nr.	Score	m/z	z	M+H+	calc.	Dev.	Peptide(1)	Protein(1)	From(1)	To(1)	Peptide(2)	Protein(2)	From(1)	To(2)	Site(1)	Site(2)	Rank	Scan	RT
158	1	165	485.991	4	1940.94	1940.93	4.32	[KNNQSSK]	>sp|P49018	344	350	[KSHHDDPYR]	>sp|P25045	48	56	K344	D53		20160201_Debelyy_8078-SCX6.4571.4571.4	1593.08
162	1	178	401.908	3	1203.71	1203.71	2.96	[IEKK]	>sp|P49018	351	354	[KSQTNK]	>sp|P25045	475	480	E352	K475		20150922_Debelyy_7780-dil10x-2ul-140min.6500.6500.3	2327.79
65	2	105	550.84	2	1100.67	1100.68	-4.83	[LKNK]	>sp|P25045	309	312	[LLTDR]	>sp|P49018	127	131	K310	D130		20160201_Debelyy_8078-SCX3.13767.13767.2	3651.35
141	2	142	655.882	2	1310.76	1310.76	-1.4	[EVVK]	>sp|P25045	166	169	[NKYKFR]	>sp|P25045	311	316	E166	K314		20160201_Debelyy_8078-SCX6.30068.30068.2	6775.52
82	2	93	599.639	3	1796.9	1796.9	3.35	[NKYKFR]	>sp|P25045	311	316	[ATYDLYTN}	>sp|P49018	404	412	K314	}412		20160201_Debelyy_8078-SCX7.15919.15919.3	4009.43
82	2	91	599.639	3	1796.9	1796.9	3.35	[NKYKFR]	>sp|P25045	311	316	[ATYDLYTN}	>sp|P49018	404	412	K314	D407		20160201_Debelyy_8078-SCX7.15919.15919.3	4009.43
82	3	89	421.826	5	2105.1	2105.09	4.38	[YKFR]	>sp|P25045	313	316	[LLTDRWTEDHPK]	>sp|P49018	127	138	K314	D135		20160201_Debelyy_8078-SCX7.11716.11716.5	3192.92
82	3	85	421.826	5	2105.1	2105.09	4.38	[YKFR]	>sp|P25045	313	316	[LLTDRWTEDHPK]	>sp|P49018	127	138	K314	E134		20160201_Debelyy_8078-SCX7.11716.11716.5	3192.92
125	2	130	421.826	5	2105.1	2105.09	4.83	[YKFR]	>sp|P25045	313	316	[LLTDRWTEDHPK]	>sp|P49018	127	138	K314	E134		20151202_Debelyy_7988-dil10x-6ul-140min.11686.11686.5	3819.7
125	2	129	421.826	5	2105.1	2105.09	4.83	[YKFR]	>sp|P25045	313	316	[LLTDRWTEDHPK]	>sp|P49018	127	138	K314	D135		20151202_Debelyy_7988-dil10x-6ul-140min.11686.11686.5	3819.7
162	1	178	401.908	3	1203.71	1203.71	2.96	[IEKK]	>sp|P49018	351	354	[KSQTNK]	>sp|P25045	475	480	E352	K475		20150922_Debelyy_7780-dil10x-2ul-140min.6500.6500.3	2327.79
Lcb1p-Gpi8p_EDC
Ions from a single experiment or merged file that were just interpreted in different ways are counted only once; lines not to be considered for the statistics are in light grey
FDR<0.05	Nr.	Score	m/z	z	M+H+	calc.	Dev.	Peptide(1)	Protein(1)	From(1)	To(1)	Peptide(2)	Protein(2)	From(1)	To(2)	Site(1)	Site(2)	Rank	Scan	RT
162	1	178	401.908	3	1203.71	1203.71	2.96	[IEKK]	>sp|P49018	351	354	[KSQTNK]	>sp|P25045	475	480	E352	K475		20150922_Debelyy_7780-dil10x-2ul-140min.6500.6500.3	2327.79
162	1	178	401.908	3	1203.71	1203.71	2.96	[IEKK]	>sp|P49018	351	354	[KSQTNK]	>sp|P25045	475	480	E352	K475		20150922_Debelyy_7780-dil10x-2ul-140min.6500.6500.3	2327.79
82	3	89	421.826	5	2105.1	2105.09	4.38	[YKFR]	>sp|P25045	313	316	[LLTDRWTEDHPK]	>sp|P49018	127	138	K314	D135		20160201_Debelyy_8078-SCX7.11716.11716.5	3192.92
82	3	85	421.826	5	2105.1	2105.09	4.38	[YKFR]	>sp|P25045	313	316	[LLTDRWTEDHPK]	>sp|P49018	127	138	K314	E134		20160201_Debelyy_8078-SCX7.11716.11716.5	3192.92
125	2	130	421.826	5	2105.1	2105.09	4.83	[YKFR]	>sp|P25045	313	316	[LLTDRWTEDHPK]	>sp|P49018	127	138	K314	E134		20151202_Debelyy_7988-dil10x-6ul-140min.11686.11686.5	3819.7
125	2	129	421.826	5	2105.1	2105.09	4.83	[YKFR]	>sp|P25045	313	316	[LLTDRWTEDHPK]	>sp|P49018	127	138	K314	D135		20151202_Debelyy_7988-dil10x-6ul-140min.11686.11686.5	3819.7
158	1	165	485.991	4	1940.94	1940.93	4.32	[KNNQSSK]	>sp|P49018	344	350	[KSHHDDPYR]	>sp|P25045	48	56	K344	D53		20160201_Debelyy_8078-SCX6.4571.4571.4	1593.08
65	2	105	550.84	2	1100.67	1100.68	-4.83	[LKNK]	>sp|P25045	309	312	[LLTDR]	>sp|P49018	127	131	K310	D130		20160201_Debelyy_8078-SCX3.13767.13767.2	3651.35
82	2	93	599.639	3	1796.9	1796.9	3.35	[NKYKFR]	>sp|P25045	311	316	[ATYDLYTN}	>sp|P49018	404	412	K314	}412		20160201_Debelyy_8078-SCX7.15919.15919.3	4009.43
82	2	91	599.639	3	1796.9	1796.9	3.35	[NKYKFR]	>sp|P25045	311	316	[ATYDLYTN}	>sp|P49018	404	412	K314	D407		20160201_Debelyy_8078-SCX7.15919.15919.3	4009.43
141	2	142	655.882	2	1310.76	1310.76	-1.4	[EVVK]	>sp|P25045	166	169	[NKYKFR]	>sp|P25045	311	316	E166	K314		20160201_Debelyy_8078-SCX6.30068.30068.2	6775.52
Lcb1p-Gpi8p_EDC
Ions not to be considered for statistics are removed
FDR<0.05	Nr.	Score	m/z	z	M+H+	calc.	Dev.	Peptide(1)	Protein(1)	From(1)	To(1)	Peptide(2)	Protein(2)	From(1)	To(2)	Site(1)	Site(2)	Rank	Scan	RT
162	1	178	401.908	3	1203.71	1203.71	2.96	[IEKK]	>sp|P49018	351	354	[KSQTNK]	>sp|P25045	475	480	E352	K475		20150922_Debelyy_7780-dil10x-2ul-140min.6500.6500.3	2327.79
82	3	89	421.826	5	2105.1	2105.09	4.38	[YKFR]	>sp|P25045	313	316	[LLTDRWTEDHPK]	>sp|P49018	127	138	K314	D135		20160201_Debelyy_8078-SCX7.11716.11716.5	3192.92
125	2	130	421.826	5	2105.1	2105.09	4.83	[YKFR]	>sp|P25045	313	316	[LLTDRWTEDHPK]	>sp|P49018	127	138	K314	E134		20151202_Debelyy_7988-dil10x-6ul-140min.11686.11686.5	3819.7
158	1	165	485.991	4	1940.94	1940.93	4.32	[KNNQSSK]	>sp|P49018	344	350	[KSHHDDPYR]	>sp|P25045	48	56	K344	D53		20160201_Debelyy_8078-SCX6.4571.4571.4	1593.08
65	2	105	550.84	2	1100.67	1100.68	-4.83	[LKNK]	>sp|P25045	309	312	[LLTDR]	>sp|P49018	127	131	K310	D130		20160201_Debelyy_8078-SCX3.13767.13767.2	3651.35
82	2	93	599.639	3	1796.9	1796.9	3.35	[NKYKFR]	>sp|P25045	311	316	[ATYDLYTN}	>sp|P49018	404	412	K314	}412		20160201_Debelyy_8078-SCX7.15919.15919.3	4009.43
141	2	142	655.882	2	1310.76	1310.76	-1.4	[EVVK]	>sp|P25045	166	169	[NKYKFR]	>sp|P25045	311	316	E166	K314		20160201_Debelyy_8078-SCX6.30068.30068.2	6775.52
								Number of amino acids in peptide 1				Number of amino acids in peptide 2
								4				6
								4				12
								4				12
								7				9
								4				5
								6				9
								4				6

## Sheet: Lcb1p-Taz1p
Lcb1p-Taz1p_BS3
FDR<0.05	Nr.	Score	m/z	z	M+H+	calc.	Dev.	Peptide(1)	Protein(1)	From(1)	To(1)	Peptide(2)	Protein(2)	From(1)	To(2)	Site(1)	Site(2)	Rank	Scan	RT	Misc.
203	1	221	567.642	3	1700.91	1700.92	-4.92	[YKFR]	>sp|P25045	313	316	[SPSWWKR]	>sp|Q06510	336	342	Y313	K341		20150922_Debelyy_7778-dil10x-2ul-140min.23230.23230.3	6691.19	(H)
203	1	221	567.642	3	1700.91	1700.92	-4.92	[YKFR]	>sp|P25045	313	316	[SPSWWKR]	>sp|Q06510	336	342	K314	K341		20150922_Debelyy_7778-dil10x-2ul-140min.23230.23230.3	6691.19	(H)
139	3	139	772.611	4	3087.42	3087.41	4.05	[WGITR]	>sp|Q06510	208	212	[IJJNAAMSPEELKNAJESVK]	>sp|P25045	527	546	T211	K539		20150505_Debelyy_7441-2ul.11278.11278.4	3796.65	(H)
131	2	144	704.036	3	2110.09	2110.09	3.25	[RSPLWR]	>sp|Q06510	20	25	[KSHHDDPYR]	>sp|P25045	48	56	S21	K48		20150209_Debelyy_7264-d10x-4ul-140min.20663.20663.3	0]=3943.34502	(H)
131	5	131	811.388	3	2432.15	2432.16	-4.05	[NKYKFR]	>sp|P25045	311	316	[QSILAJJQESNK}	>sp|P25045	547	559	K314	S556		20150209_Debelyy_7264-d10x-4ul-140min.18385.18385.3	0]=3652.48842	(L)
131	5	131	811.388	3	2432.15	2432.16	-4.05	[NKYKFR]	>sp|P25045	311	316	[QSILAJJQESNK}	>sp|P25045	547	559	K314	K558		20150209_Debelyy_7264-d10x-4ul-140min.18385.18385.3	0]=3652.48842	(L)
120	4	154	605.989	3	1815.95	1815.96	-2.43	[YKFR]	>sp|P25045	313	316	[FKSPSWWK]	>sp|Q06510	334	341	K314	K335		20160201_Debelyy_8080-SCX7.10802.10802.3	3037.79	(L)
120	4	154	605.989	3	1815.95	1815.96	-2.43	[YKFR]	>sp|P25045	313	316	[FKSPSWWK]	>sp|Q06510	334	341	K314	S336		20160201_Debelyy_8080-SCX7.10802.10802.3	3037.79	(L)
120	4	132	605.989	3	1815.95	1815.96	-2.43	[YKFR]	>sp|P25045	313	316	[FKSPSWWK]	>sp|Q06510	334	341	Y313	K335		20160201_Debelyy_8080-SCX7.10802.10802.3	3037.79	(L)
126	7	153	651.997	3	1953.98	1953.99	-4.55	[SPLWR]	>sp|Q06510	21	25	[KSHHDDPYR]	>sp|P25045	48	56	S21	K48		20160201_Debelyy_8080-SCX6.5458.5458.3	1787.03	(H)
83	1	109	1196.64	2	2392.27	2392.28	-3.3	[NKYK]	>sp|P25045	311	314	[SDPDVKVIGENWAIR]	>sp|Q06510	350	364	K312	S350		20160201_Debelyy_8080-SCX2.14362.14362.2	3944.84	(H)
133	1	221	567.642	3	1700.91	1700.92	-4.92	[YKFR]	>sp|P25045	313	316	[SPSWWKR]	>sp|Q06510	336	342	Y313	K341		20150922_Debelyy_7778-dil10x-2ul-140min.23230.23230.3	6691.19	(H)
133	1	221	567.642	3	1700.91	1700.92	-4.92	[YKFR]	>sp|P25045	313	316	[SPSWWKR]	>sp|Q06510	336	342	K314	K341		20150922_Debelyy_7778-dil10x-2ul-140min.23230.23230.3	6691.19	(H)
165	1	202	851.483	3	2552.44	2552.45	-4.47	[NKYKFR]	>sp|P25045	311	316	[RMQKFLPPEGKPK]	>sp|Q06510	365	377	Y313	K368		20150922_Debelyy_7777-dil20x-2ul-140min.20179.20179.3	6222.85	(H)
165	1	202	851.483	3	2552.44	2552.45	-4.47	[NKYKFR]	>sp|P25045	311	316	[RMQKFLPPEGKPK]	>sp|Q06510	365	377	Y313	K375		20150922_Debelyy_7777-dil20x-2ul-140min.20179.20179.3	6222.85	(H)
165	1	202	851.483	3	2552.44	2552.45	-4.47	[NKYKFR]	>sp|P25045	311	316	[RMQKFLPPEGKPK]	>sp|Q06510	365	377	K314	K368		20150922_Debelyy_7777-dil20x-2ul-140min.20179.20179.3	6222.85	(H)
165	1	202	851.483	3	2552.44	2552.45	-4.47	[NKYKFR]	>sp|P25045	311	316	[RMQKFLPPEGKPK]	>sp|Q06510	365	377	K314	K375		20150922_Debelyy_7777-dil20x-2ul-140min.20179.20179.3	6222.85	(H)
165	1	198	851.483	3	2552.44	2552.45	-4.47	[NKYKFR]	>sp|P25045	311	316	[RMQKFLPPEGKPK]	>sp|Q06510	365	377	K312	K368		20150922_Debelyy_7777-dil20x-2ul-140min.20179.20179.3	6222.85	(H)
165	1	195	851.483	3	2552.44	2552.45	-4.47	[NKYKFR]	>sp|P25045	311	316	[RMQKFLPPEGKPK]	>sp|Q06510	365	377	K312	K375		20150922_Debelyy_7777-dil20x-2ul-140min.20179.20179.3	6222.85	(H)
64	4	77	614.692	3	1842.06	1842.07	-3.8	{MSFR]	>sp|Q06510	0	4	[LEKLPAIPRK]	>sp|P25045	277	286	{0	K279		20150415_Debelyy_7263_SCX-frct-200-2ul.10292.10292.3	2652.79	(L)
64	4	77	614.692	3	1842.06	1842.07	-3.8	{MSFR]	>sp|Q06510	0	4	[LEKLPAIPRK]	>sp|P25045	277	286	S2	K279		20150415_Debelyy_7263_SCX-frct-200-2ul.10292.10292.3	2652.79	(L)
90	1	109	546.948	3	1638.83	1638.83	-1.66	[KSQTNK]	>sp|P25045	475	480	[FNTTEGK]	>sp|Q06510	343	349	K475	T345		20150415_Debelyy_7263_SCX-frct-75-2ul.12385.12385.3	2428.24	(L)
90	1	109	546.948	3	1638.83	1638.83	-1.66	[KSQTNK]	>sp|P25045	475	480	[FNTTEGK]	>sp|Q06510	343	349	K475	T346		20150415_Debelyy_7263_SCX-frct-75-2ul.12385.12385.3	2428.24	(L)
115	1	234	572.552	4	2287.18	2287.19	-1.03	[NKYK]	>sp|P25045	311	314	[RFNTTEGKSDPDVK]	>sp|Q06510	342	355	K312	T345		20150415_Debelyy_7263_SCX-frct-50-2ul.5417.5417.4	1523.47	(H)
115	1	234	572.552	4	2287.18	2287.19	-1.03	[NKYK]	>sp|P25045	311	314	[RFNTTEGKSDPDVK]	>sp|Q06510	342	355	K312	T346		20150415_Debelyy_7263_SCX-frct-50-2ul.5417.5417.4	1523.47	(H)
115	1	231	572.552	4	2287.18	2287.19	-1.03	[NKYK]	>sp|P25045	311	314	[RFNTTEGKSDPDVK]	>sp|Q06510	342	355	K312	K349		20150415_Debelyy_7263_SCX-frct-50-2ul.5417.5417.4	1523.47	(H)
115	1	231	572.552	4	2287.18	2287.19	-1.03	[NKYK]	>sp|P25045	311	314	[RFNTTEGKSDPDVK]	>sp|Q06510	342	355	Y313	K349		20150415_Debelyy_7263_SCX-frct-50-2ul.5417.5417.4	1523.47	(H)
115	1	151	572.552	4	2287.18	2287.19	-1.03	[NKYK]	>sp|P25045	311	314	[RFNTTEGKSDPDVK]	>sp|Q06510	342	355	K312	S350		20150415_Debelyy_7263_SCX-frct-50-2ul.5417.5417.4	1523.47	(H)
Lcb1p-Taz1p_BS3
Ions from a single experiment or merged file that were just interpreted in different ways are counted only once; lines not to be considered for the statistics are in light grey
FDR<0.05	Nr.	Score	m/z	z	M+H+	calc.	Dev.	Peptide(1)	Protein(1)	From(1)	To(1)	Peptide(2)	Protein(2)	From(1)	To(2)	Site(1)	Site(2)	Rank	Scan	RT	Misc.
90	1	109	546.948	3	1638.83	1638.83	-1.66	[KSQTNK]	>sp|P25045	475	480	[FNTTEGK]	>sp|Q06510	343	349	K475	T345		20150415_Debelyy_7263_SCX-frct-75-2ul.12385.12385.3	2428.24	(L)
90	1	109	546.948	3	1638.83	1638.83	-1.66	[KSQTNK]	>sp|P25045	475	480	[FNTTEGK]	>sp|Q06510	343	349	K475	T346		20150415_Debelyy_7263_SCX-frct-75-2ul.12385.12385.3	2428.24	(L)
203	1	221	567.642	3	1700.91	1700.92	-4.92	[YKFR]	>sp|P25045	313	316	[SPSWWKR]	>sp|Q06510	336	342	Y313	K341		20150922_Debelyy_7778-dil10x-2ul-140min.23230.23230.3	6691.19	(H)
203	1	221	567.642	3	1700.91	1700.92	-4.92	[YKFR]	>sp|P25045	313	316	[SPSWWKR]	>sp|Q06510	336	342	K314	K341		20150922_Debelyy_7778-dil10x-2ul-140min.23230.23230.3	6691.19	(H)
133	1	221	567.642	3	1700.91	1700.92	-4.92	[YKFR]	>sp|P25045	313	316	[SPSWWKR]	>sp|Q06510	336	342	Y313	K341		20150922_Debelyy_7778-dil10x-2ul-140min.23230.23230.3	6691.19	(H)
133	1	221	567.642	3	1700.91	1700.92	-4.92	[YKFR]	>sp|P25045	313	316	[SPSWWKR]	>sp|Q06510	336	342	K314	K341		20150922_Debelyy_7778-dil10x-2ul-140min.23230.23230.3	6691.19	(H)
115	1	234	572.552	4	2287.18	2287.19	-1.03	[NKYK]	>sp|P25045	311	314	[RFNTTEGKSDPDVK]	>sp|Q06510	342	355	K312	T345		20150415_Debelyy_7263_SCX-frct-50-2ul.5417.5417.4	1523.47	(H)
115	1	234	572.552	4	2287.18	2287.19	-1.03	[NKYK]	>sp|P25045	311	314	[RFNTTEGKSDPDVK]	>sp|Q06510	342	355	K312	T346		20150415_Debelyy_7263_SCX-frct-50-2ul.5417.5417.4	1523.47	(H)
115	1	231	572.552	4	2287.18	2287.19	-1.03	[NKYK]	>sp|P25045	311	314	[RFNTTEGKSDPDVK]	>sp|Q06510	342	355	K312	K349		20150415_Debelyy_7263_SCX-frct-50-2ul.5417.5417.4	1523.47	(H)
115	1	231	572.552	4	2287.18	2287.19	-1.03	[NKYK]	>sp|P25045	311	314	[RFNTTEGKSDPDVK]	>sp|Q06510	342	355	Y313	K349		20150415_Debelyy_7263_SCX-frct-50-2ul.5417.5417.4	1523.47	(H)
115	1	151	572.552	4	2287.18	2287.19	-1.03	[NKYK]	>sp|P25045	311	314	[RFNTTEGKSDPDVK]	>sp|Q06510	342	355	K312	S350		20150415_Debelyy_7263_SCX-frct-50-2ul.5417.5417.4	1523.47	(H)
120	4	154	605.989	3	1815.95	1815.96	-2.43	[YKFR]	>sp|P25045	313	316	[FKSPSWWK]	>sp|Q06510	334	341	K314	K335		20160201_Debelyy_8080-SCX7.10802.10802.3	3037.79	(L)
120	4	154	605.989	3	1815.95	1815.96	-2.43	[YKFR]	>sp|P25045	313	316	[FKSPSWWK]	>sp|Q06510	334	341	K314	S336		20160201_Debelyy_8080-SCX7.10802.10802.3	3037.79	(L)
120	4	132	605.989	3	1815.95	1815.96	-2.43	[YKFR]	>sp|P25045	313	316	[FKSPSWWK]	>sp|Q06510	334	341	Y313	K335		20160201_Debelyy_8080-SCX7.10802.10802.3	3037.79	(L)
64	4	77	614.692	3	1842.06	1842.07	-3.8	{MSFR]	>sp|Q06510	0	4	[LEKLPAIPRK]	>sp|P25045	277	286	{0	K279		20150415_Debelyy_7263_SCX-frct-200-2ul.10292.10292.3	2652.79	(L)
64	4	77	614.692	3	1842.06	1842.07	-3.8	{MSFR]	>sp|Q06510	0	4	[LEKLPAIPRK]	>sp|P25045	277	286	S2	K279		20150415_Debelyy_7263_SCX-frct-200-2ul.10292.10292.3	2652.79	(L)
126	7	153	651.997	3	1953.98	1953.99	-4.55	[SPLWR]	>sp|Q06510	21	25	[KSHHDDPYR]	>sp|P25045	48	56	S21	K48		20160201_Debelyy_8080-SCX6.5458.5458.3	1787.03	(H)
131	2	144	704.036	3	2110.09	2110.09	3.25	[RSPLWR]	>sp|Q06510	20	25	[KSHHDDPYR]	>sp|P25045	48	56	S21	K48		20150209_Debelyy_7264-d10x-4ul-140min.20663.20663.3	0]=3943.34502	(H)
139	3	139	772.611	4	3087.42	3087.41	4.05	[WGITR]	>sp|Q06510	208	212	[IJJNAAMSPEELKNAJESVK]	>sp|P25045	527	546	T211	K539		20150505_Debelyy_7441-2ul.11278.11278.4	3796.65	(H)
131	5	131	811.388	3	2432.15	2432.16	-4.05	[NKYKFR]	>sp|P25045	311	316	[QSILAJJQESNK}	>sp|P25045	547	559	K314	S556		20150209_Debelyy_7264-d10x-4ul-140min.18385.18385.3	0]=3652.48842	(L)
131	5	131	811.388	3	2432.15	2432.16	-4.05	[NKYKFR]	>sp|P25045	311	316	[QSILAJJQESNK}	>sp|P25045	547	559	K314	K558		20150209_Debelyy_7264-d10x-4ul-140min.18385.18385.3	0]=3652.48842	(L)
165	1	202	851.483	3	2552.44	2552.45	-4.47	[NKYKFR]	>sp|P25045	311	316	[RMQKFLPPEGKPK]	>sp|Q06510	365	377	Y313	K368		20150922_Debelyy_7777-dil20x-2ul-140min.20179.20179.3	6222.85	(H)
165	1	202	851.483	3	2552.44	2552.45	-4.47	[NKYKFR]	>sp|P25045	311	316	[RMQKFLPPEGKPK]	>sp|Q06510	365	377	Y313	K375		20150922_Debelyy_7777-dil20x-2ul-140min.20179.20179.3	6222.85	(H)
165	1	202	851.483	3	2552.44	2552.45	-4.47	[NKYKFR]	>sp|P25045	311	316	[RMQKFLPPEGKPK]	>sp|Q06510	365	377	K314	K368		20150922_Debelyy_7777-dil20x-2ul-140min.20179.20179.3	6222.85	(H)
165	1	202	851.483	3	2552.44	2552.45	-4.47	[NKYKFR]	>sp|P25045	311	316	[RMQKFLPPEGKPK]	>sp|Q06510	365	377	K314	K375		20150922_Debelyy_7777-dil20x-2ul-140min.20179.20179.3	6222.85	(H)
165	1	198	851.483	3	2552.44	2552.45	-4.47	[NKYKFR]	>sp|P25045	311	316	[RMQKFLPPEGKPK]	>sp|Q06510	365	377	K312	K368		20150922_Debelyy_7777-dil20x-2ul-140min.20179.20179.3	6222.85	(H)
165	1	195	851.483	3	2552.44	2552.45	-4.47	[NKYKFR]	>sp|P25045	311	316	[RMQKFLPPEGKPK]	>sp|Q06510	365	377	K312	K375		20150922_Debelyy_7777-dil20x-2ul-140min.20179.20179.3	6222.85	(H)
83	1	109	1196.64	2	2392.27	2392.28	-3.3	[NKYK]	>sp|P25045	311	314	[SDPDVKVIGENWAIR]	>sp|Q06510	350	364	K312	S350		20160201_Debelyy_8080-SCX2.14362.14362.2	3944.84	(H)
Lcb1p-Taz1p_BS3
Ions not to be considered for statistics are removed
FDR<0.05	Nr.	Score	m/z	z	M+H+	calc.	Dev.	Peptide(1)	Protein(1)	From(1)	To(1)	Peptide(2)	Protein(2)	From(1)	To(2)	Site(1)	Site(2)	Rank	Scan	RT	Misc.
90	1	109	546.948	3	1638.83	1638.83	-1.66	[KSQTNK]	>sp|P25045	475	480	[FNTTEGK]	>sp|Q06510	343	349	K475	T345		20150415_Debelyy_7263_SCX-frct-75-2ul.12385.12385.3	2428.24	(L)
203	1	221	567.642	3	1700.91	1700.92	-4.92	[YKFR]	>sp|P25045	313	316	[SPSWWKR]	>sp|Q06510	336	342	Y313	K341		20150922_Debelyy_7778-dil10x-2ul-140min.23230.23230.3	6691.19	(H)
133	1	221	567.642	3	1700.91	1700.92	-4.92	[YKFR]	>sp|P25045	313	316	[SPSWWKR]	>sp|Q06510	336	342	Y313	K341		20150922_Debelyy_7778-dil10x-2ul-140min.23230.23230.3	6691.19	(H)
115	1	234	572.552	4	2287.18	2287.19	-1.03	[NKYK]	>sp|P25045	311	314	[RFNTTEGKSDPDVK]	>sp|Q06510	342	355	K312	T345		20150415_Debelyy_7263_SCX-frct-50-2ul.5417.5417.4	1523.47	(H)
120	4	154	605.989	3	1815.95	1815.96	-2.43	[YKFR]	>sp|P25045	313	316	[FKSPSWWK]	>sp|Q06510	334	341	K314	K335		20160201_Debelyy_8080-SCX7.10802.10802.3	3037.79	(L)
120	4	132	605.989	3	1815.95	1815.96	-2.43	[YKFR]	>sp|P25045	313	316	[FKSPSWWK]	>sp|Q06510	334	341	Y313	K335		20160201_Debelyy_8080-SCX7.10802.10802.3	3037.79	(L)
64	4	77	614.692	3	1842.06	1842.07	-3.8	{MSFR]	>sp|Q06510	0	4	[LEKLPAIPRK]	>sp|P25045	277	286	{0	K279		20150415_Debelyy_7263_SCX-frct-200-2ul.10292.10292.3	2652.79	(L)
126	7	153	651.997	3	1953.98	1953.99	-4.55	[SPLWR]	>sp|Q06510	21	25	[KSHHDDPYR]	>sp|P25045	48	56	S21	K48		20160201_Debelyy_8080-SCX6.5458.5458.3	1787.03	(H)
131	2	144	704.036	3	2110.09	2110.09	3.25	[RSPLWR]	>sp|Q06510	20	25	[KSHHDDPYR]	>sp|P25045	48	56	S21	K48		20150209_Debelyy_7264-d10x-4ul-140min.20663.20663.3	0]=3943.34502	(H)
139	3	139	772.611	4	3087.42	3087.41	4.05	[WGITR]	>sp|Q06510	208	212	[IJJNAAMSPEELKNAJESVK]	>sp|P25045	527	546	T211	K539		20150505_Debelyy_7441-2ul.11278.11278.4	3796.65	(H)
131	5	131	811.388	3	2432.15	2432.16	-4.05	[NKYKFR]	>sp|P25045	311	316	[QSILAJJQESNK}	>sp|P25045	547	559	K314	S556		20150209_Debelyy_7264-d10x-4ul-140min.18385.18385.3	0]=3652.48842	(L)
165	1	202	851.483	3	2552.44	2552.45	-4.47	[NKYKFR]	>sp|P25045	311	316	[RMQKFLPPEGKPK]	>sp|Q06510	365	377	Y313	K368		20150922_Debelyy_7777-dil20x-2ul-140min.20179.20179.3	6222.85	(H)
165	1	202	851.483	3	2552.44	2552.45	-4.47	[NKYKFR]	>sp|P25045	311	316	[RMQKFLPPEGKPK]	>sp|Q06510	365	377	Y313	K375		20150922_Debelyy_7777-dil20x-2ul-140min.20179.20179.3	6222.85	(H)
83	1	109	1196.64	2	2392.27	2392.28	-3.3	[NKYK]	>sp|P25045	311	314	[SDPDVKVIGENWAIR]	>sp|Q06510	350	364	K312	S350		20160201_Debelyy_8080-SCX2.14362.14362.2	3944.84	(H)
								Number of amino acids in peptide 1				Number of amino acids in peptide 2
								6				7
								4				7
								4				7
								4				14
								4				8
								4				8
								5				10
								5				9
								6				9
								5				20
								6				13
								6				13
								6				13
								4				15
Lcb1p-Taz1p_EDC
FDR<0.05	Nr.	Score	m/z	z	M+H+	calc.	Dev.	Peptide(1)	Protein(1)	From(1)	To(1)	Peptide(2)	Protein(2)	From(1)	To(2)	Site(1)	Site(2)	Rank	Scan	RT
162	9	163	471.489	4	1882.93	1882.93	2.27	[KSQTNK]	>sp|P25045	475	480	[GDEFLEAYPR]	>sp|Q06510	10	19	K475	D11		20150922_Debelyy_7780-dil10x-2ul-140min.5703.5703.4	2124.51
177	2	296	988.867	3	2964.59	2964.59	-2.91	[KLPR]	>sp|Q06510	326	329	[YTNVFNLASNNFLQLSATEPVK]	>sp|P25045	144	165	K326	E162		23757	6764
125	1	172	773.909	2	1546.81	1546.81	-1.77	[YKFR]	>sp|P25045	313	316	[RFNTTEGK]	>sp|Q06510	342	349	K314	E347		20160201_Debelyy_8078-SCX3.6786.6786.2	2119.68
115	1	117	601.812	2	1202.62	1202.61	4.33	[EDPR]	>sp|Q06510	330	333	[KSQTNK]	>sp|P25045	475	480	E330	K475		20160201_Debelyy_8078-SCX7.9073.9073.2	2656.46
115	1	117	601.812	2	1202.62	1202.61	4.33	[EDPR]	>sp|Q06510	330	333	[KSQTNK]	>sp|P25045	475	480	D331	K475		20160201_Debelyy_8078-SCX7.9073.9073.2	2656.46
Lcb1p-Taz1p_EDC
Ions from a single experiment or merged file that were just interpreted in different ways are counted only once; lines not to be considered for the statistics are in light grey
FDR<0.05	Nr.	Score	m/z	z	M+H+	calc.	Dev.	Peptide(1)	Protein(1)	From(1)	To(1)	Peptide(2)	Protein(2)	From(1)	To(2)	Site(1)	Site(2)	Rank	Scan	RT
162	9	163	471.489	4	1882.93	1882.93	2.27	[KSQTNK]	>sp|P25045	475	480	[GDEFLEAYPR]	>sp|Q06510	10	19	K475	D11		20150922_Debelyy_7780-dil10x-2ul-140min.5703.5703.4	2124.51
177	2	296	988.867	3	2964.59	2964.59	-2.91	[KLPR]	>sp|Q06510	326	329	[YTNVFNLASNNFLQLSATEPVK]	>sp|P25045	144	165	K326	E162		23757	6764
125	1	172	773.909	2	1546.81	1546.81	-1.77	[YKFR]	>sp|P25045	313	316	[RFNTTEGK]	>sp|Q06510	342	349	K314	E347		20160201_Debelyy_8078-SCX3.6786.6786.2	2119.68
115	1	117	601.812	2	1202.62	1202.61	4.33	[EDPR]	>sp|Q06510	330	333	[KSQTNK]	>sp|P25045	475	480	E330	K475		20160201_Debelyy_8078-SCX7.9073.9073.2	2656.46
115	1	117	601.812	2	1202.62	1202.61	4.33	[EDPR]	>sp|Q06510	330	333	[KSQTNK]	>sp|P25045	475	480	D331	K475		20160201_Debelyy_8078-SCX7.9073.9073.2	2656.46
								Number of amino acids in peptide 1				Number of amino acids in peptide 2
								6				10
								4				22
								4				8
								4				6
								4				6
Lcb1p-Taz1p_EDC
Ions not to be considered for statistics are removed
FDR<0.05	Nr.	Score	m/z	z	M+H+	calc.	Dev.	Peptide(1)	Protein(1)	From(1)	To(1)	Peptide(2)	Protein(2)	From(1)	To(2)	Site(1)	Site(2)	Rank	Scan	RT
162	9	163	471.489	4	1882.93	1882.93	2.27	[KSQTNK]	>sp|P25045	475	480	[GDEFLEAYPR]	>sp|Q06510	10	19	K475	D11		20150922_Debelyy_7780-dil10x-2ul-140min.5703.5703.4	2124.51
177	2	296	988.867	3	2964.59	2964.59	-2.91	[KLPR]	>sp|Q06510	326	329	[YTNVFNLASNNFLQLSATEPVK]	>sp|P25045	144	165	K326	E162		23757	6764
125	1	172	773.909	2	1546.81	1546.81	-1.77	[YKFR]	>sp|P25045	313	316	[RFNTTEGK]	>sp|Q06510	342	349	K314	E347		20160201_Debelyy_8078-SCX3.6786.6786.2	2119.68
115	1	117	601.812	2	1202.62	1202.61	4.33	[EDPR]	>sp|Q06510	330	333	[KSQTNK]	>sp|P25045	475	480	E330	K475		20160201_Debelyy_8078-SCX7.9073.9073.2	2656.46
								Number of amino acids in peptide 1				Number of amino acids in peptide 2
								6				10
								4				22
								4				8
								4				6

## Sheet: Neo1p-Taz1p
Neo1p-Taz1p_BS3
FDR<0.05	Nr.	Score	m/z	z	M+H+	calc.	Dev.	Peptide(1)	Protein(1)	From(1)	To(1)	Peptide(2)	Protein(2)	From(1)	To(2)	Site(1)	Site(2)	Rank	Scan	RT	Misc.
240	4	244	522.529	4	2087.09	2087.1	-2.74	[NWSK]	>sp|P40527	138	141	[mQKFLPPEGKPK]	>sp|Q06510	366	377	S140	K375		20160201_Debelyy_8080-SCX7.16416.16416.4	4168.04	(L)
146	1	151	681.355	3	2042.05	2042.04	4.28	{mSFR]	>sp|Q06510	0	4	[HSISLLHEHSGK]	>sp|P40527	617	628	{0	S620		20150415_Debelyy_7263_SCX-frct-125-2ul.12540.12540.3	2680	(H)
146	1	147	681.355	3	2042.05	2042.04	4.28	{mSFR]	>sp|Q06510	0	4	[HSISLLHEHSGK]	>sp|P40527	617	628	{0	S626		20150415_Debelyy_7263_SCX-frct-125-2ul.12540.12540.3	2680	(H)
281	2	520	1094.58	2	2188.15	2188.14	4.99	[KMTGKR]	>sp|P40527	871	876	[IASEAVTDSMFR]	>sp|Q06510	234	245	K871	T240	2	20150730_Debelyy-G-7664-elu-dil10x-4ul-140min.28293.28293.2	6120.58	(H)
281	2	499	1094.58	2	2188.15	2188.14	4.99	[KMTGKR]	>sp|P40527	871	876	[IASEAVTDSMFR]	>sp|Q06510	234	245	K871	S242	2	20150730_Debelyy-G-7664-elu-dil10x-4ul-140min.28293.28293.2	6120.58	(H)
197	3	219	544.965	3	1632.88	1632.88	-0.26	{MSFR]	>sp|Q06510	0	4	[FLGKVTYK]	>sp|P40527	348	355	{0	T353		20150922_Debelyy_7777-dil20x-2ul-140min.18916.18916.3	5896.62	(L)
197	3	219	544.965	3	1632.88	1632.88	-0.26	{MSFR]	>sp|Q06510	0	4	[FLGKVTYK]	>sp|P40527	348	355	{0	Y354		20150922_Debelyy_7777-dil20x-2ul-140min.18916.18916.3	5896.62	(L)
240	2	244	522.529	4	2087.09	2087.1	-2.74	[NWSK]	>sp|P40527	138	141	[mQKFLPPEGKPK]	>sp|Q06510	366	377	S140	K375		20160201_Debelyy_8080-SCX7.16416.16416.4	4168.04	(L)
274	1	305	844.47	2	1687.93	1687.94	-1.69	[NWSK]	>sp|P40527	138	141	[FLPPEGKPK]	>sp|Q06510	369	377	S140	K375		20141205_Debelyy_7182-d10x-140min.36217.36217.2	0]=6873.4632	(H)
267	1	271	1192.62	2	2384.23	2384.24	-4.55	[SDPDVK]	>sp|Q06510	350	355	[IYPELYKELTEGK]	>sp|P40527	1002	1014	S350	K1008	1	20150807_Debelyy-M-7678-25.4137.4137.2	1681.39	(H)
Neo1p-Taz1p_BS3
Ions from a single experiment or merged file that were just interpreted in different ways are counted only once; lines not to be considered for the statistics are in light grey
FDR<0.05	Nr.	Score	m/z	z	M+H+	calc.	Dev.	Peptide(1)	Protein(1)	From(1)	To(1)	Peptide(2)	Protein(2)	From(1)	To(2)	Site(1)	Site(2)	Rank	Scan	RT	Misc.
240	4	244	522.529	4	2087.09	2087.1	-2.74	[NWSK]	>sp|P40527	138	141	[mQKFLPPEGKPK]	>sp|Q06510	366	377	S140	K375		20160201_Debelyy_8080-SCX7.16416.16416.4	4168.04	(L)
240	2	244	522.529	4	2087.09	2087.1	-2.74	[NWSK]	>sp|P40527	138	141	[mQKFLPPEGKPK]	>sp|Q06510	366	377	S140	K375		20160201_Debelyy_8080-SCX7.16416.16416.4	4168.04	(L)
197	3	219	544.965	3	1632.88	1632.88	-0.26	{MSFR]	>sp|Q06510	0	4	[FLGKVTYK]	>sp|P40527	348	355	{0	T353		20150922_Debelyy_7777-dil20x-2ul-140min.18916.18916.3	5896.62	(L)
197	3	219	544.965	3	1632.88	1632.88	-0.26	{MSFR]	>sp|Q06510	0	4	[FLGKVTYK]	>sp|P40527	348	355	{0	Y354		20150922_Debelyy_7777-dil20x-2ul-140min.18916.18916.3	5896.62	(L)
146	1	151	681.355	3	2042.05	2042.04	4.28	{mSFR]	>sp|Q06510	0	4	[HSISLLHEHSGK]	>sp|P40527	617	628	{0	S620		20150415_Debelyy_7263_SCX-frct-125-2ul.12540.12540.3	2680	(H)
146	1	147	681.355	3	2042.05	2042.04	4.28	{mSFR]	>sp|Q06510	0	4	[HSISLLHEHSGK]	>sp|P40527	617	628	{0	S626		20150415_Debelyy_7263_SCX-frct-125-2ul.12540.12540.3	2680	(H)
274	1	305	844.47	2	1687.93	1687.94	-1.69	[NWSK]	>sp|P40527	138	141	[FLPPEGKPK]	>sp|Q06510	369	377	S140	K375		20141205_Debelyy_7182-d10x-140min.36217.36217.2	0]=6873.4632	(H)
281	2	520	1094.58	2	2188.15	2188.14	4.99	[KMTGKR]	>sp|P40527	871	876	[IASEAVTDSMFR]	>sp|Q06510	234	245	K871	T240	2	20150730_Debelyy-G-7664-elu-dil10x-4ul-140min.28293.28293.2	6120.58	(H)
281	2	499	1094.58	2	2188.15	2188.14	4.99	[KMTGKR]	>sp|P40527	871	876	[IASEAVTDSMFR]	>sp|Q06510	234	245	K871	S242	2	20150730_Debelyy-G-7664-elu-dil10x-4ul-140min.28293.28293.2	6120.58	(H)
267	1	271	1192.62	2	2384.23	2384.24	-4.55	[SDPDVK]	>sp|Q06510	350	355	[IYPELYKELTEGK]	>sp|P40527	1002	1014	S350	K1008	1	20150807_Debelyy-M-7678-25.4137.4137.2	1681.39	(H)
Neo1p-Taz1p_BS3
Ions not to be considered for statistics are removed
FDR<0.05	Nr.	Score	m/z	z	M+H+	calc.	Dev.	Peptide(1)	Protein(1)	From(1)	To(1)	Peptide(2)	Protein(2)	From(1)	To(2)	Site(1)	Site(2)	Rank	Scan	RT	Misc.
240	4	244	522.529	4	2087.09	2087.1	-2.74	[NWSK]	>sp|P40527	138	141	[mQKFLPPEGKPK]	>sp|Q06510	366	377	S140	K375		20160201_Debelyy_8080-SCX7.16416.16416.4	4168.04	(L)
197	3	219	544.965	3	1632.88	1632.88	-0.26	{MSFR]	>sp|Q06510	1	4	[FLGKVTYK]	>sp|P40527	348	355	{0	T353		20150922_Debelyy_7777-dil20x-2ul-140min.18916.18916.3	5896.62	(L)
146	1	151	681.355	3	2042.05	2042.04	4.28	{mSFR]	>sp|Q06510	1	4	[HSISLLHEHSGK]	>sp|P40527	617	628	{0	S620		20150415_Debelyy_7263_SCX-frct-125-2ul.12540.12540.3	2680	(H)
274	1	305	844.47	2	1687.93	1687.94	-1.69	[NWSK]	>sp|P40527	138	141	[FLPPEGKPK]	>sp|Q06510	369	377	S140	K375		20141205_Debelyy_7182-d10x-140min.36217.36217.2	0]=6873.4632	(H)
281	2	520	1094.58	2	2188.15	2188.14	4.99	[KMTGKR]	>sp|P40527	871	876	[IASEAVTDSMFR]	>sp|Q06510	234	245	K871	T240	2	20150730_Debelyy-G-7664-elu-dil10x-4ul-140min.28293.28293.2	6120.58	(H)
267	1	271	1192.62	2	2384.23	2384.24	-4.55	[SDPDVK]	>sp|Q06510	350	355	[IYPELYKELTEGK]	>sp|P40527	1002	1014	S350	K1008	1	20150807_Debelyy-M-7678-25.4137.4137.2	1681.39	(H)
								Number of amino acids in peptide 1				Number of amino acids in peptide 2
								4				12
								4				8
								4				12
								4				9
								6				12
								6				13
Neo1p-Taz1p_EDC
FDR<0.05	Nr.	Score	m/z	z	M+H+	calc.	Dev.	Peptide(1)	Protein(1)	From(1)	To(1)	Peptide(2)	Protein(2)	From(1)	To(2)	Site(1)	Site(2)	Rank	Scan	RT
211	6	246	408.209	4	1629.81	1629.81	4.61	[EAQDLR]	>sp|Q06510	301	306	{MPNPPSFK]	>sp|P40527	0	8	D304	{0		20150922_Debelyy_7780-dil10x-2ul-140min.5517.5517.4	2076.87
211	6	213	408.209	4	1629.81	1629.81	4.61	[EAQDLR]	>sp|Q06510	301	306	{MPNPPSFK]	>sp|P40527	0	8	E301	{0		20150922_Debelyy_7780-dil10x-2ul-140min.5517.5517.4	2076.87
141	1	215	467.786	4	1868.12	1868.12	1.1	[NEVR]	>sp|Q06510	322	325	[EGLRTLVIGRKK]	>sp|P40527	690	701	E323	K700		20160201_Debelyy_8078-FT.24288.24288.4	7054.89
Neo1p-Taz1p_EDC
Ions from a single experiment or merged file that were just interpreted in different ways are counted only once; lines not to be considered for the statistics are in light grey
FDR<0.05	Nr.	Score	m/z	z	M+H+	calc.	Dev.	Peptide(1)	Protein(1)	From(1)	To(1)	Peptide(2)	Protein(2)	From(1)	To(2)	Site(1)	Site(2)	Rank	Scan	RT
211	6	246	408.209	4	1629.81	1629.81	4.61	[EAQDLR]	>sp|Q06510	301	306	{MPNPPSFK]	>sp|P40527	0	8	D304	{0		20150922_Debelyy_7780-dil10x-2ul-140min.5517.5517.4	2076.87
211	6	213	408.209	4	1629.81	1629.81	4.61	[EAQDLR]	>sp|Q06510	301	306	{MPNPPSFK]	>sp|P40527	0	8	E301	{0		20150922_Debelyy_7780-dil10x-2ul-140min.5517.5517.4	2076.87
141	1	215	467.786	4	1868.12	1868.12	1.1	[NEVR]	>sp|Q06510	322	325	[EGLRTLVIGRKK]	>sp|P40527	690	701	E323	K700		20160201_Debelyy_8078-FT.24288.24288.4	7054.89
								Number of amino acids in peptide 1				Number of amino acids in peptide 2
								6				9
								6				9
								4				12
Neo1p-Taz1p_EDC
Ions not to be considered for statistics are removed
FDR<0.05	Nr.	Score	m/z	z	M+H+	calc.	Dev.	Peptide(1)	Protein(1)	From(1)	To(1)	Peptide(2)	Protein(2)	From(1)	To(2)	Site(1)	Site(2)	Rank	Scan	RT
211	6	246	408.209	4	1629.81	1629.81	4.61	[EAQDLR]	>sp|Q06510	301	306	{MPNPPSFK]	>sp|P40527	0	8	D304	{0		20150922_Debelyy_7780-dil10x-2ul-140min.5517.5517.4	2076.87
141	1	215	467.786	4	1868.12	1868.12	1.1	[NEVR]	>sp|Q06510	322	325	[EGLRTLVIGRKK]	>sp|P40527	690	701	E323	K700		20160201_Debelyy_8078-FT.24288.24288.4	7054.89
								Number of amino acids in peptide 1				Number of amino acids in peptide 2
								6				9
								4				12
