# Supplementary material for: Chemical crosslinking and mass spectrometry to elucidate the topology of integral membrane proteins
Source: PLoS One. 2017 Oct 26;12(10):e0186840. doi: 10.1371/journal.pone.0186840 (PMC5658093; doi:10.1371/journal.pone.0186840)
Supplement: S14 Table — (XLSX) [file pone.0186840.s014.xlsx]

## Sheet: Table_Legend
S14 Table. Crosslinks found by pLink
Crosslinks found by pLink in 27 proteins
Green highlightings means mass of XLs < 1500 Da, and Score > 7.5x10^-4 (for BS3) and > 4.0x10^-4 (for EDC) - not trusted XLs
Yellow highlightings means mass of XLs > 1500 Da, and Score > 7.5x10^-4 (for BS3) and > 4.0x10^-4 (for EDC) - not trusted XLs
No highlightings (plain text) means mass of XLs > 1500 Da, and Score < 7.5x10^-4 (for BS3) and < 4.0x10^-4 (for EDC) - trusted XLs
Images of annotated spectra are shown for the trusted crosslinks (BS3 and EDC)

## Sheet: Akr1p
Akr1p_BS3
Sequence	Protein position (1)	Protein position (2)	Spectrum	Score	Calc_M	Delta	ppm	Modification	Rank	Proteins
DPKGR(3)-FDTK(3)	K213	T468	20150807_Debelyy-M-7678-15.3806.3806.2	0.00564	1218.62	0.00208	1.70543	null	1	sp|P39010|AKR1_YEAST(213)-sp|P39010|AKR1_YEAST(468)
SKFSPLNNAVVAR(2)-KPLR(1)	K484	K479	20150415_Debelyy_7263_SCX-frct-75-2ul.10411.10411.4	1.81e-06	2052.18	-0.0028	-1.36373	null	1	sp|P39010|AKR1_YEAST(484)-sp|P39010|AKR1_YEAST(479)
SKFSPLNNAVVAR(2)-KPLR(1)	K484	K479	20150415_Debelyy_7263_SCX-frct-75-2ul.10442.10442.3	3.2e-05	2052.18	-0.00618	-3.00996	null	1	sp|P39010|AKR1_YEAST(484)-sp|P39010|AKR1_YEAST(479)
SKFSPLNNAVVAR(2)-KPLR(1)	K484	K479	20150415_Debelyy_7263_SCX-frct-75-2ul.10545.10545.4	7.02e-05	2052.18	0.00333	1.62186	null	1	sp|P39010|AKR1_YEAST(484)-sp|P39010|AKR1_YEAST(479)
GDLATVKEMIHGK(7)-VNELENVPR(1)	K90	V2	20150807_Debelyy-M-7678-80.7616.7616.3	0.00131	2608.38	0.00873	3.3456	null	1	sp|P39010|AKR1_YEAST(90)-sp|P39010|AKR1_YEAST(2)
QTISNLLEIGK(2)-KPLR(1)	T456	K479	20150730_Debelyy-M-7663-elu-dil10x-4ul-140min.30853.30853.3	0.00151	1865.1	0.00242	1.29682	null	1	sp|P39010|AKR1_YEAST(456)-sp|P39010|AKR1_YEAST(479)
GDLATVKEMIHGK(7)-VNELENVPR(1)	K90	V2	20150730_Debelyy-M-7663-elu-dil10x-4ul-140min.23192.23192.3	0.0019	2608.38	0.01239	4.74821	null	1	sp|P39010|AKR1_YEAST(90)-sp|P39010|AKR1_YEAST(2)
LSVVDFLVSQGADVNAR(9)-DPKGR(3)	S130	K213	20150206_Debelyy_7263-d10x-2ul-140min.44466.44466.2	0.00198	2502.34	0.00767	3.06389	null	1	sp|P39010|AKR1_YEAST(130)-sp|P39010|AKR1_YEAST(213)
IPTNYGWKR(8)-GDLATVK(5)	K708	T88	20150209_Debelyy_7264-d10x-4ul-140min.43480.43480.3	0.00204	1978.08	-0.0053	-2.67801	null	1	sp|P39010|AKR1_YEAST(708)-sp|P39010|AKR1_YEAST(88)
LPNKDVEQGNDMV(4)-KPLR(1)	K755	K479	20150505_Debelyy_7439-d10x-5ul.12709.12709.3	0.00572	2124.09	-0.00876	-4.12218	12,M(Oxidation[M]);	1	sp|P39010|AKR1_YEAST(755)-sp|P39010|AKR1_YEAST(479)
Akr1p (BS3-XLS)
2	90
88	708
130	213
213	468
456	479
479	484
479	755
BS3

## Sheet: Atm1p
Atm1p_BS3
Sequence	Protein position (1)	Protein position (2)	Spectrum	Score	Calc_M	Delta	ppm	Modification	Rank	Proteins
GLMISGGEKQR(9)-TIADADK(1)	K578	T635	20160201_Debelyy_8080-SCX7.23729.23729.3	0.00123	2049.07	-0.00607	-2.96087	null	1	sp|P40416|ATM1_YEAST(578)-sp|P40416|ATM1_YEAST(635)
YIWPKGNNK(5)-LSTQR(3)	K102	T38	20160201_Debelyy_8080-SCX6.24524.24524.3	0.00396	1859.99	0.00916	4.92207	null	1	sp|P40416|ATM1_YEAST(102)-sp|P40416|ATM1_YEAST(38)
GLMISGGEKQR(9)-TIADADK(1)	K578	T635	20160201_Debelyy_8080-SCX7.23729.23729.3	0.00123	2049.07	-0.00607	-2.96087	null	1	sp|P40416|ATM1_YEAST(578)-sp|P40416|ATM1_YEAST(635)
Atm1p (BS3-XLS)
38	102
578	635
Atm1p_EDC
Sequence	Protein position (1)	Protein position (2)	Spectrum	Score	Calc_M	Delta	ppm	Modification	Rank	Proteins
DITHKK(5)-YLADK(4)	K61	D319	File231 Spectrum15271 scans: 23926	0.00122	1330.72	-0.00486	-3.6494	null	1	sp|P40416|ATM1_YEAST(61)-sp|P40416|ATM1_YEAST(319)
QSLIDMETLFK(7)-MLLLPR(1)	E407	M1	20151202_Debelyy_7988-dil10x-6ul-140min.17699.17699.4	0.00158	2046.09	-0.00492	-2.40341	1,Q(Gln->pyro-Glu);6,M(Oxidation_M);	1	sp|P40416|ATM1_YEAST(407)-sp|P40416|ATM1_YEAST(1)
DITHKK(5)-YLADK(4)	K61	D319	File231 Spectrum15271 scans: 23926	0.00122	1330.72	-0.00486	-3.6494	null	1	sp|P40416|ATM1_YEAST(61)-sp|P40416|ATM1_YEAST(319)
QSLIDMETLFK(7)-MLLLPR(1)	E407	M1	20151202_Debelyy_7988-dil10x-6ul-140min.17699.17699.4	0.00158	2046.09	-0.00492	-2.40341	1,Q(Gln->pyro-Glu);6,M(Oxidation_M);	1	sp|P40416|ATM1_YEAST(407)-sp|P40416|ATM1_YEAST(1)
Atm1p (EDC-XLS)
1	407
61	319

## Sheet: Aur1p
Aur1p_BS3
Sequence	Protein position (1)	Protein position (2)	Spectrum	Score	Calc_M	Delta	ppm	Modification	Rank	Proteins
ANPFSR(1)-YDISK(4)	A1	S340	20160119_Debelyy_8080-dil10x-4ul-140min.25919.25919.3	0.00314	1452.72	0.00645	4.43684	null	1	sp|P36107|AUR1_YEAST(2)-sp|P36107|AUR1_YEAST(340)
MANPFSR(6)-VQKYK(3)	S6	K37	20160119_Debelyy_8080-dil10x-4ul-140min.15269.15269.2	0.00724	1643.86	0.00079	0.48028	1,M(Oxidation_M);	1	sp|P36107|AUR1_YEAST(6)-sp|P36107|AUR1_YEAST(37)
Atm1p (BS3-XLS)
2	340
6	37
Aur1p_EDC
Sequence	Protein position (1)	Protein position (2)	Spectrum	Score	Calc_M	Delta	ppm	Modification	Rank	Proteins
WSYTSIEK(7)-MANPFSR(1)	E335	M1	20160201_Debelyy_8078-SCX5.25910.25910.2	0.00415	1815.86	0.00693	3.81424	null	1	sp|P36107|AUR1_YEAST(335)-sp|P36107|AUR1_YEAST(1)
WSYTSIEK(7)-MANPFSR(1)	E335	M1	20160201_Debelyy_8078-SCX5.25910.25910.2	0.00415	1815.86	0.00693	3.81424	null	1	sp|P36107|AUR1_YEAST(335)-sp|P36107|AUR1_YEAST(1)
WSYTSIEK(7)-MANPFSR(1)	E335	M1	20160201_Debelyy_8078-SCX5.25910.25910.2	0.00415	1815.86	0.00693	3.81424	null	1	sp|P36107|AUR1_YEAST(335)-sp|P36107|AUR1_YEAST(1)
Atm1p (EDC-XLS)
1	335

## Sheet: Cho2p
Cho2p_BS3
Sequence	Protein position (1)	Protein position (2)	Spectrum	Score	Calc_M	Delta	ppm	Modification	Rank	Proteins
DLTEFLTK(7)-IYGKTKR(6)	T804	K579	20150415_Debelyy_7263_SCX-frct-75-2ul.10197.10197.3	0.00114	1972.12	-0.00217	-1.09978	null	1	sp|P05374|CHO2_YEAST(804)-sp|P05374|CHO2_YEAST(579)
HKESVTEIK(2)-SKMPK(1)	K730	S164	20150415_Debelyy_7263_SCX-frct-125-2ul.13321.13321.3	0.00514	1816.99	0.0041	2.25522	12,M(Oxidation_M);	1	sp|P05374|CHO2_YEAST(730)-sp|P05374|CHO2_YEAST(164)
IYGKTK(5)-SSCK(1)	T578	S2	20150415_Debelyy_7263_SCX-frct-50-2ul.5704.5704.2	0.00391	1327.67	0.00627	4.71896	9,C(Carboxymethyl_C);	1	sp|P05374|CHO2_YEAST(578)-sp|P05374|CHO2_YEAST(2)
KFCQYEIR(1)-LSPYCELK(4)	K156	Y654	20150415_Debelyy_7263_SCX-frct-50-2ul.16733.16733.3	0.00406	2295.11	0.00726	3.16185	3,C(Carboxymethyl_C);13,C(Carboxymethyl_C);	1	sp|P05374|CHO2_YEAST(156)-sp|P05374|CHO2_YEAST(654)
YHSGNSHK(6)-EKTR(2)	S770	K705	20150415_Debelyy_7263_SCX-frct-125-2ul.6375.6375.3	0.00353	1598.78	0.00563	3.5192	null	1	sp|P05374|CHO2_YEAST(770)-sp|P05374|CHO2_YEAST(705)
DGKFR(3)-VIDTR(4)	K813	T699	20160119_Debelyy_8080-dil10x-4ul-140min.14329.14329.2	0.000457	1365.76	0.00622	4.55088	null	1	sp|P05374|CHO2_YEAST(813)-sp|P05374|CHO2_YEAST(699)
Cho2p (BS3-XLS)
2	578
156	654
164	730
579	804
699	813
705	770
Cho2p_EDC
Sequence	Protein position (1)	Protein position (2)	Spectrum	Score	Calc_M	Delta	ppm	Modification	Rank	Proteins
FFGMDSLKQLIK(8)-VIDTR(3)	K828	D698	20150922_Debelyy_7779-dil20x-2ul-140min.12427.12427.4	0.00516	2010.1	0.00254	1.26299	null	1	sp|P05374|CHO2_YEAST(828)-sp|P05374|CHO2_YEAST(698)
VIDTRADREK(9)-IYGKTKR(6)	E704	K579	20150922_Debelyy_7779-dil20x-2ul-140min.8994.8994.4	0.0092	2048.15	-0.00021	-0.102481	null	1	sp|P05374|CHO2_YEAST(704)-sp|P05374|CHO2_YEAST(579)
FFGMDSLKQLIK(8)-VIDTR(3)	K828	D698	20150922_Debelyy_7779-dil20x-2ul-140min.12427.12427.4	0.00516	2010.1	0.00254	1.26299	null	1	sp|P05374|CHO2_YEAST(828)-sp|P05374|CHO2_YEAST(698)
VIDTRADREK(9)-IYGKTKR(6)	E704	K579	20150922_Debelyy_7779-dil20x-2ul-140min.8994.8994.4	0.0092	2048.15	-0.00021	-0.102481	null	1	sp|P05374|CHO2_YEAST(704)-sp|P05374|CHO2_YEAST(579)
ENYDYSR(1)-KSLLEK(1)	E340	K54	20160201_Debelyy_8078-SCX5.20731.20731.2	0.00597	1643.82	0.00553	3.36205	null	1	sp|P05374|CHO2_YEAST(340)-sp|P05374|CHO2_YEAST(54)
SKMPK(2)-VIDTR(3)	K165	D698	20160201_Debelyy_8078-SCX5.9173.9173.2	0.00697	1189.65	-0.00352	-2.95636	3,M(Oxidation_M);	1	sp|P05374|CHO2_YEAST(165)-sp|P05374|CHO2_YEAST(698)
FFGMDSLKQLIK(8)-VIDTR(3)	K828	D698	20150922_Debelyy_7779-dil20x-2ul-140min.12427.12427.4	0.00571	2010.1	0.00254	1.26299	null	1	sp|P05374|CHO2_YEAST(828)-sp|P05374|CHO2_YEAST(698)
VIDTRADREK(9)-IYGKTKR(6)	E704	K579	20150922_Debelyy_7779-dil20x-2ul-140min.8994.8994.4	0.0092	2048.15	-0.00021	-0.102481	null	1	sp|P05374|CHO2_YEAST(704)-sp|P05374|CHO2_YEAST(579)
Cho2p (EDC-XLS)
54	340
165	698
579	704
698	828

## Sheet: Dgk1p
Dgk1p_EDC
Sequence	Protein position (1)	Protein position (2)	Spectrum	Score	Calc_M	Delta	ppm	Modification	Rank	Proteins
TVGALMRKK(8)-HEIPR(2)	K138	E73	20150922_Debelyy_7780-dil10x-2ul-140min.5018.5018.4	0.00453	1634.94	-0.00648	-3.96102	null	1	sp|Q12382|DGK1_YEAST(138)-sp|Q12382|DGK1_YEAST(73)
TVGALMRKK(8)-HEIPR(2)	K138	E73	20150922_Debelyy_7780-dil10x-2ul-140min.5018.5018.4	0.00453	1634.94	-0.00648	-3.96102	null	1	sp|Q12382|DGK1_YEAST(138)-sp|Q12382|DGK1_YEAST(73)
Dgk1p (EDC-XLS)
73	138

## Sheet: Erg4p
Erg4p_EDC
Sequence	Protein position (1)	Protein position (2)	Spectrum	Score	Calc_M	Delta	ppm	Modification	Rank	Proteins
LQVQGEEKK(8)-MFFEVR(4)	K16	E232	20K160201_Debelyy_80E78-SCXE7.28E762.28E762.2	0.00812	1866.97	-0.00225	-1.20452	null	1	sp|P25340|ERG4_YEAST(16)-sp|P25340|ERG4_YEAST(232)
LQVQGEEKK(8)-MFFEVR(4)	K16	E232	20K160201_Debelyy_80E78-SCXE7.28E762.28E762.2	0.00812	1866.97	-0.00225	-1.20452	null	1	sp|P25340|ERG4_YEAST(16)-sp|P25340|ERG4_YEAST(232)
QMSGDKTGR(6)-AKDNSEK(6)	K364	E7	File231 Spectrum10E761 scans: 18E722	0.00225	1791.81	1e+75	0.992852	1,Q(Gln->pyro-Glu);2,M(Oxidation_M);10,A(N-Acetyl_Protein);	1	sp|P25340|ERG4_YEAST(364)-sp|P25340|ERG4_YEAST(7)
QMSGDKTGR(6)-AKDNSEK(6)	K364	E7	File231 Spectrum10E761 scans: 18E722	0.00225	1791.81	1e+75	0.992852	1,Q(Gln->pyro-Glu);2,M(Oxidation_M);10,A(N-Acetyl_Protein);	1	sp|P25340|ERG4_YEAST(364)-sp|P25340|ERG4_YEAST(7)
MAKDNSEK(E7)-DQAKCK(4)	E7	K448	20150922_Debelyy_E7E780-dil10x-2ul-140min.25812.25812.2	54000	1652.75	13000	0.8284K16	13,C(Carboxymethyl_C);	1	sp|P25340|ERG4_YEAST(7)-sp|P25340|ERG4_YEAST(448)
MAKDNSEK(E7)-DQAKCK(4)	E7	K448	20150922_Debelyy_E7E780-dil10x-2ul-140min.25812.25812.2	54000	1652.75	13000	0.8284K16	13,C(Carboxymethyl_C);	1	sp|P25340|ERG4_YEAST(7)-sp|P25340|ERG4_YEAST(448)
MAKDNSEK(E7)-DQAKCK(4)	E7	K448	20150922_Debelyy_E7E780-dil10x-2ul-140min.25812.25812.2	54000	1652.75	13000	0.8284K16	13,C(Carboxymethyl_C);	1	sp|P25340|ERG4_YEAST(7)-sp|P25340|ERG4_YEAST(448)
Erg4p (EDC-XLS)
7	364
7	448
16	232

## Sheet: Fks1p
Fks1p_BS3
Sequence	Protein position (1)	Protein position (2)	Spectrum	Score	Calc_M	Delta	ppm	Modification	Rank	Proteins
PKFR(2)-LPKR(3)	K1067	K728	20160201_Debelyy_8080-SCX5.31473.31473.2	0.00136	1196.74	0.00367	3.06408	null	1	sp|P38631|FKS1_YEAST(1067)-sp|P38631|FKS1_YEAST(728)
RKFK(2)-LPKR(3)	K997	K728	20160201_Debelyy_8080-SCX5.22596.22596.2	0.00287	1227.78	0.00493	4.01206	null	1	sp|P38631|FKS1_YEAST(997)-sp|P38631|FKS1_YEAST(728)
LAKFK(3)-MVKK(3)	K1009	K1798	20160201_Debelyy_8080-SCX7.26890.26890.2	0.00147	1251.79	0.00154	1.22924	null	1	sp|P38631|FKS1_YEAST(1009)-sp|P38631|FKS1_YEAST(1798)
YISTGR(3)-YKPK(2)	S1426	K745	20150922_Debelyy_7777-dil20x-2ul-140min.20863.20863.2	0.00184	1367.74	0.00064	0.467579	null	1	sp|P38631|FKS1_YEAST(1426)-sp|P38631|FKS1_YEAST(745)
YISTGR(4)-YKPK(2)	T1427	K745	20160201_Debelyy_8080-SCX7.22523.22523.2	0.000142	1367.74	-0.00067	-0.489497	null	1	sp|P38631|FKS1_YEAST(1427)-sp|P38631|FKS1_YEAST(745)
TYKETR(3)-LLYR(3)	K440	Y968	20150807_Debelyy-M-7678-25.5480.5480.2	0.00184	1497.82	-0.0062	-4.13659	null	1	sp|P38631|FKS1_YEAST(440)-sp|P38631|FKS1_YEAST(968)
TYKETR(3)-LLYR(3)	K440	Y968	20150922_Debelyy_7777-dil20x-2ul-140min.K13347.K13347.2	0.00709	1497.82	-0.00028	-0.186813	null	1	sp|P38631|FKS1_YEAST(440)-sp|P38631|FKS1_YEAST(968)
LVGDESEK(6)-TWSTIK(6)	S1545	K1876	20150922_Debelyy_7777-dil20x-2ul-140min.24227.24227.2	0.00901	1751.91	0.00327	1.86546	null	1	sp|P38631|FKS1_YEAST(1545)-sp|P38631|FKS1_YEAST(1876)
NIFTRLPKR(8)-PKFR(2)	K728	K1067	20150922_Debelyy_7778-dil10x-2ul-140min.18634.18634.3	9.14e-05	1828.08	0.00275	1.50348	null	1	sp|P38631|FKS1_YEAST(728)-sp|P38631|FKS1_YEAST(1067)
NIFTRLPKR(8)-PKFR(2)	K728	K1067	20150922_Debelyy_7777-dil20x-2ul-140min.17341.17341.2	0.00973	1828.08	-0.00094	-0.513917	null	1	sp|P38631|FKS1_YEAST(728)-sp|P38631|FKS1_YEAST(1067)
NIFTRLPKR(8)-PKFR(2)	K728	K1067	20150922_Debelyy_7777-dil20x-2ul-140min.17317.17317.2	0.00101	1832.11	0.00014	0.076373	null	1	sp|P38631|FKS1_YEAST(728)-sp|P38631|FKS1_YEAST(1067)
NIFTRLPKR(8)-PKFR(2)	K728	K1067	20150922_Debelyy_7778-dil10x-2ul-140min.18584.18584.3	0.00239	1832.11	0.00285	1.554KK728	null	1	sp|P38631|FKS1_YEAST(728)-sp|P38631|FKS1_YEAST(1067)
ELEKMARR(4)-PPIYSLK(5)	K992	S1786	20150421_Debelyy_7438-d10x-5ul-140min.17915.17915.3	0.000255	2002.09	-0.00365	-1.82218	5,M(Oxidation[M]);	1	sp|P38631|FKS1_YEAST(992)-sp|P38631|FKS1_YEAST(1786)
DLGFGTILNFTTK(12)-FVKR(3)	T1260	K379	20150415_Debelyy_7263_SCX-frct-200-2ul.11448.11448.2	0.00126	2112.16	-0.00158	-0.747693	null	1	sp|P38631|FKS1_YEAST(1260)-sp|P38631|FKS1_YEAST(379)
DLGFGTILNFTTK(12)-FVKR(3)	T1260	K379	20151202_Debelyy_7987-dil10x-6ul-140min.24450.24450.2	0.00142	2112.16	0.01052	4.97828	null	1	sp|P38631|FKS1_YEAST(1260)-sp|P38631|FKS1_YEAST(379)
DLGFGTILNFTTK(12)-FVKR(3)	T1260	K379	20150415_Debelyy_7263_SCX-frct-125-2ul.13629.13629.2	0.00433	2112.16	0.00337	1.59476	null	1	sp|P38631|FKS1_YEAST(1260)-sp|P38631|FKS1_YEAST(379)
ILATTDMEIKYK(4)-ARITGFKR(7)	T737	K1537	20150922_Debelyy_7778-dil10x-2ul-140min.14160.14160.3	0.00065	2530.41	-0.01035	-4.08863	7,M(Oxidation[M]);	1	sp|P38631|FKS1_YEAST(737)-sp|P38631|FKS1_YEAST(1537)
ELEKMAR(4)-ITGFKR(5)	K992	K1537	20141205_Debelyy_7182-d10x-140min.23214.23214.3	0.00712	1T737.974724	0.00548	3.15126	null	1	sp|P38631|FKS1_YEAST(992)-sp|P38631|FKS1_YEAST(1537)
Fks1p (BS3-XLS)
379	1260
440	968
728	997
728	1067
737	1537
745	1426
745	1427
992	1537
992	1786
1009	1798
1545	1876
Fks1p_EDC
Sequence	Protein position (1)	Protein position (2)	Spectrum	Score	Calc_M	Delta	ppm	Modification	Rank	Proteins
ITGFKR(5)-DHNK(1)	K1537	D383	20160201_Debelyy_8078-SCX5.25946.25946.2	0.00098	1214.65	0.0047	3.8662	null	1	sp|P38631|FKS1_YEAST(1537)-sp|P38631|FKS1_YEAST(383)
GGVSKAQK(5)-ELTAK(1)	K1212	E1729	20160201_Debelyy_8078-SCX6.4706.4706.3	0.00456	1315.75	0.0039	2.96182	null	1	sp|P38631|FKS1_YEAST(1212)-sp|P38631|FKS1_YEAST(1729)
ELEKMAR(3)-RKFK(2)	E991	K997	20160201_Debelyy_8078-SCX6.10724.10724.3	0.00809	1450.81	0.00626	4.31182	5,M(Oxidation[M]);	1	sp|P38631|FKS1_YEAST(991)-sp|P38631|FKS1_YEAST(997)
IGAGMGEQMLSR(7)-WKAK(2)	E1268	K290	20150922_Debelyy_7780-dil10x-2ul-140min.14928.14928.4	0.0079	1793.89	-0.00361	-2.01126	5,M(Oxidation[M]);9,M(Oxidation[M]);	1	sp|P38631|FKS1_YEAST(1268)-sp|P38631|FKS1_YEAST(290)
IKHCEYYQCGK(2)-DYIR(1)	K1237	D1505	20150922_Debelyy_7780-dil10x-2ul-140min.7394.7394.4	0.00761	2033.9	0.00594	2.91905	4,C(Carboxymethyl_C);9,C(Carboxymethyl_C);	1	sp|P38631|FKS1_YEAST(1237)-sp|P38631|FKS1_YEAST(1505)
Fks1p (EDC-XLS)
290	1268
383	1537
991	997
1212	1729
1237	1505
BS3

## Sheet: Gas1p
Gas1p_BS3
Sequence	Site(1)	Site(2)	Spectrum	Score	Calc_M	Delta	ppm	Modification	Proteins
DVRQYISDKNYR(9)-SDFK(1)	K189	S237	20150730_Debelyy-M-7663-elu-dil10x-4ul-140min.19182.19182.3	0.00682	2193.1	0.0109	4.96783	null	sp|P22146|GAS1_YEAST(189)-sp|P22146|GAS1_YEAST(237)
MLFKSLSK(4)-TSGYADR(1)	K4	T241	20150415_Debelyy_7263_SCX-frct-FT-2ul.10984.10984.2	0.00258	1874.94	0.00074	0.394466	1,M(Oxidation[M]);	sp|P22146|GAS1_YEAST(4)-sp|P22146|GAS1_YEAST(241)
KIPVGYSSNDDEDTR(1)-QYISDKNYR(4)	K193	S187	20160201_Debelyy_8080-SCX6.11461.11461.4	2.62e-05	3018.42	-0.00022	-0.072861	null	sp|P22146|GAS1_YEAST(193)-sp|P22146|GAS1_YEAST(187)
KIPVGYSSNDDEDTR(1)-QYISDKNYR(4)	K193	S187	20160201_Debelyy_8080-SCX6.11273.11273.4	1.46e-05	3022.45	0.00214	0.7078	null	sp|P22146|GAS1_YEAST(193)-sp|P22146|GAS1_YEAST(187)
KIPVGYSSNDDEDTR(1)-QYISDKNYR(6)	K193	K189	20160201_Debelyy_8080-SCX5.11558.11558.4	4.24e-06	3022.45	0.00063	0.208371	null	sp|P22146|GAS1_YEAST(193)-sp|P22146|GAS1_YEAST(189)
KIPVGYSSNDDEDTR(1)-QYISDKNYR(4)	K193	S187	20151202_Debelyy_7987-dil10x-6ul-140min.11316.11316.4	3.22e-06	3022.45	0.00098	0.324133	null	sp|P22146|GAS1_YEAST(193)-sp|P22146|GAS1_YEAST(187)
KLNTNVIR(1)-DIPYLK(4)	K83	Y80	20150415_Debelyy_7263_SCX-frct-75-2ul.13281.13281.3	6.43e-08	1842.06	0.00108	0.585979	null	sp|P22146|GAS1_YEAST(83)-sp|P22146|GAS1_YEAST(80)
Gas1p (BS3-XLS)
4	241
80	83
187	193
189	193
189	237
BS3

## Sheet: Ggc1p
Ggc1p_BS3
Sequence	Protein position (1)	Protein position (2)	Spectrum	Score	Calc_M	Delta	ppm	Modification	Rank	Proteins
QTNPESFKGR(6)-GFIKILR(4)	S152	K160	20150206_Debelyy_7263-d10x-2ul-140min.21897.21897.4	3.5e-05	2146.19	0.00574	2.67325	null	1	sp|P38988|GGC1_YEAST(152)-sp|P38988|GGC1_YEAST(160)
QTNPESFKGR(8)-GFIKILR(4)	K154	K160	20151202_Debelyy_7987-dil10x-6ul-140min.14917.14917.4	0.000149	2150.21	0.00074	0.34399	null	1	sp|P38988|GGC1_YEAST(154)-sp|P38988|GGC1_YEAST(160)
Ggc1p (BS3-XLS)
152	160
154	160
Ggc1p_EDC
Sequence	Protein position (1)	Protein position (2)	Spectrum	Score	Calc_M	Delta	ppm	Modification	Rank	Proteins
NFDNPESGLR(3)-IVKNTLK(3)	D244	K254	20151202_Debelyy_7988-dil10x-6ul-140min.6869.6869.4	1.76e-05	1944.04	0.00227	1.16706	null	1	sp|P38988|GGC1_YEAST(244)-sp|P38988|GGC1_YEAST(254)
NFDNPESGLR(6)-IVKNTLK(3)	E247	K254	20151202_Debelyy_7988-dil10x-6ul-140min.7466.7466.4	4.32e-08	1944.04	0.00152	0.78147	null	1	sp|P38988|GGC1_YEAST(247)-sp|P38988|GGC1_YEAST(254)
Ggc1p (EDC-XLS)
244	254
247	254
BS3							EDC

[truncated: 18 more sheets: Gpt2p, Ifa38p, Ipt1p, Ist2p, Kei1p, Lac1p, Lag1p, Pet9p, Pis1p, Pma1p, Por1p, Sct1p, Sec61p, Slc1p, Spf1p, Vph1p, Ybt1p, Zps1p]
